# Supplementary material for: Genome-wide identification of Wig-1 mRNA targets by RIP-Seq analysis
Source: Oncotarget. 2015 Dec 11;7(2):1895–911. doi: 10.18632/oncotarget.6557 (PMC4811505; doi:10.18632/oncotarget.6557)
Supplement: Supplementary file 7 [file oncotarget-07-1895-s007.xlsx]

## Sheet: Total
Supplementary Table S7: List of the 300 pathways identified by network enrichment analysis as enriched at significance level FDR <0.01.
Gene set	No. of genes with network links in gene set	Total no. of network links of the gene set	Pathway	No. of genes with network links in pathway	Total no. of network links of pathway	Network enrichment chi-square	Network enrichment p-value	Network enrichment FDR	No. of shared genes between pathway and gene set	No. of shared genes between pathway and gene set p-value	No. of shared genes between pathway and gene set FDR	Genes of the gene set behind the netwotk enrichment	Genes of the pathway behind the netwotk enrichment
common_hct_saos2	286	51178	reactome_mitotic_m_m_g1_phases	157	71859	470.19	0	0	6	0.00023416	0.00853903	g3bp1 mad2l1 melk txndc9 ube2n sub1 cnot8 denr psmc6 tmpo seh1l abce1 zwilch lbr nup54 cand1 lypla1 pbk ect2 bzw1 asf1a tia1 cdc7 cops3 actr6 rfc3 chek1 dld sptlc1 dcun1d1 grsf1 armc1 ugp2 mthfd2 ube2d3 galnt1 arl5a tmx1 zfr nmd3 fam60a asnsd1 chordc1 eif4e nup35 eef1e1 golt1b vamp7 depdc1 arl8b c14orf119 rnf138 cops4 mrpl42 eif1ax mfn1 rab2a mtmr2 nsl1 stt3b rabggtb mis12 cfl2 selt lin9 dr1 dck …	xpo1 psma1 psmd14 rad21 ppp2r5c mcm3 psma4 mcm6 mcm5 mcm7 bub3 psmd11 nup98 psma2 psmc6 ppp1cc kif23 ranbp2 kif2a psmc2 mcm2 smc1a mcm4 psma6 psma5 psme3 mad2l1 ppp2ca plk1 seh1l ahctf1 psma3 nup85 psmb1 psmd6 orc5l psmc3 nup37 psmb7 nup107 stag2 pafah1b1 psmd8 psmc5 psmb3 sec13 psmb4 ppp2r1b psmc1 cdt1 nup133 psmd7 orc2l psmd13 aurkb ndc80 psmc4 e2f1 nup160 cdc20 bub1 nuf2 psmd9 psmd1 psmd2 bub1…
common_hct_saos2	286	51178	reactome_cell_cycle_mitotic	305	120496	592.96	0	0	9	0.00018329	0.00739467	g3bp1 mad2l1 melk tmpo sub1 ube2n txndc9 denr lbr rfc3 cnot8 zwilch pbk abce1 seh1l nup54 psmc6 ect2 chek1 cand1 cdc7 lypla1 asf1a actr6 tia1 bzw1 armc1 cops3 sptlc1 mthfd2 dcun1d1 dld ugp2 eif4e nmd3 grsf1 ube2d3 tmx1 zfr nup35 fam60a chordc1 galnt1 asnsd1 arl5a depdc1 lin9 cops4 arl8b golt1b mfn1 dck eef1e1 nsl1 mrpl42 anapc13 eif1ax rnf138 vamp7 rab2a mtmr2 ercc8 mis12 c14orf119 stt3b capza2 d…	xpo1 e2f4 rfc4 psma1 psmd14 rpa1 rad21 psma4 ppp2r5c mcm3 mcm6 mcm5 bub3 skp1 mcm7 psmd11 nup98 psma2 psmc6 ppp1cc kif23 ranbp2 cdc2 kif2a rrm2 hsp90aa2 psmc2 mcm2 smc1a mcm4 fen1 cdk7 rfc5 cks1b psma6 psma5 anapc5 psme3 mad2l1 ppp2ca rfc2 tyms plk1 seh1l cul1 ahctf1 nup85 psmb1 psma3 pole2 psmc3 tubg1 psmd6 orc5l e2f5 nup37 psmb7 nup107 ccna2 ccnb2 stag2 ccnb1 pola2 lig1 pafah1b1 pold1 psmd8 psm…
common_hct_saos2	286	51178	shedden_lung_cancer_poor_survival_a6	453	130526	909.46	0	0	24	5.4358e-19		mad2l1 g3bp1 melk tmpo pbk abce1 zwilch rfc3 chek1 lbr ube2n cdc7 ect2 sub1 txndc9 denr nup54 mthfd2 cnot8 seh1l cand1 lypla1 nmd3 tmx1 asf1a actr6 depdc1 sptlc1 fam60a psmc6 dld grsf1 hif1a eif4e tia1 bzw1 cops3 armc1 mrpl42 ube2d3 ugp2 chordc1 galnt1 zfr dcun1d1 rnf138 rsl24d1 eif1ax nup35 eef1e1 rab2a arl5a stt3b snrpe dck ppp1cb dr1 lin9 mfn1 asnsd1 gyg1 mtmr2 tmem30a golt1b rabggtb mbnl1 ple…	ran h2afz rfc4 ube2n cct5 yme1l1 nat13 hat1 syncrip mcm6 msh6 ube2k ipo5 actr3 snrpa1 mcm5 cse1l bub3 dars kif23 cdc2 kif2a eif4a3 rrm2 lsm4 hmgb2 kpna2 mcm4 psma5 dnm1l krr1 pa2g4 psme3 gnai3 mad2l1 tprkb mobkl1b eif5b rfc2 prmt1 tyms ruvbl2 rqcd1 lrpprc trip13 yeats4 snrpb prkdc ppif pole2 gapdh mrpl42 tubg1 nup37 mrpl13 ccna2 ccnb2 smc6 c12orf11 atad2 ccnb1 lmnb1 paics ncapd2 mtif2 kif11 golt1…
common_hct_saos2	286	51178	reactome_mitotic_prometaphase	92	30796	361.41	1.3879e-80	5.69039e-78	5	3.6594e-05	0.00207072	mad2l1 melk g3bp1 tmpo zwilch pbk lbr abce1 ect2 rfc3 nup54 cdc7 cnot8 chek1 txndc9 sub1 cand1 seh1l ube2n tia1 denr mthfd2 depdc1 bzw1 armc1 nsl1 zfr mis12 psmc6 nup35 fam60a rnf138 dld ugp2 asf1a dcun1d1 lypla1 grsf1 chordc1 sptlc1 eif4e nmd3 mrpl42 actr6 eif1ax dr1 galnt1 bmi1 mfn1 mbnl1 stt3b ube2d3 mtmr2 arl8b cops3 arl5a tmx1 bag2 eef1e1 asnsd1 lin9 anapc13 cops4 atf1 rabggtb sp3 tmem30a go…	xpo1 rad21 ppp2r5c bub3 nup98 ppp1cc ranbp2 kif2a smc1a mad2l1 ppp2ca plk1 seh1l ahctf1 nup85 nup37 nup107 stag2 pafah1b1 sec13 ppp2r1b nup133 aurkb ndc80 nup160 nuf2 cdc20 bub1 bub1b mapre1 zwilch nup43 mlf1ip ppp2r1a ckap5 cenpn cdca8 smc3 cenpa cenpe cenpf birc5 clasp2 ccdc99 kntc1 kif18a kif2c cenpm ppp2r5d spc25 zwint cenpk itgb3bp nsl1 ercc6l zw10 rcc2 rangap1 c18orf24 clasp1 sgol2 mad1l1 t…
common_hct_saos2	286	51178	reactome_g1_s_transition	102	56664	282.36	2.3025e-63	4.19567e-61	2	0.2368	1	g3bp1 ube2n psmc6 txndc9 sub1 melk denr cnot8 lypla1 seh1l mad2l1 asf1a tmpo actr6 nup54 cops3 abce1 ect2 lbr cdc7 cand1 rfc3 chek1 sptlc1 dcun1d1 bzw1 dld tia1 tmx1 pbk zwilch armc1 ube2d3 ugp2 eif4e galnt1 grsf1 arl5a asnsd1 mthfd2 nmd3 golt1b c14orf119 vamp7 fam60a chordc1 eef1e1 cops4 nup35 lin9 mfn1 dck rab2a zfr selt mrpl42 cfl2 arl8b ercc8 mtmr2 rabggtb gyg1 eif1ax ndufb5 slc25a24 rnf138 s…	psma1 psmd14 rpa1 psma4 mcm3 mcm6 mcm5 mcm7 skp1 psmd11 psma2 psmc6 cdc2 rrm2 psmc2 mcm2 mcm4 psma6 cdk7 cks1b psma5 psme3 tyms cul1 psmb1 psma3 psmd6 pole2 orc5l psmc3 psmb7 ccna2 ccnb1 pola2 psmd8 psmc5 psmb3 pcna psmb4 skp2 cdk2 psmc1 cdt1 psmd7 psmd13 orc2l e2f1 psmc4 cdc25a psmd9 pole psmd1 psmd2 rpa3 psmd10 tfdp1 ccnh orc6l cdc7 mnat1 psmb2 dbf4 psmd5 psmb6 ccne1 fbxo5 cdc45l rb1 psmd4 ccne…
common_hct_saos2	286	51178	reactome_s_phase	103	60452	281.25	4.0025e-63	6.5641e-61	2	0.242	1	g3bp1 ube2n txndc9 sub1 psmc6 denr melk cnot8 seh1l mad2l1 lypla1 asf1a actr6 nup54 cops3 rfc3 tmpo cand1 abce1 chek1 lbr ect2 sptlc1 tia1 cdc7 pbk dcun1d1 bzw1 armc1 dld tmx1 ube2d3 zwilch nmd3 asnsd1 grsf1 eif4e arl5a ugp2 galnt1 golt1b ercc8 c14orf119 vamp7 mthfd2 fam60a lin9 chordc1 zfr cops4 nup35 eef1e1 mfn1 dck rab2a mrpl42 arl8b selt plekhf2 eif1ax cfl2 rabggtb gtf2b ndufb5 mtmr2 stt3b gy…	rfc4 psma1 psmd14 rpa1 psma4 mcm3 mcm6 mcm5 mcm7 skp1 psmd11 psma2 psmc6 psmc2 mcm2 fen1 mcm4 psma6 cdk7 rfc5 cks1b psma5 psme3 rfc2 cul1 psmb1 psma3 psmd6 pole2 orc5l psmc3 psmb7 ccna2 pola2 lig1 psmd8 pold1 psmc5 psmb3 pcna psmb4 skp2 cdk2 gins1 psmc1 cdt1 psmd7 psmd13 orc2l gins2 psmc4 cdc25a psmd9 pole psmd1 psmd2 rpa3 psmd10 pold2 ccnh orc6l mnat1 cdk4 psmb2 psmd5 rfc3 psmb6 ccne1 cdc45l rfc…
common_hct_saos2	286	51178	reactome_hiv_infection	183	90786	279.87	8.0355e-63	1.19802e-60	7	7.0084e-05	0.00348509	g3bp1 txndc9 cnot8 sub1 denr ube2n seh1l psmc6 nup54 lypla1 cand1 mad2l1 actr6 bzw1 abce1 lbr gtf2b tia1 dld sptlc1 ube2d3 cops3 dcun1d1 asf1a tmpo grsf1 nmd3 melk tmx1 galnt1 arl5a armc1 ugp2 zfr eif4e asnsd1 chordc1 cops4 c14orf119 golt1b fam60a zwilch nup35 arl8b eef1e1 rab2a rfc3 mfn1 vamp7 taf13 selt rabggtb stt3b ect2 hif1a cfl2 mrpl42 rsl24d1 mbnl1 pbk eif1ax cdc7 bag2 snrpe mtmr2 rnf138 m…	ran xrcc5 xpo1 supt16h psma1 kpnb1 psmd14 polr2b nup153 psma4 pak2 arf1 skp1 nup54 psmd11 nup98 psma2 psmc6 ranbp2 ncbp2 ssrp1 psmc2 npm1 fen1 cdk7 psma6 psma5 psme3 banf1 nup93 rbx1 seh1l psma3 nup85 psmb1 psmd6 psmc3 nup37 gtf2h2 polr2h ranbp1 psmb7 nup107 polr2e nup88 cul5 lig1 psmd8 psmc5 psmb3 psmb4 rnmt psmc1 nup133 psmd7 psmd13 tbp pom121 polr2c psmc4 taf9 nup160 nup205 polr2a gtf2e1 polr2…
common_hct_saos2	286	51178	reactome_cell_cycle_checkpoints	110	60289	267.45	4.0822e-60	5.57901e-58	5	0.000184754	0.00739467	g3bp1 ube2n txndc9 psmc6 sub1 mad2l1 denr melk cnot8 lypla1 nup54 seh1l abce1 actr6 asf1a lbr tmpo cops3 chek1 cand1 rfc3 pbk bzw1 ect2 tia1 zwilch cdc7 grsf1 dcun1d1 sptlc1 tmx1 dld asnsd1 armc1 arl5a ube2d3 nmd3 galnt1 ugp2 c14orf119 chordc1 zfr mthfd2 golt1b eef1e1 eif4e nup35 fam60a vamp7 cops4 anapc13 selt mrpl42 arl8b mfn1 dck lin9 rab2a depdc1 rabggtb cfl2 nsl1 plekhf2 eif1ax mtmr2 ndufb5 …	rfc4 psma1 psmd14 rpa1 psma4 mcm3 mcm6 mcm5 mcm7 bub3 psmd11 psma2 psmc6 cdc2 psmc2 mcm2 mcm4 psma6 rfc5 anapc5 psma5 psme3 mad2l1 rfc2 psmb1 psma3 psmd6 orc5l psmc3 psmb7 ccnb2 ccnb1 psmd8 psmc5 rad9a psmb3 psmb4 cdk2 cdc16 tp53 psmc1 psmd7 psmd13 orc2l anapc10p psmc4 cdc23 cdc20 cdc25a cdc27 psmd9 psmd1 psmd2 bub1b rpa3 psmd10 atr orc6l cdc7 psmb2 chek1 dbf4 atm psmd5 anapc1 rfc3 hus1 psmb6 ccn…
common_hct_saos2	286	51178	kegg_04111_cell_cycle_-_yeast	50	23695	259.81	1.8896e-58	2.3838e-56	3	0.00076544	0.0180744	mad2l1 g3bp1 melk lbr chek1 tmpo cdc7 pbk ect2 rfc3 denr txndc9 zwilch nup54 abce1 sub1 cand1 ube2n cnot8 mthfd2 asf1a lypla1 seh1l armc1 actr6 anapc13 fam60a dcun1d1 eif4e nup35 zfr cops3 psmc6 chordc1 tia1 nmd3 nsl1 dck asnsd1 arl5a ugp2 rnf138 lin9 bzw1 grsf1 eif1ax mrpl42 galnt1 mbnl1 depdc1 bag2 eef1e1 gyg1 ube2d3 capza2 slc25a24 sptlc1 stt3b mis12 dr1 mtmr2 tmx1 dld golt1b mfn1 vamp7 rabggt…	rad21 mcm3 smc4 mcm6 mcm5 bub3 mcm7 smc1a mcm2 mcm4 cks1b anapc5 mad2l1 rbx1 cul1 orc5l ncapd2 cdc16 orc2l cdc20 cdc23 bub1 cdc27 ncaph pxmp3 orc6l cdc7 chek1 smc3 anapc1 ncapg cdc45l orc4l cdc6 anapc2 fzr1 anapc7 mad2l2 cdc26 orc3l anapc11 anapc4 rad1 rad17 espl1 cdc14a orc1l
common_hct_saos2	286	51178	reactome_host_interactions_of_hiv_factors	120	62628	238.02	1.0628e-53	1.162e-51	5	0.00038816	0.0117958	g3bp1 txndc9 psmc6 ube2n cnot8 sub1 denr seh1l nup54 lypla1 bzw1 mad2l1 cand1 dld lbr abce1 actr6 cops3 tia1 ube2d3 sptlc1 dcun1d1 grsf1 galnt1 tmx1 arl5a melk ugp2 asf1a armc1 chordc1 tmpo rab2a golt1b c14orf119 nmd3 nup35 asnsd1 zfr eef1e1 cops4 zwilch arl8b vamp7 fam60a rabggtb cfl2 stt3b selt eif4e mfn1 ect2 mrpl42 mtmr2 mbnl1 ppp1cb eif1ax ndufb5 cdc7 rnf138 pbk mthfd2 eif5a2 gmfb sec23a hif…	ran xpo1 kpnb1 psma1 psmd14 nup153 psma4 pak2 arf1 skp1 nup54 psmd11 nup98 psma2 psmc6 ranbp2 psmc2 npm1 psma6 psma5 psme3 banf1 nup93 rbx1 seh1l psmb1 psma3 nup85 psmd6 psmc3 nup37 ranbp1 psmb7 nup107 nup88 cul5 psmd8 psmc5 psmb3 psmb4 psmc1 nup133 psmd7 psmd13 pom121 nup160 psmc4 nup205 psmd9 nup155 psmd1 psmd2 tpr psmd10 nup43 tceb1 ap2b1 psmb2 ap2m1 ap2s1 nup50 psmd5 psmb6 nup210 slc25a5 psmd…
common_hct_saos2	286	51178	reactome_synthesis_of_dna	89	53643	228.65	1.1731e-51	1.20243e-49	2	0.168822	0.8576	g3bp1 ube2n psmc6 sub1 txndc9 denr seh1l cnot8 melk lypla1 asf1a mad2l1 nup54 actr6 cops3 abce1 tmpo rfc3 lbr cand1 ect2 chek1 tia1 sptlc1 pbk cdc7 dcun1d1 bzw1 dld zwilch nmd3 armc1 grsf1 asnsd1 ube2d3 tmx1 galnt1 arl5a golt1b ugp2 eif4e c14orf119 mthfd2 chordc1 eef1e1 vamp7 ercc8 nup35 fam60a zfr lin9 cops4 mrpl42 mfn1 rab2a selt arl8b plekhf2 dck cfl2 rabggtb eif1ax ndufb5 mtmr2 gtf2b slc25a24…	rfc4 psma1 psmd14 rpa1 psma4 mcm3 mcm6 mcm5 mcm7 psmd11 psma2 psmc6 psmc2 mcm2 fen1 mcm4 psma6 rfc5 psma5 psme3 rfc2 psmb1 psma3 psmd6 pole2 orc5l psmc3 psmb7 ccna2 pola2 lig1 psmd8 pold1 psmc5 psmb3 pcna psmb4 cdk2 gins1 psmc1 cdt1 psmd7 psmd13 orc2l gins2 psmc4 psmd9 pole psmd1 psmd2 rpa3 psmd10 pold2 orc6l psmb2 psmd5 rfc3 psmb6 cdc45l rfc1 rb1 psmd4 orc4l ubb psmb5 cdc6 psmd3 psmf1 psma7 prim…
common_hct_saos2	286	51178	vantveer_breast_cancer_metastasis_dn	107	26226	221.5	4.2558e-50	4.1056e-48	8	1.17954e-09		melk mad2l1 pbk g3bp1 zwilch rfc3 tmpo lbr ube2n chek1 abce1 cdc7 mthfd2 ect2 sub1 lypla1 nup54 txndc9 fam60a depdc1 asf1a seh1l cops3 psmc6 tia1 rab2a denr cnot8 cand1 hif1a nmd3 dcun1d1 actr6 mrpl42 armc1 arl5a dld ugp2 sptlc1 chordc1 dck eif1ax tmx1 grsf1 mfn1 eif4e ube2d3 galnt1 asnsd1 mbnl1 cops4 atf1 nup35 bzw1 mtmr2 rsl24d1 rnf138 zfr vamp7 sp3 nsl1 gls plod2 plekhf2 rabggtb snrpe arl8b st…	rfc4 rad21 syncrip smc4 mcm6 gmps mad2l1 trip13 mrpl13 atad2 ccnb2 armc1 melk psmd7 mtmr2 ndc80 ptdss1 aurka bub1 psmd2 cks2 pgk1 orc6l agfg1 ect2 cenpn dlgap5 tk1 nusap1 tfrc cenpa birc5 ctps dtl stk3 fbxo5 dck hjurp mtdh mllt10 mccc1 prc1 ggh spc25 ezh2 depdc1 aspm gbe1 gpsm2 pitrm1 flt1 mapre2 cdc25b paqr3 oxct1 lpcat1 stx1a degs1 vegfa c16orf61 rab6b asns tmem45a ca9 pfkp palm2-akap2 diaph3 f…
common_hct_saos2	286	51178	reactome_metabolism_of_rna	96	51189	213.15	2.8254e-48	2.32618e-46	7	1.81258e-08	1.48722e-05	cnot8 g3bp1 nup54 txndc9 denr mad2l1 lbr sub1 seh1l nmd3 abce1 cnot7 ube2n cand1 eif4e tia1 lypla1 actr6 melk snrpe zfr tmpo nup35 psmc6 fam60a stt3b bzw1 sptlc1 ect2 chordc1 asf1a rsl24d1 armc1 grsf1 dcun1d1 zwilch arl5a galnt1 cops3 ube2d3 eef1e1 mrpl42 capza2 pbk rfc3 dld golt1b rnf138 eif1ax ugp2 mthfd2 ppp1cb mfn1 mbnl1 asnsd1 rabggtb hif1a cdc7 tmx1 chek1 c14orf119 slc25a32 cops4 arl8b eif5…	ac106037.2 lsm5 snrpf exosc9 nup153 clns1a eif4a2 eif4a1 nup54 nup98 ranbp2 ncbp2 lsm4 snrpd3 lsm3 cnot8 exosc7 pabpcp5 nup93 rqcd1 eif4g1 seh1l snrpb prmt5 nup85 nup37 eif4e nup107 nup88 snrpg cnot2 smn1 wdr77 cnot1 exosc3 lsm6 nup133 pom121 nup160 nup205 nup155 tpr snrpd2 nup43 eif4b lsm1 exosc4 exosc5 pan2 nup50 dcps paip1 ncbp1 nup210 cnot6 sip1 exosc8 dis3 cnot7 nup35 ddx6 snupn aaas exosc2 …
common_hct_saos2	286	51178	reactome_regulation_of_apc_activators_between_g1_s_and_early_anaphase	71	40363	211.9	5.2887e-48	4.13022e-46	2	0.090076	0.555694	g3bp1 psmc6 ube2n txndc9 sub1 denr cnot8 bzw1 mad2l1 seh1l cops3 asf1a abce1 lypla1 dld actr6 tia1 cand1 grsf1 ube2d3 melk tmx1 arl5a sptlc1 dcun1d1 nup54 tmpo galnt1 vamp7 c14orf119 anapc13 lbr ugp2 cops4 zwilch armc1 golt1b chordc1 rab2a asnsd1 selt eef1e1 pbk rfc3 chek1 arl8b nsl1 cdc7 zfr ect2 cfl2 rabggtb eif4e mthfd2 ndufb5 mrpl42 mfn1 depdc1 nmd3 eif1ax capza2 slc25a24 atg5 fam60a mtmr2 rn…	psma1 psmd14 psma4 bub3 skp1 psmd11 psma2 psmc6 cdc2 psmc2 psma6 anapc5 psma5 psme3 mad2l1 plk1 cul1 psmb1 psma3 psmd6 psmc3 psmb7 ccna2 ccnb1 psmd8 psmc5 psmb3 psmb4 cdk2 cdc16 psmc1 psmd7 psmd13 anapc10p psmc4 cdc23 cdc20 cdc27 psmd9 psmd1 psmd2 bub1b psmd10 psmb2 psmd5 anapc1 psmb6 ube2c fbxo5 ube2e1 psmd4 ubb psmb5 anapc2 psmd3 psmf1 psma7 fzr1 anapc7 cdc26 psmd12 anapc11 btrc psme2 anapc4 ps…
common_hct_saos2	286	51178	reactome_nep_ns2_interacts_with_the_cellular_export_machinery	29	16345	198.88	3.6701e-45	2.5079e-43	3	2.0998e-05	0.00156626	nup54 mad2l1 lbr g3bp1 seh1l nup35 txndc9 cnot8 abce1 cand1 fam60a melk denr actr6 zfr ect2 tia1 sub1 ube2n chordc1 zwilch nmd3 lypla1 dcun1d1 stt3b tmpo armc1 cdc7 rnf138 sptlc1 eif4e bzw1 galnt1 psmc6 ugp2 eef1e1 pbk mthfd2 eif5a2 dld mbnl1 cops3 grsf1 golt1b mfn1 asnsd1 ube2d3 cops4 mrpl42 arl5a asf1a rabggtb lin9 rfc3 hif1a eif1ax tmx1 arl8b rsl24d1 sp3 chek1 snrpe ppp1cb dr1 mtmr2 elovl5 abc…	ran xpo1 nup153 nup54 nup98 ranbp2 nup93 seh1l nup85 nup37 nup107 nup88 nup133 nup205 pom121 nup160 nup155 nup43 tpr nup50 nup210 nup35 aaas nupl1 nup62 rae1 nup214 nupl2 nup188
common_hct_saos2	286	51178	reactome_rev_mediated_nuclear_export_of_hiv1_rna	31	17446	195.88	1.6531e-44	1.08443e-42	3	3.354e-05	0.00196568	nup54 mad2l1 lbr g3bp1 nup35 txndc9 seh1l cnot8 abce1 melk denr cand1 fam60a zwilch sub1 ube2n actr6 zfr ect2 tia1 nmd3 lypla1 tmpo chordc1 stt3b armc1 dcun1d1 cdc7 bzw1 rnf138 eef1e1 sptlc1 pbk eif4e mthfd2 galnt1 psmc6 ugp2 eif5a2 dld grsf1 mbnl1 mrpl42 cops3 golt1b mfn1 asnsd1 rfc3 ube2d3 eif1ax cops4 arl5a asf1a rabggtb lin9 chek1 hif1a snrpe tmx1 arl8b rsl24d1 sp3 slc25a32 ppp1cb dr1 mtmr2 e…	ran xpo1 nup153 nup54 nup98 ranbp2 nup93 seh1l nup85 nup37 ranbp1 nup107 nup88 nup133 nup205 pom121 nup160 nup155 nup43 tpr nup50 nup210 nup35 aaas nupl1 rangap1 nup62 rae1 nup214 nupl2 nup188
common_hct_saos2	286	51178	reactome_transport_of_mature_mrna_derived_from_an_intron_containing_transcript	51	28130	190.47	2.5104e-43	1.58348e-41	4	1.10264e-05	0.00120629	nup54 g3bp1 cnot8 mad2l1 lbr txndc9 denr sub1 seh1l abce1 snrpe cand1 tia1 zfr lypla1 ube2n nup35 actr6 nmd3 chordc1 melk bzw1 tmpo galnt1 fam60a rnf138 zwilch psmc6 sptlc1 dcun1d1 grsf1 mbnl1 ect2 armc1 stt3b ube2d3 pbk eif4e eif1ax cops3 ugp2 eef1e1 tmx1 mrpl42 arl5a cdc7 dr1 dld golt1b mfn1 asf1a rabggtb rfc3 eif5a2 mtmr2 mthfd2 cnot7 rsl24d1 asnsd1 hif1a selt gmfb cops4 arl8b atg5 vamp7 lin9 …	sfrs1 sfrs7 nup153 sfrs3 nup54 nup98 ranbp2 ncbp2 sfrs2 nup93 seh1l nup85 srrm1 eif4e nup37 nup107 nup88 sfrs9 sfrs6 cdc40 thoc4 nup133 pom121 nup205 nup160 nup155 tpr nup43 nxf1 u2af2 nup50 ncbp1 nup210 sfrs11 u2af1 dhx38 nup35 aaas upf3b magoh nupl1 rbm8a nup62 rnps1 rae1 sfrs4 nup214 nupl2 sfrs5 nfx1 nup188
common_hct_saos2	286	51178	reactome_transport_of_ribonucleoproteins_into_the_host_nucleus	29	14106	190.15	2.9455e-43	1.78912e-41	3	2.0998e-05	0.00156626	nup54 mad2l1 lbr g3bp1 nup35 seh1l txndc9 cnot8 abce1 cand1 melk denr actr6 fam60a zfr tia1 sub1 lypla1 ube2n chordc1 ect2 zwilch dcun1d1 nmd3 tmpo armc1 rnf138 stt3b bzw1 galnt1 mbnl1 pbk eif4e eif5a2 psmc6 cdc7 eef1e1 sptlc1 dld ugp2 rabggtb mthfd2 ube2d3 cops3 grsf1 golt1b asnsd1 snrpe ppp1cb eif1ax mrpl42 arl5a mfn1 asf1a lin9 slc25a32 rfc3 chek1 hif1a mtmr2 tmx1 cops4 exoc5 fam49b abcd3 rsl2…	kpnb1 nup153 nup54 nup98 ranbp2 nup93 seh1l nup85 nup37 nup107 nup88 nup133 nup205 pom121 nup160 nup155 nup43 tpr nup50 nup210 nup35 aaas nupl1 nup62 kpna1 rae1 nup214 nupl2 nup188
common_hct_saos2	286	51178	reactome_transport_of_the_slbp_independent_mature_mrna	32	15934	189.83	3.4559e-43	2.02417e-41	4	1.52928e-07	6.41147e-05	nup54 g3bp1 mad2l1 lbr txndc9 cnot8 seh1l nup35 denr abce1 actr6 lypla1 cand1 fam60a sub1 ube2n zfr melk tia1 chordc1 ect2 nmd3 zwilch tmpo sptlc1 dcun1d1 eif4e stt3b armc1 rnf138 bzw1 galnt1 mbnl1 ugp2 cdc7 pbk eif5a2 psmc6 golt1b eef1e1 asnsd1 mthfd2 ube2d3 snrpe dld grsf1 mfn1 asf1a rabggtb hif1a eif1ax mrpl42 cops3 arl5a rsl24d1 lin9 rfc3 gmfb dr1 cops4 elovl5 arl8b abcd3 slc25a24 plekhf2 tru…	nup153 nup54 nup98 ranbp2 ncbp2 nup93 seh1l nup85 eif4e nup37 nup107 nup88 thoc4 nup133 nup205 pom121 nup160 nup155 nup43 tpr nxf1 nup50 ncbp1 nup210 nup35 aaas nupl1 nup62 rae1 nup214 nupl2 nup188
common_hct_saos2	286	51178	reactome_nuclear_import_of_rev_protein	30	17527	188.26	7.6042e-43	4.30031e-41	3	2.6692e-05	0.00190442	nup54 mad2l1 lbr g3bp1 seh1l nup35 txndc9 cnot8 abce1 cand1 denr fam60a zfr melk sub1 lypla1 actr6 chordc1 tia1 ube2n ect2 zwilch nmd3 tmpo dcun1d1 bzw1 armc1 stt3b psmc6 mbnl1 rnf138 eef1e1 pbk eif4e eif5a2 galnt1 dld cdc7 sptlc1 grsf1 ugp2 rabggtb mthfd2 ube2d3 mrpl42 cops3 arl5a golt1b eif1ax tmx1 mfn1 asf1a asnsd1 lin9 rfc3 chek1 hif1a ppp1cb mtmr2 cops4 bag2 rsl24d1 aasdhppt slc25a32 gyg1 sn…	ran kpnb1 nup153 nup54 nup98 ranbp2 npm1 nup93 seh1l nup85 nup37 nup107 nup88 nup133 nup205 pom121 nup160 nup155 nup43 tpr nup50 nup210 nup35 aaas nupl1 nup62 rae1 nup214 nupl2 nup188
common_hct_saos2	286	51178	reactome_late_phase_of_hiv_life_cycle	90	42553	181.52	2.2616e-41	1.23634e-39	5	2.9668e-05	0.00196568	g3bp1 cnot8 txndc9 gtf2b nup54 denr mad2l1 sub1 lbr seh1l ube2n cand1 actr6 lypla1 abce1 tmpo nmd3 tia1 nup35 zfr eif4e melk taf13 fam60a sptlc1 dcun1d1 armc1 psmc6 zwilch chordc1 rfc3 bzw1 asf1a stt3b ube2d3 ect2 hif1a asnsd1 grsf1 bag2 cdc7 tmx1 cops4 ak3 galnt1 cops3 mfn1 ugp2 eef1e1 pbk dld mbnl1 rsl24d1 rnf138 ercc8 arl5a rabggtb mthfd2 eif5a2 arl8b mrpl42 golt1b dck snrpe eif1ax dr1 c14orf1…	ran xpo1 supt16h polr2b nup153 nup54 nup98 ranbp2 ncbp2 ssrp1 cdk7 nup93 seh1l nup85 nup37 ranbp1 gtf2h2 nup107 polr2e polr2h nup88 rnmt nup133 tbp taf9 pom121 nup160 polr2c nup205 polr2f polr2a ac025647.1 gtf2e1 nup155 gtf2h1 polr2g tpr ercc3 nup43 ccnh tceb1 polr2j mnat1 polr2d supt4h1 nup50 taf4 gtf2h3 taf10 ncbp1 nup210 polr2l gtf2a2 gtf2h4 tceb2 nup35 ercc2 polr2i aaas gtf2f2 taf12 nupl1 nup…
common_hct_saos2	286	51178	reactome_dna_replication_pre_initiation	76	45128	177.16	2.0259e-40	1.07177e-38	2	0.10982	0.632332	g3bp1 psmc6 ube2n txndc9 sub1 denr cnot8 seh1l lypla1 melk asf1a cops3 abce1 actr6 nup54 mad2l1 tmpo cand1 bzw1 sptlc1 dcun1d1 tia1 lbr dld ect2 grsf1 cdc7 galnt1 ube2d3 ugp2 rfc3 arl5a c14orf119 asnsd1 zwilch chek1 tmx1 golt1b pbk eif4e nmd3 armc1 eef1e1 vamp7 chordc1 mthfd2 rab2a selt cops4 mfn1 nup35 fam60a zfr cfl2 arl8b mrpl42 dck ndufb5 rabggtb lin9 mtmr2 eif1ax atg5 stt3b gtf2b ercc8 slc25…	psma1 psmd14 rpa1 psma4 mcm3 mcm6 mcm5 mcm7 psmd11 psma2 psmc6 psmc2 mcm2 mcm4 psma6 psma5 psme3 psmb1 psma3 psmd6 pole2 orc5l psmc3 psmb7 pola2 psmd8 psmc5 psmb3 psmb4 cdk2 psmc1 cdt1 psmd7 psmd13 orc2l e2f1 psmc4 psmd9 pole psmd1 psmd2 rpa3 psmd10 orc6l cdc7 psmb2 dbf4 psmd5 gmnn psmb6 cdc45l psmd4 orc4l ubb psmb5 cdc6 psmd3 psmf1 psma7 prim1 rpa2 psmd12 orc3l mcm8 rpa4 pola1 psme2 e2f3 psmb9 p…
common_hct_saos2	286	51178	reactome_hiv_life_cycle	103	49477	176.95	2.2448e-40	1.15046e-38	5	0.000103176	0.004671	g3bp1 txndc9 cnot8 nup54 denr gtf2b sub1 mad2l1 lbr seh1l cand1 ube2n tmpo actr6 lypla1 abce1 nmd3 melk tia1 zfr eif4e nup35 fam60a dcun1d1 taf13 armc1 sptlc1 rfc3 psmc6 zwilch asf1a bzw1 chordc1 ect2 asnsd1 grsf1 ube2d3 cdc7 stt3b cops3 pbk hif1a dld tmx1 cops4 galnt1 bag2 ugp2 ak3 mfn1 rsl24d1 rnf138 eef1e1 mthfd2 arl5a ercc8 arl8b eif5a2 golt1b mbnl1 mrpl42 rabggtb snrpe eif1ax dck c14orf119 c…	ran xrcc5 xpo1 supt16h polr2b nup153 nup54 nup98 ranbp2 ncbp2 ssrp1 fen1 cdk7 banf1 nup93 seh1l nup85 nup37 ranbp1 gtf2h2 nup107 polr2e polr2h nup88 lig1 rnmt nup133 tbp taf9 pom121 nup160 polr2c nup205 polr2f polr2a ac025647.1 gtf2e1 nup155 gtf2h1 polr2g tpr ercc3 nup43 ccnh tceb1 polr2j mnat1 polr2d supt4h1 nup50 taf4 gtf2h3 taf10 ncbp1 nup210 polr2l gtf2a2 gtf2h4 tceb2 ppia nup35 xrcc6 ercc2 p…
common_hct_saos2	286	51178	reactome_regulation_of_glucokinase_by_glucokinase_regulatory_protein	29	12808	173.2	1.4794e-39	6.93205e-38	3	2.0998e-05	0.00156626	nup54 mad2l1 lbr g3bp1 nup35 seh1l txndc9 cnot8 abce1 cand1 fam60a melk denr actr6 zfr ect2 tia1 sub1 lypla1 ube2n chordc1 zwilch nmd3 dcun1d1 stt3b tmpo armc1 rnf138 bzw1 galnt1 mbnl1 ugp2 cdc7 sptlc1 pbk eif4e eif5a2 psmc6 eef1e1 mthfd2 dld golt1b asnsd1 rabggtb ube2d3 mrpl42 cops3 grsf1 mfn1 lin9 rfc3 hif1a eif1ax cops4 arl5a abcd3 rsl24d1 asf1a sp3 slc25a32 gyg1 chek1 snrpe ppp1cb dr1 mtmr2 t…	nup153 nup54 nup98 ranbp2 nup93 seh1l nup85 nup37 nup107 nup88 nup133 nup205 pom121 nup160 nup155 nup43 tpr nup50 nup210 nup35 aaas nupl1 nup62 gck rae1 nup214 nupl2 nup188
common_hct_saos2	286	51178	reactome_cdc20_phospho_apc_mediated_degradation_of_cyclin_a	63	36202	168.97	1.2408e-38	5.49976e-37	2	0.062462	0.436171	psmc6 g3bp1 ube2n txndc9 sub1 denr cnot8 bzw1 cops3 seh1l lypla1 mad2l1 abce1 asf1a dld grsf1 actr6 cand1 tia1 ube2d3 tmx1 dcun1d1 galnt1 arl5a c14orf119 melk sptlc1 vamp7 nup54 tmpo ugp2 anapc13 lbr golt1b chordc1 cops4 eef1e1 asnsd1 zwilch rab2a selt armc1 nsl1 arl8b cfl2 zfr pbk rabggtb rfc3 ndufb5 mrpl42 mfn1 chek1 nmd3 mthfd2 eif1ax depdc1 atg5 ect2 mtmr2 capza2 slc25a24 cdc7 eif4e hif1a tim…	psma1 psmd14 psma4 bub3 psmd11 psma2 psmc6 cdc2 psmc2 psma6 anapc5 psma5 psme3 mad2l1 psmb1 psma3 psmd6 psmc3 psmb7 ccna2 psmd8 psmc5 psmb3 psmb4 psmc1 cdc16 psmd7 psmd13 anapc10p psmc4 cdc20 cdc23 cdc27 psmd9 psmd1 psmd2 bub1b psmd10 psmb2 psmd5 anapc1 psmb6 ube2c ube2e1 psmd4 ubb psmb5 anapc2 psmd3 psmf1 psma7 anapc7 cdc26 psmd12 anapc11 psme2 anapc4 psmb9 psmb10 psmb8 ccna1 ube2d1 psme1
common_hct_saos2	286	51178	reactome_glucose_transport	38	14024	167.13	3.1383e-38	1.3197e-36	3	0.000133994	0.00563806	nup54 mad2l1 lbr g3bp1 nup35 seh1l txndc9 cnot8 melk abce1 cand1 fam60a ect2 denr actr6 zfr tia1 sub1 lypla1 ube2n chordc1 zwilch stt3b nmd3 ugp2 dcun1d1 tmpo armc1 rnf138 bzw1 galnt1 mbnl1 cdc7 sptlc1 pbk eif4e mthfd2 hif1a eif5a2 psmc6 dld pgm2 eef1e1 rabggtb gyg1 mtmr2 golt1b mfn1 asnsd1 ube2d3 mrpl42 cops3 prkag2 grsf1 mtmr6 asf1a lin9 rfc3 eif1ax tmx1 cops4 arl5a abcd3 slc25a24 rsl24d1 sp3 s…	nup153 nup54 nup98 ranbp2 nup93 seh1l nup85 nup37 nup107 nup88 nup133 pom121 nup205 nup160 nup155 tpr nup43 hk2 nup50 nup210 nup35 aaas nupl1 nup62 hk1 gck slc37a4 slc2a4 hk3 rae1 g6pc slc2a1 nup214 nupl2 slc2a3 nup188
common_hct_saos2	286	51178	reactome_snrnp_assembly	50	27110	161.31	5.842e-37	2.39522e-35	4	9.25e-06	0.00108423	nup54 g3bp1 lbr mad2l1 txndc9 seh1l cnot8 sub1 nup35 snrpe denr abce1 tmpo ube2n actr6 fam60a melk lypla1 cand1 zfr tia1 nmd3 eif4e chordc1 ect2 armc1 psmc6 zwilch bzw1 eef1e1 dcun1d1 arl5a grsf1 rnf138 asf1a sptlc1 stt3b cops3 golt1b rabggtb mthfd2 mrpl42 ugp2 pbk ube2d3 eif1ax galnt1 cdc7 asnsd1 rfc3 dld mbnl1 rsl24d1 hif1a eif5a2 capza2 lin9 slc25a32 chek1 tmx1 cops4 mfn1 bag2 c14orf119 gtf2b …	ac106037.2 snrpf nup153 clns1a nup54 nup98 ranbp2 ncbp2 snrpd3 nup93 seh1l snrpb prmt5 nup85 nup37 nup107 nup88 snrpg smn1 wdr77 nup133 pom121 nup205 nup160 nup155 tpr snrpd2 nup43 nup50 ncbp1 nup210 sip1 nup35 snupn aaas nupl1 nup62 tgs1 ddx20 gemin5 smn2 rae1 gemin7 gemin4 nup214 nupl2 snrpe gemin6 phax nup188
common_hct_saos2	286	51178	reactome_vpr_mediated_nuclear_import_of_pics	31	14411	158.69	2.1893e-36	8.5487e-35	3	3.354e-05	0.00196568	nup54 mad2l1 lbr g3bp1 seh1l nup35 txndc9 cnot8 melk cand1 fam60a denr abce1 actr6 zfr ect2 tia1 sub1 lypla1 ube2n chordc1 tmpo dcun1d1 zwilch nmd3 armc1 rnf138 stt3b bzw1 cdc7 eif4e eif5a2 galnt1 psmc6 mbnl1 sptlc1 pbk mthfd2 ugp2 eef1e1 asnsd1 cops3 dld grsf1 golt1b rabggtb ube2d3 mrpl42 arl5a mfn1 lin9 rfc3 hif1a snrpe ppp1cb eif1ax cops4 exoc5 arl8b abcd3 rsl24d1 asf1a sp3 slc25a32 chek1 dr1 …	nup153 nup54 nup98 ranbp2 banf1 nup93 seh1l nup85 nup37 nup107 nup88 nup133 nup205 pom121 nup160 nup155 nup43 tpr nup50 nup210 nup35 aaas nupl1 nup62 psip1 kpna1 rae1 hmga1 nup214 nupl2 nup188
common_hct_saos2	286	51178	reactome_processing_of_capped_intron_containing_pre_mrna	138	100006	154.1	2.2012e-35	7.84776e-34	5	0.0011953	0.0272429	g3bp1 nup54 txndc9 cnot8 denr sub1 snrpe tia1 lbr mad2l1 cand1 ube2n abce1 lypla1 seh1l zfr tmpo nmd3 bzw1 eif4e actr6 sptlc1 grsf1 psmc6 ube2d3 melk tmx1 rnf138 arl5a dcun1d1 chordc1 nup35 mbnl1 galnt1 armc1 cops3 dld asf1a eif1ax ect2 fam60a dr1 zwilch mrpl42 stt3b eef1e1 rfc3 gtf2b capza2 mfn1 c14orf119 rsl24d1 bag2 ugp2 pbk asnsd1 rabggtb ppp1cb mtmr2 golt1b gmfb selt cnot7 cdc7 vamp7 mthfd2 …	ybx1 hnrnpr sf3b1 sfrs7 sfrs1 hnrnpu ac106037.2 polr2b snrpf hnrnpa2b1 sfrs3 hnrnpf nup153 hnrnpm snrpa1 papola nup54 hnrnpa1p2 nup98 ac008073.1 snrpb2 ranbp2 ncbp2 sfrs2 snrpd3 smc1a hnrnpd nhp2l1 hnrnpc cpsf2 nudt21 fus hnrnph1 nup93 ptbp1 seh1l snrpb nup85 srrm1 nup37 rbmx polr2h eif4e sf3b3 nup107 polr2e dnajc8 nup88 snrpg sfrs6 pcbp1 sfrs9 sf3a1 cdc40 pabpn1 sf3b2 thoc4 hnrnpa3 snrnp200 slbp…
common_hct_saos2	286	51178	reactome_g2_m_checkpoints	43	22768	152.95	3.9302e-35	1.37139e-33	3	0.0002992	0.0100201	melk g3bp1 chek1 mad2l1 ect2 rfc3 cdc7 lbr tmpo pbk nup54 ube2n txndc9 sub1 zwilch actr6 cnot8 denr lypla1 abce1 nup35 asf1a mthfd2 nmd3 armc1 fam60a eif4e seh1l cand1 asnsd1 zfr dck lin9 psmc6 tia1 cops3 sptlc1 dcun1d1 depdc1 chordc1 eef1e1 ercc8 mfn1 ugp2 tmx1 mrpl42 arl5a golt1b slc25a24 rnf138 esco2 plekhf2 gyg1 galnt1 capza2 grsf1 rrm2b stt3b ube2d3 ppp1cb eif1ax mtmr2 rmi1 elovl5 cnot7 twf1…	rfc4 rpa1 mcm3 mcm6 mcm5 mcm7 cdc2 mcm2 mcm4 rfc5 rfc2 orc5l ccnb2 ccnb1 rad9a cdk2 orc2l cdc25a rpa3 atr orc6l cdc7 chek1 dbf4 atm rfc3 hus1 cdc45l cdc25c orc4l clspn cdc6 chek2 wee1 rpa2 orc3l mcm8 rad1 rad17 mcm10 orc1l
common_hct_saos2	286	51178	reactome_cyclin_e_associated_events_during_g1_s_transition_	58	35428	150.88	1.1156e-34	3.81163e-33	1	0.47956	1	psmc6 g3bp1 ube2n txndc9 sub1 denr cnot8 seh1l cops3 bzw1 lypla1 dld actr6 asf1a sptlc1 ube2d3 tmx1 grsf1 tia1 cand1 dcun1d1 melk arl5a c14orf119 vamp7 nup54 abce1 galnt1 ugp2 mad2l1 cops4 golt1b rab2a tmpo armc1 asnsd1 selt lbr chordc1 arl8b eef1e1 cfl2 mfn1 zwilch chek1 ndufb5 rabggtb ect2 mrpl42 rfc3 eif4e nmd3 atg5 cdc7 pbk dck gtf2b eif1ax zfr lin9 stt3b hif1a timm17a cops8 mtmr2 fdx1 capza2…	psma1 psmd14 psma4 skp1 psmd11 psma2 psmc6 psmc2 psma6 cdk7 cks1b psma5 psme3 cul1 psmb1 psma3 psmd6 psmc3 psmb7 ccna2 psmd8 psmc5 psmb3 psmb4 skp2 psmc1 cdk2 psmd7 psmd13 psmc4 cdc25a psmd9 psmd1 psmd2 psmd10 ccnh mnat1 psmb2 psmd5 psmb6 ccne1 rb1 psmd4 ccne2 ubb psmb5 wee1 psmd3 psmf1 psma7 psmd12 psme2 cdkn1a psmb9 psmb10 psmb8 ccna1 psme1
common_hct_saos2	286	51178	reactome_orc1_removal_from_chromatin	63	40060	150.28	1.5073e-34	5.04484e-33	1	0.53262	1	psmc6 g3bp1 ube2n txndc9 denr sub1 cnot8 seh1l lypla1 cops3 asf1a actr6 bzw1 abce1 dld cand1 melk tia1 nup54 grsf1 sptlc1 mad2l1 dcun1d1 ube2d3 galnt1 c14orf119 ugp2 lbr tmx1 arl5a asnsd1 tmpo golt1b vamp7 armc1 chordc1 cdc7 eef1e1 ect2 zwilch nmd3 eif4e rab2a chek1 cops4 pbk selt cfl2 fam60a zfr mthfd2 arl8b mfn1 nup35 rfc3 ndufb5 mrpl42 rabggtb dck lin9 eif1ax atg5 stt3b gtf2b mtmr2 slc25a24 gy…	psma1 psmd14 mcm3 psma4 mcm6 mcm5 mcm7 psmd11 psma2 psmc6 psmc2 mcm2 mcm4 psma6 psma5 psme3 psmb1 psma3 orc5l psmd6 psmc3 psmb7 ccna2 psmd8 psmc5 psmb3 psmb4 psmc1 cdk2 cdt1 psmd7 psmd13 orc2l psmc4 psmd9 psmd1 psmd2 psmd10 orc6l psmb2 psmd5 psmb6 rb1 orc4l psmd4 ubb psmb5 cdc6 psmd3 psmf1 fzr1 psma7 orc3l psmd12 psme2 cdkn1a mcm8 psmb9 psmb10 psmb8 ccna1 orc1l psme1
common_hct_saos2	286	51178	kegg_04110_cell_cycle	116	47733	143.75	4.0315e-33	1.2964e-31	3	0.05373	0.391871	g3bp1 mad2l1 melk chek1 tmpo lbr sub1 cdc7 rfc3 pbk txndc9 nup54 ect2 abce1 denr ube2n zwilch cnot8 actr6 lypla1 cand1 asf1a tia1 mthfd2 armc1 eif4e seh1l anapc13 dck fam60a zfr nup35 lin9 tmx1 sp3 nmd3 cops3 depdc1 dcun1d1 capza2 hif1a psmc6 rnf138 ube2d3 asnsd1 bzw1 eef1e1 ugp2 eif1ax nsl1 atf1 arl5a sptlc1 mbnl1 chordc1 dld gyg1 slc25a24 galnt1 grsf1 cops8 dr1 cops4 mrpl42 bag2 ppp1cb mis12 mf…	ywhaz mcm3 mcm6 mcm5 mcm7 bub3 myc cdc2 mcm2 smc1a ywhaq mcm4 cdk7 anapc5 mad2l1 plk1 rbx1 cul1 prkdc orc5l ccna2 ccnb2 ccnb1 pcna skp2 cdk2 cdc16 tp53 orc2l e2f1 cdc23 cdc20 cdc25a ywhae bub1 cdc27 bub1b atr rbl2 tfdp1 ccnh orc6l cdc7 pttg1 cdk4 chek1 dbf4 atm gsk3b anapc1 ttk ccne1 ep300 crebbp cdc45l pkmyt1 rb1 hdac2 hdac1 ccne2 cdc25c orc4l smad2 ywhab chek2 cdc6 anapc2 wee1 smad4 cdkn2a fzr1…
common_hct_saos2	286	51178	reactome_activation_of_atr_in_response_to_replication_stress	37	19226	140.92	1.6734e-32	5.17807e-31	3	0.000112004	0.0048368	melk ect2 mad2l1 rfc3 g3bp1 cdc7 chek1 lbr nup54 pbk tmpo ube2n txndc9 sub1 cnot8 zwilch lypla1 denr nmd3 nup35 actr6 abce1 armc1 fam60a eif4e mthfd2 seh1l cand1 zfr asf1a asnsd1 lin9 dck psmc6 sptlc1 cops3 dcun1d1 ercc8 tia1 chordc1 ugp2 eef1e1 mrpl42 arl5a golt1b mfn1 plekhf2 depdc1 rnf138 gyg1 tmx1 galnt1 grsf1 stt3b ube2d3 eif1ax mtmr2 rmi1 capza2 c14orf119 slc25a24 rsl24d1 esco2 osgepl1 rrm2…	rfc4 rpa1 mcm3 mcm6 mcm5 mcm7 mcm2 mcm4 rfc5 rfc2 orc5l rad9a cdk2 orc2l cdc25a rpa3 atr orc6l cdc7 chek1 dbf4 rfc3 hus1 cdc45l cdc25c orc4l clspn cdc6 rpa2 orc3l mcm8 rad1 rad17 mcm10 orc1l
common_hct_saos2	286	51178	reactome_m_g1_transition	61	39468	138.46	5.7866e-32	1.72546e-30	1	0.51118	1	psmc6 g3bp1 ube2n txndc9 denr sub1 cnot8 seh1l lypla1 cops3 asf1a actr6 bzw1 abce1 dld cand1 melk grsf1 sptlc1 dcun1d1 tia1 nup54 mad2l1 ube2d3 galnt1 c14orf119 ugp2 arl5a asnsd1 tmx1 golt1b vamp7 lbr eef1e1 tmpo armc1 ect2 nmd3 chordc1 zwilch cdc7 rab2a eif4e cops4 chek1 selt cfl2 zfr pbk arl8b mfn1 nup35 fam60a mthfd2 ndufb5 mrpl42 rabggtb rfc3 dck eif1ax mtmr2 atg5 stt3b gtf2b slc25a24 lin9 gy…	psma1 psmd14 mcm3 psma4 mcm6 mcm5 mcm7 psmd11 psma2 psmc6 psmc2 mcm2 mcm4 psma6 psma5 psme3 psmb1 psma3 orc5l psmd6 psmc3 psmb7 psmd8 psmc5 psmb3 psmb4 psmc1 cdt1 psmd7 psmd13 orc2l e2f1 psmc4 psmd9 psmd1 psmd2 psmd10 orc6l psmb2 psmd5 gmnn psmb6 orc4l psmd4 ubb psmb5 cdc6 psmd3 psmf1 psma7 orc3l psmd12 psme2 e2f3 mcm8 psmb9 psmb10 psmb8 orc1l psme1
common_hct_saos2	286	51178	reactome_signaling_by_wnt	58	35567	135.86	2.1368e-31	6.14799e-30	1	0.47956	1	psmc6 ube2n g3bp1 txndc9 sub1 cnot8 denr bzw1 dld seh1l cops3 tia1 cand1 lypla1 ube2d3 grsf1 ugp2 asf1a sptlc1 dcun1d1 galnt1 actr6 vamp7 arl5a rab2a tmx1 abce1 c14orf119 cops4 golt1b selt nup54 arl8b eef1e1 asnsd1 cfl2 mad2l1 armc1 mfn1 chordc1 melk ndufb5 mrpl42 atg5 rabggtb nmd3 tmpo stt3b oxr1 zfr sec23a eif4e timm17a lbr mtmr2 capza2 zfand6 zwilch gtf2b cops8 eif1ax tmem30a fdx1 bag2 plekhf2…	csnk1a1 psma1 psmd14 ppp2r5c psma4 skp1 psmd11 psma2 psmc6 psmc2 psma6 psma5 psme3 ppp2ca cul1 psmb1 psma3 psmd6 psmc3 psmb7 psmd8 psmc5 psmb3 psmb4 ppp2r1b psmc1 psmd7 psmd13 psmc4 psmd9 psmd1 psmd2 psmd10 ppp2r1a psmb2 gsk3b psmd5 psmb6 psmd4 ppp2r5d ubb psmb5 psmd3 apc psmf1 psma7 ctnnb1 psmd12 psme2 btrc ppp2r5a psmb9 psmb10 psmb8 ppp2cb psme1
common_hct_saos2	286	51178	reactome_scf_skp2_mediated_degradation_of_p27_p21	52	32907	130.23	3.6568e-30	1.03399e-28	1	0.41392	1	psmc6 g3bp1 ube2n txndc9 sub1 denr cnot8 seh1l cops3 bzw1 asf1a dld lypla1 actr6 sptlc1 tia1 grsf1 dcun1d1 arl5a cand1 c14orf119 vamp7 ube2d3 galnt1 tmx1 nup54 abce1 ugp2 golt1b mad2l1 rab2a melk cops4 asnsd1 selt armc1 chordc1 arl8b eef1e1 cfl2 tmpo lbr ndufb5 mfn1 zwilch rabggtb ect2 eif4e mrpl42 atg5 eif1ax nmd3 cdc7 pbk lin9 chek1 stt3b timm17a gtf2b cops8 mtmr2 fdx1 slc25a24 fam60a zfr zfand…	psma1 psmd14 psma4 skp1 psmd11 psma2 psmc6 psmc2 psma6 cks1b psma5 psme3 cul1 psmb1 psma3 psmd6 psmc3 psmb7 ccna2 psmd8 psmc5 psmb3 psmb4 skp2 psmc1 cdk2 psmd7 psmd13 psmc4 psmd9 psmd1 psmd2 psmd10 psmb2 psmd5 psmb6 ccne1 psmd4 ccne2 ubb psmb5 psmd3 psmf1 psma7 psmd12 psme2 cdkn1a psmb9 psmb10 psmb8 ccna1 psme1
common_hct_saos2	286	51178	kegg_04120_ubiquitin_mediated_proteolysis	121	26873	124.48	6.6209e-29	1.80971e-27	5	0.00041556	0.0121774	g3bp1 cand1 ube2n txndc9 tia1 ube2d3 denr mad2l1 sub1 psmc6 cnot8 arl5a lypla1 cops3 actr6 sptlc1 rnf11 bzw1 cops8 rfc3 abce1 dcun1d1 anapc13 nup54 galnt1 mbnl1 zfr cops4 nmd3 ugp2 rab2a grsf1 melk lbr seh1l asf1a tmpo pbk nsl1 hif1a armc1 asnsd1 ppp1cb arl8b chek1 eif4e selt dld rabggtb tmx1 capza2 golt1b vamp7 tmem30a mrpl42 bag2 zfand6 zwilch ercc8 chordc1 cdc7 rnf138 sp3 dr1 bmi1 lin9 slc25a3…	ube2d3 ube2n sae1 anapc5 ube2a rbx1 cul1 ube2i cul5 ube4b prpf19 skp2 cdc16 cul3 ddb1 cul4a cdc23 cdc20 ube2r2 cdc27 ube3c tceb1 cul4b ube2q1 ube4a ube2s anapc1 syvn1 ube2c ube2l3 brca1 ube2e1 fbxw11 tceb2 ube3a ube3b rnf7 ppil2 fbxw7 ddb2 fancl ube2d2 anapc2 rchy1 cul2 nedd4 fzr1 anapc7 ube2b birc6 cdc26 itch ercc8 mgrn1 ube2g2 traf6 birc2 stub1 map3k1 trim37 birc3 cdc34 herc2 smurf2 wwp1 anapc1…
common_hct_saos2	286	51178	reactome_scf_beta_trcp_mediated_degradation_of_emi1	48	29914	124.01	8.3862e-29	2.25465e-27	1	0.36972	1	psmc6 ube2n g3bp1 txndc9 sub1 denr cnot8 bzw1 seh1l cops3 dld lypla1 asf1a tia1 grsf1 actr6 sptlc1 ube2d3 arl5a cand1 c14orf119 vamp7 galnt1 dcun1d1 abce1 tmx1 ugp2 golt1b rab2a cops4 selt nup54 asnsd1 mad2l1 arl8b eef1e1 melk cfl2 chordc1 ndufb5 armc1 lbr tmpo mfn1 rabggtb mrpl42 atg5 zwilch nmd3 eif4e timm17a gtf2b mtmr2 fdx1 zfr zfand6 plekhf2 anapc13 stt3b hif1a lipa stard3nl cops8 eif1ax oxr…	psma1 psmd14 psma4 skp1 psmd11 psma2 psmc6 psmc2 psma6 psma5 psme3 cul1 psmb1 psma3 psmd6 psmc3 psmb7 psmd8 psmc5 psmb3 psmb4 psmc1 psmd7 psmd13 psmc4 cdc20 psmd9 psmd1 psmd2 psmd10 psmb2 psmd5 psmb6 fbxo5 psmd4 ubb psmb5 psmd3 psmf1 fzr1 psma7 psmd12 psme2 btrc psmb9 psmb10 psmb8 psme1
common_hct_saos2	286	51178	reactome_dna_repair	104	39899	123.47	1.0987e-28	2.90624e-27	2	0.24768	1	g3bp1 rfc3 ercc8 txndc9 tmpo melk sub1 mad2l1 denr nup54 ube2n lypla1 gtf2b nmd3 cnot8 lbr actr6 pbk chek1 abce1 asf1a tia1 zwilch cand1 ect2 seh1l psmc6 sptlc1 ube2d3 fam60a armc1 eif4e cdc7 zfr asnsd1 nup35 bag2 tmx1 rmi1 ak3 cops3 rsl24d1 plekhf2 dld mthfd2 cops4 mrpl42 mfn1 dcun1d1 lin9 arl5a c14orf119 eef1e1 dck bzw1 galnt1 grsf1 chordc1 rabggtb hif1a golt1b ugp2 rnf138 rrm2b selt cops8 eif1…	xrcc5 rfc4 polr2b rpa1 apex1 fen1 cdk7 rfc5 rfc2 prkdc pole2 usp1 gtf2h2 polr2e polr2h lig1 pold1 pcna tdp1 tdg ddb1 rad50 mre11a polr2c rad51 polr2f polr2a fanci ac025647.1 pole gtf2h1 polr2g rpa3 atr ercc3 pold2 ccnh ercc1 polr2j mnat1 ube2t polr2d h2afx nbn atm rfc3 gtf2h3 rev1 rad23b polr2l brca1 rfc1 mbd4 gtf2h4 ubb xrcc6 ercc2 polr2i ddb2 fancl fancd2 pold3 xpc pold4 mad2l2 ercc8 rpa2 ercc5…
common_hct_saos2	286	51178	hs_dna_replication_wp466_34997.txt	42	23741	120.68	4.4879e-28	1.16828e-26	2	0.0151406	0.164361	melk rfc3 tmpo mad2l1 g3bp1 ect2 cdc7 chek1 lbr pbk nup54 ube2n txndc9 zwilch sub1 cnot8 denr lypla1 abce1 asf1a ercc8 seh1l eif4e nup35 actr6 mthfd2 nmd3 cand1 fam60a armc1 zfr lin9 psmc6 asnsd1 dck tia1 sptlc1 dcun1d1 cops3 eef1e1 mrpl42 chordc1 ugp2 golt1b mfn1 rnf138 galnt1 arl5a plekhf2 gyg1 ube2d3 tmx1 dld capza2 rsl24d1 rrm2b stt3b eif5a2 eif1ax mtmr2 rmi1 grsf1 mbnl1 slc25a24 osgepl1 rabg…	rfc4 rpa1 mcm3 mcm6 mcm5 mcm7 mcm2 mcm4 rfc5 rfc2 pole2 orc5l pola2 pold1 pcna cdk2 cdt1 orc2l pole rpa3 pold2 orc6l ubc cdc7 dbf4 rfc3 gmnn cdc45l rfc1 orc4l cdc6 pold3 rps27ap11 prim1 pold4 rpa2 orc3l pola1 rpa4 mcm10 prim2 orc1l
common_hct_saos2	286	51178	reactome_autodegradation_of_cdh1_by_cdh1_apc	57	32189	118.54	1.3233e-27	3.39096e-26	1	0.46846	1	psmc6 g3bp1 ube2n txndc9 sub1 denr cnot8 bzw1 seh1l cops3 lypla1 dld grsf1 actr6 mad2l1 asf1a tia1 abce1 arl5a cand1 c14orf119 dcun1d1 ube2d3 galnt1 sptlc1 tmx1 vamp7 ugp2 golt1b cops4 nup54 chordc1 asnsd1 anapc13 rab2a melk eef1e1 selt arl8b cfl2 tmpo lbr ndufb5 armc1 zfr rabggtb nsl1 zwilch nmd3 mfn1 mrpl42 atg5 mtmr2 hif1a timm17a gtf2b fdx1 capza2 bag2 slc25a24 plekhf2 eif4e lipa eif1ax mis12…	psma1 psmd14 psma4 psmd11 psma2 psmc6 psmc2 psma6 anapc5 psma5 psme3 psmb1 psma3 psmd6 psmc3 psmb7 psmd8 psmc5 psmb3 psmb4 psmc1 cdc16 psmd7 psmd13 anapc10p psmc4 cdc23 cdc27 psmd9 psmd1 psmd2 psmd10 psmb2 psmd5 anapc1 psmb6 ube2c ube2e1 psmd4 ubb psmb5 anapc2 psmd3 psmf1 fzr1 psma7 anapc7 cdc26 psmd12 anapc11 psme2 anapc4 psmb9 psmb10 psmb8 ube2d1 psme1
common_hct_saos2	286	51178	reactome_dna_strand_elongation	31	19832	114.69	9.22e-27	2.26482e-25	1	0.182532	0.90494	rfc3 melk mad2l1 tmpo g3bp1 chek1 pbk ect2 lbr sub1 nup54 ube2n txndc9 asf1a seh1l denr lypla1 cand1 cdc7 cnot8 ercc8 nmd3 armc1 zwilch mthfd2 actr6 lin9 abce1 nup35 fam60a eif4e asnsd1 cops3 zfr dcun1d1 dck psmc6 plekhf2 tia1 mrpl42 golt1b ugp2 rnf138 eef1e1 sptlc1 eif5a2 arl5a mfn1 chordc1 ube2d3 eif1ax tmx1 galnt1 grsf1 slc25a24 rrm2b gyg1 stt3b mtmr2 rmi1 elovl5 dld capza2 mbnl1 rsl24d1 snrpe…	rfc4 rpa1 mcm3 mcm6 mcm5 mcm7 mcm2 mcm4 rfc5 fen1 rfc2 pola2 lig1 pold1 pcna gins1 gins2 rpa3 pold2 rfc3 rfc1 cdc45l pold3 prim1 rpa2 pold4 pola1 mcm8 dna2 prim2 gins4
common_hct_saos2	286	51178	kegg_03030_dna_replication	33	21292	114.17	1.193e-26	2.83554e-25	1	0.20372	0.977499	rfc3 melk g3bp1 tmpo mad2l1 chek1 ercc8 lbr ube2n pbk ect2 sub1 nup54 txndc9 asf1a lypla1 seh1l cand1 cnot8 zwilch cdc7 denr nmd3 abce1 nup35 armc1 actr6 fam60a mthfd2 lin9 eif4e psmc6 asnsd1 tia1 cops3 zfr sptlc1 dcun1d1 dck plekhf2 mrpl42 golt1b ugp2 rnf138 tmx1 mfn1 eef1e1 ube2d3 galnt1 arl5a chordc1 stt3b eif5a2 eif1ax grsf1 slc25a24 rrm2b gyg1 dr1 mtmr2 rmi1 elovl5 dld capza2 mbnl1 rsl24d1 s…	rfc4 rpa1 mcm3 mcm6 mcm5 mcm7 mcm2 mcm4 rfc5 fen1 rfc2 pole2 pola2 lig1 pold1 pcna rnaseh2a pole rpa3 pold2 pole3 rfc3 rfc1 rnaseh1 pold3 prim1 rpa2 pold4 pola1 rnaseh2c pole4 rpa4 rnaseh2b
common_hct_saos2	286	51178	reactome_global_genomic_ner	33	15648	110.03	9.6373e-26	2.25788e-24	1	0.20372	0.977499	ercc8 rfc3 g3bp1 txndc9 actr6 melk ube2n sub1 tmpo mad2l1 lbr lypla1 nup54 psmc6 cnot8 chek1 denr nmd3 cand1 asf1a pbk seh1l ect2 abce1 zfr asnsd1 sptlc1 gtf2b zwilch eif4e ube2d3 tia1 plekhf2 mrpl42 armc1 nup35 cdc7 lin9 tmx1 cops4 arl5a golt1b mfn1 mbnl1 fam60a rrm2b dck taf13 cops3 chordc1 rsl24d1 rabggtb dcun1d1 mthfd2 hif1a cops8 eif5a2 bzw1 tmem30a rmi1 galnt1 dld capza2 c14orf119 ugp2 aasd…	rfc4 rpa1 cdk7 rfc5 rfc2 pole2 gtf2h2 lig1 pold1 pcna ddb1 gtf2h1 pole rpa3 ercc3 pold2 ccnh ercc1 mnat1 gtf2h3 rfc3 rad23b rfc1 gtf2h4 ercc2 ddb2 pold3 xpc pold4 rpa2 ercc5 xpa ercc4
common_hct_saos2	286	51178	reactome_vif_mediated_degradation_of_apobec3g	47	29632	108.1	2.5504e-25	5.89106e-24	1	0.35862	1	psmc6 ube2n g3bp1 txndc9 sub1 denr seh1l cops3 cnot8 bzw1 lypla1 dld asf1a grsf1 actr6 cand1 arl5a c14orf119 sptlc1 dcun1d1 ube2d3 tia1 galnt1 tmx1 ugp2 vamp7 abce1 golt1b cops4 asnsd1 rab2a nup54 selt arl8b armc1 eef1e1 cfl2 chordc1 mad2l1 ndufb5 mfn1 rabggtb melk mrpl42 atg5 gtf2b lbr nmd3 tmpo plekhf2 zwilch timm17a mtmr2 fdx1 aasdhppt zfr hif1a lipa cops8 eif1ax slc25a24 rsl24d1 zfand6 slc25a…	psma1 psmd14 psma4 psmd11 psma2 psmc6 psmc2 psma6 psma5 psme3 rbx1 psmb1 psma3 psmd6 psmc3 psmb7 cul5 psmd8 psmc5 psmb3 psmb4 psmc1 psmd7 psmd13 psmc4 psmd9 psmd1 psmd2 psmd10 tceb1 psmb2 psmd5 psmb6 psmd4 tceb2 ubb psmb5 psmd3 psmf1 psma7 psmd12 psme2 psmb9 psmb10 psmb8 psme1
common_hct_saos2	286	51178	reactome_cdt1_association_with_the_cdc6_orc_origin_complex	52	30988	104.97	1.24e-24	2.78575e-23	1	0.41392	1	psmc6 g3bp1 ube2n txndc9 denr sub1 cnot8 seh1l lypla1 cops3 bzw1 dld actr6 asf1a grsf1 sptlc1 abce1 c14orf119 ube2d3 tia1 galnt1 arl5a cand1 vamp7 dcun1d1 tmx1 melk nup54 golt1b ugp2 asnsd1 mad2l1 eef1e1 rab2a cops4 chordc1 selt cfl2 lbr arl8b ndufb5 armc1 rabggtb nmd3 tmpo mfn1 zfr ect2 zwilch mrpl42 atg5 cdc7 eif4e timm17a gtf2b mtmr2 fdx1 plekhf2 pbk chek1 hif1a lipa eif1ax nup35 slc25a24 rsl2…	psma1 psmd14 psma4 psmd11 psma2 psmc6 psmc2 psma6 psma5 psme3 psmb1 psma3 orc5l psmd6 psmc3 psmb7 psmd8 psmc5 psmb3 psmb4 psmc1 cdt1 psmd7 psmd13 orc2l psmc4 psmd9 psmd1 psmd2 psmd10 orc6l psmb2 psmd5 gmnn psmb6 orc4l psmd4 ubb psmb5 cdc6 psmd3 psmf1 psma7 orc3l psmd12 psme2 mcm8 psmb9 psmb10 psmb8 orc1l psme1
common_hct_saos2	286	51178	reactome_regulation_of_ornithine_decarboxylase	47	28179	99.14	2.3503e-23	5.0717e-22	1	0.35862	1	psmc6 ube2n g3bp1 txndc9 sub1 denr seh1l bzw1 cnot8 lypla1 cops3 dld grsf1 asf1a actr6 c14orf119 sptlc1 ube2d3 abce1 vamp7 tia1 tmx1 galnt1 arl5a dcun1d1 golt1b cand1 ugp2 rab2a selt cops4 asnsd1 nup54 chordc1 eef1e1 cfl2 arl8b ndufb5 mad2l1 melk armc1 mfn1 rabggtb mrpl42 atg5 timm17a lbr fdx1 nmd3 zwilch gtf2b mtmr2 tmpo plekhf2 stt3b hif1a lipa eif1ax slc25a24 aasdhppt zfr zfand6 slc25a32 sec23…	psma1 psmd14 psma4 psmd11 psma2 psmc6 psmc2 psma6 psma5 psme3 psmb1 psma3 psmd6 psmc3 psmb7 psmd8 psmc5 psmb3 psmb4 psmc1 azin1 psmd7 psmd13 psmc4 psmd9 psmd1 psmd2 psmd10 psmb2 psmd5 psmb6 psmd4 odc1 psmb5 psmd3 oaz1 psmf1 psma7 psmd12 psme2 psmb9 psmb10 oaz2 psmb8 psme1
common_hct_saos2	286	51178	hs_mrna_processing_wp411_38901.txt	125	87839	97.58	5.1828e-23	1.10387e-21	1	0.94898	1	g3bp1 snrpe cnot8 tia1 sub1 txndc9 denr cand1 ube2n bzw1 nup54 zfr lbr abce1 tmpo lypla1 seh1l grsf1 actr6 mad2l1 eif4e arl5a psmc6 nmd3 sptlc1 tmx1 mbnl1 rnf138 ube2d3 dcun1d1 eif1ax dld chordc1 galnt1 asf1a dr1 cops3 mrpl42 armc1 melk capza2 rfc3 ppp1cb mtmr2 mfn1 rsl24d1 eef1e1 ect2 ugp2 stt3b selt c14orf119 gmfb bag2 fam60a atg5 asnsd1 zwilch rabggtb golt1b cnot7 pbk nup35 gtf2b vamp7 cops4 l…	ybx1 tra2b hnrnpr sf3b1 sfrs7 sfrs1 hnrnpu ac106037.2 snrpf hnrnpa2b1 sfrs3 hnrnpm snrpa1 papola hnrnpa1p2 snrpb2 ncbp2 fusip1 sfrs2 snrpd3 rbm39 smc1a hnrnpd hnrnpc cpsf2 srpk1 ddx1 dhx15 prpf4b nudt21 fus prmt1 hnrnph1 nono ptbp1 snrpb srrm1 lsm7 dicer1 rbmx sf3b3 hnrnpab dnajc8 snrpg sfrs6 sf3a1 cdc40 pabpn1 sf3b2 sfrs9 srpk2 tmed10 rnmt hnrnpk polr2a cpsf3 sf3b4 cstf1 sfpq snrpd2 snrpa eftud2…
common_hct_saos2	286	51178	reactome_p53_independent_dna_damage_response	43	27997	95.21	1.7088e-22	3.54738e-21	1	0.31394	1	psmc6 ube2n g3bp1 txndc9 sub1 denr seh1l cops3 cnot8 bzw1 lypla1 dld grsf1 asf1a actr6 c14orf119 sptlc1 ube2d3 tia1 galnt1 arl5a vamp7 dcun1d1 tmx1 abce1 cand1 golt1b ugp2 rab2a cops4 nup54 asnsd1 selt eef1e1 cfl2 arl8b chordc1 mad2l1 melk ndufb5 armc1 mfn1 rabggtb lbr mrpl42 atg5 zwilch nmd3 tmpo timm17a gtf2b mtmr2 fdx1 plekhf2 hif1a lipa eif1ax slc25a24 aasdhppt zfr zfand6 slc25a32 commd8 eif4…	psma1 psmd14 psma4 psmd11 psma2 psmc6 psmc2 psma6 psma5 psme3 psmb1 psma3 psmd6 psmc3 psmb7 psmd8 psmc5 psmb3 psmb4 psmc1 psmd7 psmd13 psmc4 cdc25a psmd9 psmd1 psmd2 psmd10 psmb2 psmd5 psmb6 psmd4 ubb psmb5 psmd3 psmf1 psma7 psmd12 psme2 psmb9 psmb10 psmb8 psme1
common_hct_saos2	286	51178	reactome_activation_of_the_pre_replicative_complex	30	16250	93.78	3.5191e-22	7.12509e-21	1	0.171938	0.8576	melk cdc7 ect2 tmpo mad2l1 rfc3 g3bp1 chek1 lbr nup54 pbk txndc9 eif4e lypla1 ube2n cnot8 zwilch mthfd2 sub1 denr abce1 nup35 asf1a nmd3 seh1l actr6 fam60a armc1 cand1 zfr lin9 asnsd1 dcun1d1 dck cops3 psmc6 sptlc1 ercc8 tia1 chordc1 ugp2 eef1e1 galnt1 mfn1 rnf138 gyg1 mrpl42 golt1b stt3b rmi1 arl5a capza2 grsf1 slc25a24 osgepl1 rrm2b ube2d3 snrpe eif1ax dr1 mtmr2 tmx1 cnot7 dld depdc1 bag2 ssr3 …	rpa1 mcm3 mcm6 mcm5 mcm7 mcm2 mcm4 orc5l pole2 pola2 cdt1 cdk2 orc2l pole rpa3 orc6l cdc7 dbf4 cdc45l orc4l cdc6 prim1 rpa2 orc3l pola1 mcm8 rpa4 prim2 orc1l mcm10
common_hct_saos2	286	51178	reactome_formation_and_maturation_of_mrna_transcript	152	100217	91.74	9.8996e-22	1.95607e-20	3	0.14374	0.775912	g3bp1 txndc9 cnot8 sub1 denr snrpe tia1 nup54 cand1 ube2n zfr lypla1 abce1 lbr seh1l tmpo mad2l1 gtf2b nmd3 actr6 eif4e psmc6 bzw1 grsf1 sptlc1 ube2d3 tmx1 arl5a asf1a dcun1d1 melk cops3 mbnl1 rnf138 galnt1 rfc3 dr1 armc1 dld eif1ax chordc1 mrpl42 capza2 c14orf119 rsl24d1 taf13 mfn1 bag2 fam60a asnsd1 eef1e1 ect2 zwilch hif1a ugp2 rabggtb ppp1cb stt3b mtmr2 golt1b selt nup35 atg5 gmfb pbk vamp7 c…	ybx1 hnrnpr sf3b1 sfrs7 sfrs1 hnrnpu supt16h ac106037.2 polr2b snrpf hnrnpa2b1 sfrs3 hnrnpf hnrnpm snrpa1 papola hnrnpa1p2 ac008073.1 snrpb2 ncbp2 ssrp1 sfrs2 snrpd3 smc1a cdk7 hnrnpd nhp2l1 hnrnpc cpsf2 nudt21 fus hnrnph1 ptbp1 snrpb srrm1 rbmx gtf2h2 polr2h sf3b3 polr2e dnajc8 snrpg sfrs6 pcbp1 sfrs9 sf3a1 cdc40 pabpn1 sf3b2 thoc4 hnrnpa3 snrnp200 rnmt hnrnpk ddx23 ccnt2 tbp polr2c taf9 polr2a …
common_hct_saos2	286	51178	reactome_rna_polymerase_ii_transcription	92	44143	90.83	1.5617e-21	3.04903e-20	2	0.183848	0.908719	g3bp1 sub1 txndc9 cnot8 gtf2b denr ube2n nup54 tia1 cand1 actr6 lypla1 abce1 nmd3 psmc6 snrpe mad2l1 seh1l tmpo zfr taf13 asf1a dcun1d1 grsf1 eif4e lbr sptlc1 rfc3 ube2d3 bzw1 tmx1 galnt1 mfn1 melk cops3 arl5a chordc1 hif1a dr1 armc1 bag2 ak3 mrpl42 mbnl1 rsl24d1 rnf138 asnsd1 c14orf119 fam60a zwilch ercc8 stt3b cops4 ugp2 atg5 pbk vamp7 rabggtb ect2 dck selt eif1ax arl8b dld golt1b eef1e1 cnot7 …	sfrs7 sfrs1 supt16h polr2b sfrs3 papola ncbp2 ssrp1 sfrs2 cdk7 cpsf2 nudt21 srrm1 gtf2h2 polr2e polr2h sfrs6 cdc40 pabpn1 sfrs9 thoc4 rnmt ccnt2 tbp taf9 polr2c polr2f polr2a cpsf3 ac025647.1 gtf2e1 cstf1 gtf2h1 polr2g ercc3 ccnh tceb1 polr2j mnat1 polr2d u2af2 supt4h1 taf4 gtf2h3 taf10 ncbp1 sfrs11 u2af1 polr2l gtf2a2 gtf2h4 tceb2 cstf3 clp1 ercc2 dhx38 polr2i upf3b gtf2f2 magoh taf12 pcf11 cdk9…
common_hct_saos2	286	51178	kegg_03050_proteasome	35	21251	90.47	1.8818e-21	3.63077e-20	0	1	1	psmc6 ube2n g3bp1 txndc9 cnot8 bzw1 sub1 denr grsf1 cops3 lypla1 seh1l c14orf119 sptlc1 dld ube2d3 asf1a abce1 galnt1 cand1 actr6 tmx1 tia1 arl5a golt1b ugp2 vamp7 dcun1d1 nup54 selt melk eef1e1 asnsd1 rab2a cfl2 cops4 arl8b chordc1 ndufb5 mrpl42 rabggtb mad2l1 nmd3 armc1 mfn1 atg5 lbr fdx1 plekhf2 zwilch stt3b hif1a timm17a gtf2b tmpo aasdhppt zfand6 eif4e lipa mtmr2 mfsd1 rsl24d1 zfr ect2 slc25…	psma1 psma4 psmd11 psma2 psme4 psmc2 psma6 psma5 psme3 psmb1 psma3 psmd6 psmc3 psmb7 psmb3 psmb4 psmd13 psmd9 psmd1 psmd2 psmd10 psmb2 psmd5 psmb6 psmb5 psmf1 psma7 psmd12 psme2 psmb9 psmb10 psmb8 psma8 psme1
common_hct_saos2	286	51178	aurora_b_signaling	41	17431	88.43	5.256e-21	9.79527e-20	0	1	1	g3bp1 mad2l1 tmpo melk pbk lbr zwilch cdc7 abce1 rfc3 chek1 mthfd2 grsf1 ube2n cnot8 cand1 txndc9 fam60a ect2 sub1 nup54 depdc1 asf1a denr arl5a seh1l dcun1d1 bzw1 lypla1 mrpl42 psmc6 dld rsl24d1 sptlc1 tmx1 nmd3 armc1 mbnl1 rnf138 rabggtb rab2a eif4e ube2d3 hif1a selt ppp1cb gmfb tia1 capza2 bmi1 mfn1 nup35 chordc1 eef1e1 lin9 dck snrpe mtmr2 actr6 c14orf119 ugp2 zfr vamp7 nsl1 gyg1 zdhhc13 mis1…	ncl smc4 kif23 ppp1cc npm1 psma3 racgap1p h3f3b ncapd2 rhoa cul3 aurkb ndc80 aurka bub1 ncaph smc2 nsun2 cdca8 birc5 cenpa h3f3a ncapg cbx5 kif2c rasa1 ppp2r5d pebp1 kif20a vim incenp evi5 aurkc tacc1
common_hct_saos2	286	51178	reactome_elongation_and_processing_of_capped_transcripts	134	95349	86.17	1.652e-20	2.85187e-19	1	0.8934	1	g3bp1 txndc9 sub1 denr cnot8 snrpe tia1 nup54 ube2n cand1 lypla1 abce1 zfr lbr tmpo nmd3 mad2l1 seh1l actr6 eif4e psmc6 bzw1 grsf1 sptlc1 tmx1 ube2d3 arl5a gtf2b asf1a melk dcun1d1 mbnl1 cops3 rfc3 rnf138 armc1 galnt1 dld eif1ax chordc1 dr1 mrpl42 capza2 c14orf119 rsl24d1 bag2 fam60a asnsd1 mfn1 ect2 zwilch eef1e1 rabggtb ppp1cb stt3b mtmr2 golt1b nup35 ugp2 hif1a selt gmfb atg5 pbk vamp7 cnot7 a…	ybx1 hnrnpr sf3b1 sfrs7 sfrs1 hnrnpu supt16h ac106037.2 polr2b snrpf hnrnpa2b1 sfrs3 hnrnpf hnrnpm snrpa1 papola hnrnpa1p2 ac008073.1 snrpb2 ncbp2 ssrp1 sfrs2 snrpd3 smc1a hnrnpd nhp2l1 cdk7 hnrnpc cpsf2 nudt21 fus hnrnph1 ptbp1 snrpb srrm1 rbmx gtf2h2 sf3b3 polr2e polr2h dnajc8 snrpg sfrs6 sf3a1 cdc40 pabpn1 sf3b2 pcbp1 sfrs9 thoc4 hnrnpa3 snrnp200 hnrnpk ddx23 ccnt2 polr2c polr2f polr2a cpsf3 a…
common_hct_saos2	286	51178	hs_proteasome_degradation_wp183_38856.txt	63	33842	83.78	5.5413e-20	9.3688e-19	3	0.0029298	0.0516968	psmc6 ube2n g3bp1 sub1 txndc9 denr seh1l cnot8 bzw1 cops3 dld lypla1 grsf1 c14orf119 asf1a ube2d3 galnt1 tia1 tmx1 actr6 sptlc1 abce1 arl5a dcun1d1 cand1 ugp2 vamp7 golt1b selt cops4 nup54 rab2a asnsd1 cfl2 eef1e1 melk arl8b mrpl42 chordc1 mad2l1 lbr ndufb5 nmd3 tmpo rabggtb armc1 mfn1 atg5 zwilch rnf11 hif1a gtf2b eif1ax fdx1 rsl24d1 plekhf2 slc25a32 eif4e stt3b mtmr2 capza2 slc25a24 zfr zfand6 …	h2afz ube2d3 psma1 psma4 psmd11 psma2 psmc6 psmc2 psma6 psma5 psme3 psmb1 psma3 psmd6 psmc3 psmb7 psmd8 rpn1 psmc5 psmb3 psmb4 psmc1 psmd7 psmd13 psmc4 psmd9 psmd1 psmd2 psmd10 ubc h2afx psmb2 psmd5 psmb6 rpn2 uchl3 psmd4 ubb psmb5 ube2d2 psmd3 nedd4 psma7 ube2b uchl1 hist1h2ab psmd12 uba1 psme2 hist1h2ae psmb9 psmb10 psmb8 ifng ube2d1 hla-g psme1
common_hct_saos2	286	51178	reactome_metabolism_of_carbohydrates	119	31482	83.67	5.8584e-20	9.80385e-19	6	1.4055e-05	0.00128135	ugp2 g3bp1 nup54 gyg1 mad2l1 lbr cnot8 dld hif1a seh1l ube2n txndc9 sptlc1 lypla1 nup35 abce1 stt3b pgm2 denr sub1 rab2a cand1 tia1 tmpo melk actr6 fam60a zfr ect2 sec23a ppp1cb nmd3 tmx1 chordc1 eif4e dcun1d1 zwilch eif5a2 tmem30a atp6v1c1 oxr1 galnt1 armc1 mbnl1 bzw1 mtmr2 grsf1 rnf138 pbk ube2d3 psmc6 asf1a rrm2b rabggtb slc25a24 cdc7 mthfd2 prkag2 plod2 asnsd1 slc25a32 rfc3 lipa eif1ax ndufb5…	nup153 nup54 nup98 ranbp2 ugp2 nup93 seh1l nup85 gapdh nup37 nup107 nup88 mdh2 eno1 pkm2 nup133 tkt pom121 rpia nup160 nup205 nup155 tpr nup43 hk2 pgk1 eno2 mdh1 nup50 calm2 calm1 got2 nup210 taldo1 prps2 gyg1 nup35 phkb rpe gys1 tpi1 pfkm aaas eno3 pfkfb4 pfkl calm3 nupl1 gbe1 nup62 gpi agl hk1 pygl slc25a1 slc25a11 pck1 pklr gck prps1 pgls pygm pygb gys2 slc37a4 slc2a4 slc25a13 gale rae1 pgd hk…
common_hct_saos2	286	51178	reactome_membrane_trafficking	78	21356	80.49	2.9248e-19	4.74918e-18	3	0.0090278	0.110557	sec23a sptlc1 g3bp1 galnt1 ube2n tmx1 denr cnot8 stt3b dld vamp7 bzw1 rab2a ube2d3 txndc9 abce1 mbnl1 lamp2 lman1 ugp2 tia1 ssr3 selt tmem30a atp6v1c1 ppp1cb sub1 capza2 cand1 rab14 twf1 golt1b ap1s3 arl5a psmc6 lypla1 lipa tmpo c14orf119 prkra mfsd1 mtmr2 nup54 arl8b scp2 zfr eif4e hif1a elovl5 seh1l mrpl42 ostm1 exoc5 grsf1 ccng1 lbr nmd3 sgpp1 cmtm6 rabggtb snrpe stard3nl cfl2 soat1 mad2l1 cpn…	hspa8 copb1 arf1 sec31a vamp7 clint1 copb2 cltc sec13 sec24b copa arcn1 m6pr snapin sec23a clta cope sar1b picalm ap3b1 sec24c tfrc copg snap23 pum1 napa cpd pldn gak ap3s1 gns copz1 sec24d ap1g1 snx2 snx5 preb arfgap1 stx4 ctsz ap1b1 rab5c ap1s2 pik3c2a vamp2 tpd52 dnm2 ap1m1 sec24a tgoln2 arrb1 ftl dnase2 dnajc6 tbc1d8b ap4e1 vamp8 sh3d19 ap1m2 ap1s1 necap1 igf2r snx9 gbf1 fthl16 yipf6 bloc1s1 …
common_hct_saos2	286	51178	reactome_metabolism_of_amino_acids	160	37981	79.79	4.1597e-19	6.68815e-18	5	0.0035798	0.0599434	psmc6 ube2n dld g3bp1 txndc9 denr sub1 seh1l sptlc1 cnot8 bzw1 lypla1 cops3 abce1 grsf1 fdx1 ube2d3 tia1 asf1a rab2a tmx1 actr6 c14orf119 ugp2 vamp7 galnt1 arl5a cand1 dcun1d1 golt1b gls ndufb5 cfl2 cops4 hif1a selt eef1e1 asnsd1 nup54 chordc1 mad2l1 lipa arl8b melk mrpl42 mfn1 slc25a24 acadm timm17a armc1 rabggtb slc25a32 sec23a stt3b atg5 gyg1 mrs2 eif1ax lbr dr1 mtmr2 tmem30a nmd3 aasdhppt zwi…	psma1 psmd14 psma4 psmd11 psma2 psmc6 dld psmc2 psma6 psma5 psme3 psmb1 psma3 psmd6 psmc3 psmb7 psmd8 psmc5 psmb3 psmb4 azin1 psmc1 psmd7 psmd13 psmc4 psmd9 psmd1 psmd2 psmd10 glud1 slc3a1 psmb2 acat1 psmd5 psmb6 aldh18a1 got2 mccc1 psmd4 odc1 psmb5 dlstp hsd17b10 psmd3 ogdh mccc2 psmf1 psma7 oaz1 pycr1 tmlhe slc25a21 gcdh srm bcat2 slc36a1 sms hibadh psmd12 prodh shmt1 slc7a9 asns amd1 ckmt1b ck…
common_hct_saos2	286	51178	reactome_nucleotide_excision_repair	49	25644	75.56	3.5483e-18	5.43852e-17	2	0.02676	0.239963	ercc8 rfc3 g3bp1 txndc9 tmpo gtf2b sub1 denr ube2n lypla1 actr6 cnot8 nup54 melk nmd3 lbr abce1 mad2l1 seh1l psmc6 cand1 asf1a sptlc1 ak3 bag2 pbk chek1 eif4e zfr asnsd1 ube2d3 ect2 zwilch tia1 cops3 tmx1 cops4 armc1 nup35 plekhf2 mrpl42 mfn1 c14orf119 rsl24d1 fam60a cdc7 arl5a dld mbnl1 rabggtb lin9 dck cops8 eif5a2 bzw1 golt1b chordc1 rrm2b dcun1d1 taf13 stt3b hif1a selt tmem30a elovl5 galnt1 g…	rfc4 polr2b rpa1 cdk7 rfc5 rfc2 pole2 gtf2h2 polr2e polr2h lig1 pold1 pcna ddb1 polr2c polr2f polr2a ac025647.1 gtf2h1 polr2g pole rpa3 ercc3 pold2 ccnh ercc1 polr2j mnat1 polr2d gtf2h3 rfc3 rad23b polr2l rfc1 gtf2h4 ercc2 polr2i ddb2 pold3 xpc pold4 ercc8 rpa2 ercc5 ercc6 xpa xab2 ercc4 tcea1p2
common_hct_saos2	286	51178	reactome_cyclin_a1_associated_events_during_g2_m_transition	15	8481	75.19	4.2861e-18	6.50852e-17	0	1	1	melk g3bp1 mad2l1 rfc3 chek1 tmpo cdc7 pbk ect2 ube2n depdc1 txndc9 dck zwilch lbr nup54 abce1 armc1 actr6 asf1a eif4e tmx1 fam60a esco2 cnot8 mthfd2 sub1 cops3 psmc6 nup35 lin9 denr lypla1 seh1l mfn1 cand1 slc25a24 asnsd1 sptlc1 ube2d3 ppp1cb ercc8 tia1 cops4 nmd3 elovl5 dld capza2 grsf1 chordc1 rsl24d1 rnf138 zfr sp3 dcun1d1 hif1a gtf2b stradb mrpl42 galnt1 arl5a cnot7 mbnl1 cmtm6 ugp2 aasdhppt…	xpo1 cdc2 cdk7 plk1 ccnb2 ccna2 ccnb1 cdc25a ccnh mnat1 pkmyt1 cdc25c wee1 cdc25b ccna1
common_hct_saos2	286	51178	reactome_transcription_coupled_ner	44	24368	71.48	2.8022e-17	4.06691e-16	2	0.01803	0.187261	ercc8 rfc3 g3bp1 tmpo txndc9 gtf2b sub1 denr ube2n lypla1 cnot8 actr6 melk nup54 nmd3 lbr abce1 mad2l1 asf1a seh1l psmc6 cand1 sptlc1 ak3 bag2 pbk chek1 eif4e zfr asnsd1 ect2 zwilch ube2d3 tia1 tmx1 armc1 nup35 plekhf2 mrpl42 cops3 mfn1 c14orf119 rsl24d1 fam60a cdc7 cops4 arl5a dld mbnl1 rabggtb lin9 dck eif5a2 golt1b chordc1 rrm2b dcun1d1 taf13 bzw1 tmem30a elovl5 galnt1 grsf1 eef1e1 stt3b mthfd…	rfc4 polr2b rpa1 cdk7 rfc5 rfc2 pole2 gtf2h2 polr2e polr2h lig1 pold1 pcna polr2c polr2f polr2a ac025647.1 gtf2h1 polr2g pole rpa3 ercc3 pold2 ccnh ercc1 polr2j mnat1 polr2d gtf2h3 rfc3 polr2l rfc1 gtf2h4 ercc2 polr2i pold3 pold4 ercc8 rpa2 ercc5 ercc6 xab2 ercc4 tcea1p2
common_hct_saos2	286	51178	kegg_03060_protein_export	14	3914	71.23	3.176e-17	4.56898e-16	0	1	1	txndc9 sptlc1 ube2d3 denr tmx1 lypla1 galnt1 psmc6 ube2n rsl24d1 zfr sec23a selt bzw1 sub1 g3bp1 nmd3 abce1 dld cnot8 rabggtb eif4e stt3b nup54 cops3 arl5a grsf1 cand1 actr6 ssr3 ugp2 vamp7 timm17a eif1ax tia1 tmem30a atp6v1c1 mrpl42 atf1 armc1 ufm1 cnot7 mfn1 mettl9 mbnl1 nup35 mfsd1 c14orf119 chordc1 abcd3 slc25a24 rnf138 acsl3 asf1a asnsd1 hmgn4 cisd2 trub1 acadm sp3 dcun1d1 lin9 slc25a32 rab2…	srp72 srp9 oxa1l srp19 srp54 srp68 tatdn1 sec61a2 sec11c srpr
common_hct_saos2	286	51178	reactome_inactivation_of_apc_via_direct_inhibition_of_the_apcomplex	18	6996	69.7	6.9046e-17	9.59622e-16	1	0.061762	0.433126	mad2l1 anapc13 nsl1 g3bp1 tmpo melk rfc3 lbr abce1 txndc9 zfr pbk zwilch chek1 sub1 denr cand1 mis12 bzw1 grsf1 actr6 depdc1 bag2 chordc1 cnot8 mthfd2 lypla1 nup54 psmc6 capza2 mbnl1 ube2n cdc7 rnf138 asf1a ect2 ube2d3 tia1 tmx1 mrpl42 galnt1 armc1 cops3 arl5a dld eef1e1 rabggtb dcun1d1 rnf11 eif1ax cops4 nmd3 cnot7 mettl9 nup35 abcd3 ugp2 slc25a24 fam60a cmpk1 asnsd1 hmgn4 vamp7 dck slc25a32 gyg…	bub3 anapc5 mad2l1 cdc16 anapc10p cdc27 cdc20 cdc23 bub1b anapc1 ube2c ube2e1 anapc2 anapc7 cdc26 anapc11 anapc4 ube2d1
common_hct_saos2	286	51178	hs_cell_cycle_wp179_35361.txt	87	38951	69.11	9.3122e-17	1.27267e-15	3	0.0153506	0.164643	melk mad2l1 chek1 g3bp1 tmpo cdc7 ect2 lbr pbk rfc3 zwilch nup54 sub1 abce1 txndc9 ube2n denr mthfd2 asf1a eif4e armc1 nup35 cnot8 lin9 lypla1 seh1l fam60a cand1 actr6 dck depdc1 tia1 sp3 tmx1 rnf138 cops3 dcun1d1 nmd3 asnsd1 eif1ax zfr chordc1 slc25a24 eef1e1 ube2d3 hif1a psmc6 gyg1 capza2 esco2 ugp2 anapc13 ccng1 dr1 mrpl42 cnot7 ppp1cb galnt1 dld rrm2b sptlc1 bzw1 grsf1 mfn1 nsl1 stt3b atf1 ba…	e2f4 mcm3 mcm6 mcm5 mcm7 bub3 cdc2 mcm2 smc1a mcm4 mad2l1 plk1 prkdc orc5l e2f5 ccna2 ccnb2 ccnb1 pcna skp2 cdk2 tp53 orc2l e2f1 cdc20 cdc25a bub1 bub1b tfdp1 ccnh orc6l cdc7 pttg1 cdk4 chek1 dbf4 atm gsk3b ccne1 ep300 cdc45l pkmyt1 rb1 hdac2 hdac1 ccne2 cdc25c orc4l hdac3 chek2 cdc6 wee1 smad4 cdkn2a mad1l1 cdc25b mad2l2 tgfb1 orc3l cdh1 ywhag cdkn1b smad3 e2f6 abl1 cdkn1a hdac6 e2f3 cdk6 rbl1 e…
common_hct_saos2	286	51178	biocarta_rab_pathway	12	4106	68.96	1.0028e-16	1.35917e-15	1	0.024008	0.22642	rabggtb lamp2 rab2a rab14 tmem30a ube2n selt bzw1 arl8b galnt1 dld ugp2 zfr sptlc1 sec23a gyg1 ppp1cb lypla1 arl5a mfsd1 vamp7 dcun1d1 ube2d3 tia1 atp6v1c1 soat1 rab18 psmc6 twf1 ssr3 txndc9 cnot8 stt3b rnf11 lipa dram2 sub1 mtmr2 denr tmx1 elovl5 mrpl42 sdcbp armc1 prkag2 grsf1 golt1b mettl9 mbnl1 actr6 c14orf119 rsl24d1 tsnax aasdhppt rab23 eef1e1 zfand6 slc39a6 ankrd46 api5 commd8 rfk ndfip2 g…	rab1a rab2a rab7a rab11a rab5a rab6a rab8a rab27a rab3a rab4a rab9a
common_hct_saos2	286	51178	reactome_stabilization_of_p53	46	30123	67.96	1.6676e-16	2.18789e-15	1	0.34774	1	psmc6 ube2n g3bp1 denr txndc9 sub1 seh1l cops3 cnot8 bzw1 lypla1 dld grsf1 actr6 asf1a c14orf119 tia1 sptlc1 ube2d3 galnt1 arl5a cand1 vamp7 dcun1d1 tmx1 abce1 golt1b ugp2 cops4 rab2a eef1e1 asnsd1 selt nup54 chordc1 cfl2 arl8b ndufb5 mad2l1 melk armc1 mfn1 rabggtb hif1a mrpl42 atg5 lbr nmd3 tmpo zwilch timm17a gtf2b lipa mtmr2 fdx1 plekhf2 eif1ax slc25a24 aasdhppt zfr zfand6 slc25a32 commd8 eif4…	psma1 psmd14 psma4 psmd11 psma2 psmc6 psmc2 psma6 psma5 psme3 psmb1 psma3 psmd6 psmc3 psmb7 psmd8 psmc5 psmb3 psmb4 tp53 psmc1 psmd7 psmd13 psmc4 psmd9 psmd1 psmd2 psmd10 psmb2 atm psmd5 psmb6 psmd4 ubb psmb5 psmd3 psmf1 psma7 psmd12 rfwd2 psme2 psmb9 psmb10 psmb8 mdm2 psme1
common_hct_saos2	286	51178	vantveer_breast_cancer_esr1_dn	223	47353	66.6	3.3259e-16	4.10111e-15	10	1.56282e-07	6.41147e-05	g3bp1 mad2l1 melk pbk tmpo ube2n sub1 abce1 zwilch rfc3 lbr denr mbnl1 chek1 lypla1 txndc9 sptlc1 nup54 ube2d3 ect2 galnt1 cand1 ugp2 cnot8 grsf1 rab2a mthfd2 dld fam60a tia1 asf1a dcun1d1 hif1a tmx1 cdc7 sp3 nmd3 seh1l arl5a actr6 cops3 depdc1 bzw1 mrpl42 gyg1 snrpe armc1 psmc6 sec23a zfr gmfb tmem30a asnsd1 eif1ax mtmr2 chordc1 atg5 rnf138 eef1e1 nup35 mfsd1 ppp1cb golt1b mfn1 rsl24d1 gls cav2 …	ybx1 serbp1 sfrs7 ccnc syncrip mcm6 mcm5 psme4 gmps topbp1 ugp2 ilf2 gapdh ccnb2 ncapd2 golt1b melk eno1 ppp1cb mtmr2 hif1a gatad2a coro1c cdc20 bub1 foxc1 katna1 agfg1 psmg1 pppde1 cdca8 glipr1 cenpa lyn pdia6 ttk nck1 uqcrh anln cep55 ctsc uck2 ldhb ctps hjurp mybl2 nasp uchl3 rad54l shfm1 kif2c odc1 fdx1 sod2 ugt8 tmem123 gpsm2 atp1b3 stil rsu1 msn pdcd5 hdgf def8 mapre2 hist1h1a c1orf112 plsc…
common_hct_saos2	286	51178	reactome_transmembrane_transport_of_small_molecules	218	21994	66.36	3.7603e-16	4.56807e-15	7	0.00043318	0.012471	nup54 mad2l1 lbr g3bp1 cnot8 seh1l nup35 txndc9 hif1a melk denr lypla1 ube2n zfr tia1 abce1 cand1 fam60a ect2 stt3b sub1 actr6 ugp2 nmd3 chordc1 sptlc1 zwilch bzw1 dcun1d1 gyg1 mthfd2 tmpo armc1 cdc7 rnf138 sp3 lipa galnt1 mbnl1 pbk eif4e eif5a2 psmc6 dld pgm2 abcd3 eef1e1 rabggtb dr1 mtmr2 cops4 mrpl42 golt1b mfn1 slc25a24 asf1a asnsd1 lin9 slc25a32 rfc3 ube2d3 lman1 tmem30a atf1 cops3 prkag2 tw…	nup153 nup54 nup98 ranbp2 nup93 seh1l nup85 nup37 nup107 nup88 nup133 pom121 nup160 nup205 nup155 tpr nup43 hk2 slc11a2 slc3a1 nup50 slc30a5 nup210 slc4a5 slc44a2 nup35 aaas abcd3 nupl1 nup62 slc39a6 hk1 slc20a1 gck pex3 slc37a4 slc36a1 slc4a2 slc2a4 rae1 pex19 hk3 slc7a9 g6pc slc2a1 slc38a2 slc11a1 slc2a12 slc9a1 nup214 nupl2 slc2a13 slc44a4 slc3a2 slc38a5 slc16a3 slc12a2 slc9a2 slc38a1 slc18a2 …
common_hct_saos2	286	51178	reactome_mrna_3_end_processing	34	19830	66.02	4.4728e-16	5.3543e-15	0	1	1	g3bp1 sub1 snrpe txndc9 tia1 denr cnot8 nup54 abce1 ube2n psmc6 grsf1 cand1 mad2l1 actr6 zfr nmd3 lypla1 galnt1 dcun1d1 lbr arl5a mfn1 chordc1 rnf138 bzw1 dr1 seh1l mrpl42 asf1a sptlc1 tmx1 tmpo cops3 mbnl1 eif1ax melk armc1 vamp7 ect2 zwilch eif4e ube2d3 mtmr2 cnot7 golt1b c14orf119 ugp2 atg5 rsl24d1 pbk rfc3 stt3b selt fyttd1 fam60a eef1e1 plekhf2 hif1a arl8b atf1 dld nup35 asnsd1 rabggtb gmfb …	sfrs1 sfrs7 sfrs3 papola ncbp2 sfrs2 cpsf2 nudt21 srrm1 pabpn1 sfrs9 sfrs6 cdc40 thoc4 cpsf3 cstf1 u2af2 ncbp1 sfrs11 u2af1 cstf3 clp1 dhx38 upf3b magoh pcf11 rbm8a rnps1 sfrs4 sfrs5 nfx1 cstf2
common_hct_saos2	286	51178	reactome_dual_incision_reaction_in_gg_ner	20	7408	65.33	6.3317e-16	7.36453e-15	0	1	1	rfc3 ercc8 txndc9 actr6 g3bp1 gtf2b lypla1 ube2n cnot8 sub1 nmd3 psmc6 cand1 sptlc1 ube2d3 melk denr zfr asnsd1 taf13 eif4e tia1 lbr cops4 nup54 tmpo asf1a rrm2b hif1a bzw1 tmx1 rmi1 seh1l abce1 mrpl42 armc1 cops3 arl5a capza2 mfn1 mbnl1 chordc1 rsl24d1 aasdhppt rabggtb ect2 mad2l1 dcun1d1 dck chek1 selt rcn2 cops8 tmem30a prpsap2 galnt1 dld bmi1 grsf1 golt1b nup35 ssr3 c14orf119 ugp2 slc25a24 mt…	rpa1 cdk7 gtf2h2 ddb1 gtf2h1 rpa3 ercc3 ccnh mnat1 ercc1 gtf2h3 rad23b gtf2h4 ercc2 ddb2 rpa2 xpc ercc5 xpa ercc4
common_hct_saos2	286	51178	biocarta_ptc1_pathway	11	5599	61.08	5.4858e-15	5.95809e-14	0	1	1	melk mad2l1 rfc3 g3bp1 actr6 txndc9 chek1 ube2n sub1 tmx1 tmpo armc1 depdc1 cdc7 cnot8 pbk ect2 dck zwilch lbr denr abce1 cops3 psmc6 mfn1 cand1 esco2 asf1a ube2d3 ppp1cb ercc8 cops4 lypla1 nup54 seh1l dld capza2 grsf1 nup35 slc25a24 rsl24d1 fam60a rnf138 zfr asnsd1 sptlc1 dcun1d1 lin9 eif4e mthfd2 hif1a gtf2b tia1 nmd3 elovl5 mrpl42 galnt1 arl5a cnot7 mbnl1 cmtm6 chordc1 ugp2 aasdhppt eef1e1 osg…	xpo1 cdc2 cdk7 ccnb1 cdc25a ccnh mnat1 cdc25c cdc25b
common_hct_saos2	286	51178	reactome_metabolism_of_mrna	46	24079	60.91	5.9654e-15	6.43635e-14	3	0.00045832	0.0128687	cnot8 cnot7 denr g3bp1 nmd3 nup54 txndc9 ube2n eif4e abce1 cand1 tia1 sub1 rsl24d1 lypla1 stt3b seh1l actr6 sptlc1 melk zfr asf1a mad2l1 psmc6 bzw1 galnt1 capza2 lbr grsf1 ect2 ube2d3 snrpe ppp1cb tmpo cops3 arl5a dld mfn1 chordc1 rfc3 mrpl42 armc1 pbk dcun1d1 mbnl1 zwilch hif1a eif1ax tmx1 elovl5 golt1b nup35 c14orf119 ugp2 fam60a asnsd1 trub1 sec23a chek1 cfl2 dr1 arl8b cdc7 rnf138 eef1e1 hmgn4…	lsm5 exosc9 eif4a2 eif4a1 lsm4 lsm3 cnot8 exosc7 pabpcp5 rqcd1 eif4g1 eif4e cnot2 cnot1 exosc3 lsm6 lsm1 eif4b exosc4 exosc5 pan2 dcps paip1 cnot6 exosc8 dis3 cnot7 ddx6 exosc2 lsm2 dcp1a xrn1 cnot4 cnot3 pan3 c2orf29 parn cnot10 cnot6l exosc1 dcp1b exosc6 dcp2 edc4 edc3
common_hct_saos2	286	51178	reactome_mrna_splicing	107	85580	60.47	7.4708e-15	7.95592e-14	1	0.9267	1	g3bp1 snrpe sub1 denr txndc9 cnot8 tia1 nup54 ube2n cand1 abce1 lypla1 tmpo lbr zfr grsf1 mad2l1 seh1l bzw1 nmd3 eif4e psmc6 sptlc1 actr6 tmx1 arl5a ube2d3 cops3 asf1a dcun1d1 eif1ax mbnl1 rnf138 dld dr1 galnt1 melk armc1 chordc1 mrpl42 gtf2b capza2 c14orf119 bag2 rsl24d1 mfn1 eef1e1 rfc3 ect2 fam60a zwilch ppp1cb mtmr2 stt3b selt gmfb nup35 ugp2 asnsd1 rabggtb golt1b vamp7 cnot7 ak3 atg5 pbk hif…	ybx1 hnrnpr sf3b1 sfrs7 sfrs1 hnrnpu ac106037.2 polr2b snrpf hnrnpa2b1 sfrs3 hnrnpf hnrnpm snrpa1 papola hnrnpa1p2 ac008073.1 snrpb2 ncbp2 sfrs2 snrpd3 smc1a hnrnpd nhp2l1 hnrnpc cpsf2 nudt21 fus hnrnph1 ptbp1 snrpb srrm1 rbmx sf3b3 polr2e polr2h dnajc8 snrpg sfrs6 sf3a1 cdc40 pabpn1 sf3b2 pcbp1 sfrs9 thoc4 hnrnpa3 snrnp200 hnrnpk ddx23 polr2c polr2f polr2a cpsf3 ac025647.1 sf3b4 cstf1 polr2g snr…
common_hct_saos2	286	51178	reactome_repair_synthesis_of_patch_27_30_bases_long_by_dna_polymerase	15	9329	60.28	8.2112e-15	8.68798e-14	1	0.040854	0.317732	ercc8 rfc3 melk tmpo g3bp1 ube2n pbk mad2l1 chek1 lbr ect2 sub1 nup54 psmc6 txndc9 asf1a zwilch lypla1 seh1l abce1 actr6 cnot8 cand1 nup35 cdc7 zfr denr nmd3 mrpl42 armc1 fam60a asnsd1 sptlc1 plekhf2 lin9 eif4e tia1 arl5a golt1b mfn1 mthfd2 ube2d3 rmi1 galnt1 mbnl1 chordc1 ugp2 eef1e1 rrm2b dcun1d1 dck eif5a2 mtmr2 tmem30a tmx1 elovl5 arl8b sdcbp cops3 dld c14orf119 rsl24d1 rnf138 osgepl1 rabggtb…	rfc4 rpa1 rfc5 rfc2 pole2 pold1 pcna pole rpa3 pold2 rfc3 rfc1 pold3 rpa2 pold4
common_hct_saos2	286	51178	hs_diurnally_regulated_genes_with_circadian_orthologs_wp410_34642.txt	48	14366	60.15	8.7718e-15	9.22164e-14	2	0.024832	0.228929	bzw1 dld ube2n txndc9 sub1 cnot8 denr sptlc1 tia1 g3bp1 rab2a ube2d3 seh1l galnt1 arl5a psmc6 asf1a tmx1 nup54 mbnl1 hif1a lbr cand1 ugp2 sec23a mad2l1 tmem30a lypla1 dcun1d1 ppp1cb arl8b grsf1 chordc1 atg5 sp3 selt atp6v1c1 mrpl42 armc1 nup35 actr6 asnsd1 rabggtb snrpe eif1ax mtmr2 abce1 scp2 tmpo golt1b eef1e1 vamp7 eif4e stt3b cops4 elovl5 bag2 timm17a lipa ostm1 cfl2 fbxl3 mfn1 c14orf119 rsl2…	hspa8 sumo1 psma4 cbx3 zfr ugp2 ncoa4 azin1 dazap2 vapa cebpb qki pura eif4g2 sumo3 dnaja1 herpud1 map3k7ip2 pigf tubb3 btg1 cry1 tob1 hla-dma per1 sf3a3 gstp1 rbpms nckap1 stbd1 gstm3 arntl ppp2cb erc2 idi1 cry2 etv6 klf9 ppp1r3c
common_hct_saos2	286	51178	reactome_lagging_strand_synthesis	20	11092	59.85	1.0221e-14	1.06091e-13	1	0.077396	0.510068	rfc3 ercc8 melk tmpo g3bp1 mad2l1 chek1 lbr sub1 ube2n txndc9 asf1a pbk ect2 nup54 seh1l cand1 cnot8 denr lypla1 abce1 actr6 nmd3 armc1 cdc7 plekhf2 lin9 zwilch psmc6 nup35 fam60a zfr asnsd1 mthfd2 mrpl42 golt1b cops3 arl5a sptlc1 dcun1d1 dck eif4e ube2d3 eif5a2 tia1 tmx1 rmi1 elovl5 mfn1 mbnl1 chordc1 ugp2 rsl24d1 eef1e1 rrm2b eif1ax mtmr2 tmem30a arl8b sdcbp galnt1 dld grsf1 c14orf119 slc25a24 …	rfc4 rpa1 rfc5 fen1 rfc2 pola2 lig1 pold1 pcna rpa3 pold2 rfc3 rfc1 pold3 prim1 rpa2 pold4 pola1 dna2 prim2
common_hct_saos2	286	51178	biocarta_salmonella_pathway	13	6930	59.48	1.2329e-14	1.26372e-13	0	1	1	dld ube2d3 ppp1cb sptlc1 cfl2 gmfb tmem30a g3bp1 lypla1 arl5a ube2n cnot8 sub1 psmc6 cmtm6 txndc9 dr1 mfn1 mbnl1 mfsd1 ugp2 vamp7 rab2a bzw1 denr tmx1 abce1 galnt1 twf1 capza2 golt1b cand1 slc25a24 plekhf2 slc25a32 sec23a stt3b selt lipa tia1 dram2 lbr tmpo grsf1 ssr3 fam49b chordc1 atg5 nek7 asf1a mad2l1 dcun1d1 ostm1 atp6v1c1 oxr1 nmd3 arl8b seh1l atf1 sdcbp cops3 ufm1 birc2 rab14 actr6 c14orf1…	actr2 actr3 arpc5 arpc2 arpc3 arpc1b cdc42 arpc1a rac1 wasl arpc4 wasf1
common_hct_saos2	286	51178	hs_mismatch_repair_wp531_36296.txt	9	6439	59.1	1.5016e-14	1.52014e-13	0	1	1	rfc3 melk chek1 g3bp1 asf1a cnot8 mad2l1 lbr sub1 nup54 tmpo cand1 actr6 asnsd1 pbk ect2 ercc8 seh1l abce1 armc1 psmc6 chordc1 txndc9 fam60a zfr lin9 zwilch tia1 denr nmd3 lypla1 golt1b mfn1 ube2n nup35 ugp2 cdc7 rnf138 eef1e1 sptlc1 dcun1d1 eif4e mthfd2 ube2d3 elovl5 mrpl42 bag2 rrm2b plekhf2 sp3 ube2b snrpe eif5a2 tmem30a prpsap2 rmi1 galnt1 arl5a dld rsl24d1 osgepl1 slc25a32 mrs2 stt3b selt gt…	rpa1 msh6 msh2 lig1 pold1 pcna mlh1 rfc1 exo1
common_hct_saos2	286	51178	reactome_e2f_mediated_regulation_of_dna_replication	33	11284	58.47	2.061e-14	2.061e-13	0	1	1	melk mad2l1 cdc7 ect2 tmpo chek1 g3bp1 rfc3 lbr sub1 pbk txndc9 mthfd2 denr nup54 abce1 asf1a nup35 zwilch lypla1 armc1 ube2n actr6 cnot8 eif4e seh1l cops3 depdc1 fam60a cand1 rnf138 zfr esco2 lin9 tmx1 nmd3 psmc6 slc25a24 asnsd1 sptlc1 sp3 dcun1d1 gyg1 mtmr2 atf1 dld chordc1 ugp2 eef1e1 anapc13 dck ube2d3 hif1a dr1 amd1 mrpl42 cggbp1 sdcbp galnt1 soat1 cnot7 capza2 mfn1 mbnl1 yaf2 mthfd2l rsl24d…	cdc2 rrm2 tyms orc5l ccnb1 pola2 pcna cdt1 orc2l e2f1 cdc25a tfdp1 orc6l fbxo5 ccne1 cdc45l rb1 orc4l cdc6 prim1 orc3l pola1 e2f3 sox2 mcm8 prim2 orc1l ccna1 pou5f1
common_hct_saos2	286	51178	sumoylation_by_ranbp2_regulates_transcriptional_repression	15	9641	58.22	2.3498e-14	2.33556e-13	0	1	1	lbr mad2l1 tia1 g3bp1 nup54 ube2n txndc9 cnot8 nmd3 seh1l tmpo psmc6 cand1 zfr sp3 eif4e sub1 armc1 arl5a nup35 sptlc1 stt3b ube2d3 denr lypla1 dld actr6 ugp2 rsl24d1 fam60a eef1e1 dcun1d1 zwilch snrpe cops4 elovl5 arl8b abce1 mrpl42 galnt1 cops3 grsf1 golt1b chordc1 c14orf119 cdc7 rnf138 asf1a asnsd1 ect2 rfc3 mrs2 hif1a eif1ax melk bzw1 dr1 tmx1 mfn1 mbnl1 cmtm6 pbk lin9 slc25a32 dck sec23a mth…	ran xpo1 sumo1 nup153 ranbp2 ube2i nup210 hdac1 nup62 rangap1 pias1 nup214 mdm2
common_hct_saos2	286	51178	biocarta_eif_pathway	16	10673	57.79	2.918e-14	2.83167e-13	2	0.0002032	0.00757844	abce1 g3bp1 cnot8 eif4e tmx1 seh1l psmc6 cand1 ube2n sptlc1 tia1 denr nmd3 elovl5 stt3b ube2d3 sub1 lypla1 galnt1 dld chordc1 txndc9 rsl24d1 trub1 sec23a ppp1cb bzw1 nup54 grsf1 asf1a eif1ax cops3 mfn1 mad2l1 dcun1d1 melk gmfb dr1 mrpl42 tmpo atf1 arl5a capza2 mbnl1 actr6 c14orf119 eef1e1 rab2a rfc3 mthfd2 cfl2 atp6v1c1 ndufb5 armc1 golt1b atg5 cdc7 rnf138 zfr tmem123 vamp7 sp3 selt bpnt1 lbr mtm…	eif5 eif4a2 eif4a1 eif2s1 eif4g1 eif4e eif2s3 eif1ax eif4g3 eef2 eif3a eif4g2 eif2s2 eif1 eif6
common_hct_saos2	286	51178	kegg_00020_citrate_cycle_(tca_cycle)	32	10435	57.55	3.295e-14	3.17871e-13	2	0.005063	0.0769295	dld fdx1 ugp2 gyg1 ndufb5 ube2n g3bp1 lypla1 sec23a rab2a tia1 sptlc1 acadm stt3b sucla2 mrs2 cfl2 tmx1 atp6v1c1 abce1 cand1 txndc9 cnot8 vamp7 slc25a32 gls bzw1 sub1 tmem30a ndufa5 galnt1 psmc6 grsf1 mbnl1 lamp2 ube2d3 timm17a lipa ppp1cb seh1l tmpo atf1 slc25a24 ccng1 gmfb oxr1 scp2 mrpl42 armc1 arl5a prkag2 mfn1 actr6 slc25a16 asf1a eef1e1 slc30a9 bpnt1 melk lbr mtmr2 cops4 nmd3 cops3 rab14 ca…	dld dlat acly suclg1 mdh2 idh3a suclg2 sdha idh3g cs pdhb mdh1 sdhc idh1 fh sdhb pdha1 dlstp ogdh idh2 idh3b sdhd aco2 pck1 pck2 sucla2 pdha2 pc ogdhl
common_hct_saos2	286	51178	polo-like_kinase_signaling_events_in_the_cell_cycle	107	37977	56.38	5.9796e-14	5.60374e-13	4	0.0030764	0.0537061	g3bp1 melk mad2l1 chek1 pbk tmpo zwilch cdc7 lbr ube2n rfc3 mthfd2 abce1 ect2 depdc1 ube2d3 tia1 denr txndc9 asf1a cnot8 sub1 psmc6 tmx1 nup54 mbnl1 ugp2 fam60a armc1 sptlc1 dcun1d1 cand1 rab2a seh1l arl5a dld actr6 ppp1cb arl8b birc2 mfn1 dr1 gyg1 sp3 dck gmfb cops3 bzw1 grsf1 zfr eif4e hif1a nmd3 atf1 galnt1 lin9 eif1ax mtmr2 capza2 rnf138 nsl1 stt3b selt tmem30a cops4 elovl5 lypla1 nup35 asnsd…	ran xpo1 ube2d3 rab1a ppp1r12a cdc2 kif2a ppp2ca plk1 tubg1 stag2 ccnb1 rhoa mapk14 tp53 ppp1cb aurkb ndc80 aurka cdc20 bub1 plk4 bub1b mlf1ip ect2 ppp2r1a tpx2 ckap5 dlgap5 atm gsk3b cenpa cenpe birc5 tacc3 ccne1 pak1 fbxo5 brca1 rela rasa1 prc1 cdc25c c13orf34 ppp2r5d nfkb1 tpt1 clspn chek2 akt1 prkca cyld pik3ca wee1 syk arrb2 ercc6l kif20a oaz1 fzr1 chuk rel nudc ripk2 cdc25b src prkaca traf6…
common_hct_saos2	286	51178	reactome_apoptosis	130	45794	55.49	9.4127e-14	8.48177e-13	2	0.40146	1	g3bp1 psmc6 ube2n txndc9 sub1 denr cnot8 seh1l dld bzw1 lypla1 cops3 tia1 tmx1 grsf1 ube2d3 actr6 ugp2 asf1a dcun1d1 abce1 galnt1 sptlc1 c14orf119 arl5a cand1 tmpo nup54 rab2a golt1b vamp7 mad2l1 melk lbr cfl2 birc2 cops4 asnsd1 selt arl8b mfn1 eef1e1 ppp1cb mtmr2 ndufb5 chordc1 nmd3 armc1 rabggtb zwilch hif1a eif1ax mbnl1 zfr stt3b mrpl42 sec23a atg5 fdx1 mfsd1 bag2 plekhf2 lin9 timm17a snrpe gt…	kpnb1 psma1 psmd14 psma4 pak2 psmd11 psma2 psmc6 psmc2 psma6 psma5 psme3 nmt1 fnta psmb1 psma3 psmd6 psmc3 psmb7 lmnb1 psmd8 psmc5 psmb3 psmb4 psmc1 psmd7 psmd13 e2f1 psmc4 psmd9 psmd1 psmd2 psmd10 tfdp1 cycs psmb2 psmd5 acin1 psmb6 stk3 rock1 dynll1 psmd4 ubb casp3 psmb5 ywhab clspn akt1 casp7 hist1h1c psmd3 hist1h1e psmf1 stk24 psma7 apc gsn ptk2 kpna1 vim hist1h1a hist1h1b tnfrsf1a birc2 ctnnb…
common_hct_saos2	286	51178	bard1_signaling_events	29	15453	55.3	1.0368e-13	9.29154e-13	1	0.161812	0.829792	g3bp1 melk sub1 nup54 mad2l1 chek1 txndc9 pbk ect2 denr tmpo cnot8 tia1 nmd3 lypla1 dld ube2n fam60a rfc3 tmx1 cand1 rsl24d1 cdc7 eef1e1 zwilch lbr abce1 grsf1 actr6 asf1a dcun1d1 lin9 mthfd2 ube2d3 bzw1 rmi1 armc1 psmc6 rnf138 hif1a mrpl42 atf1 cops3 arl5a mfn1 mbnl1 chordc1 zfr selt ppp1cb seh1l galnt1 cnot7 capza2 ugp2 rrm2b asnsd1 plekhf2 vamp7 dck gtf2b cops8 eif1ax gmfb dr1 cops4 birc2 twf1…	xrcc5 ube2d3 npm1 topbp1 ewsr1 prkdc pcna tp53 cdk2 rad50 mre11a rad51 cstf1 atr nbn atm bard1 ccne1 ube2l3 brca1 xrcc6 fancl fancd2 fanca fance fancf fancg fancc
common_hct_saos2	286	51178	reactome_unwinding_of_dna	11	8740	54.98	1.2189e-13	1.07473e-12	0	1	1	mad2l1 melk pbk ect2 chek1 cdc7 rfc3 eif4e mthfd2 lbr sub1 g3bp1 nup54 tmpo armc1 ube2n txndc9 asf1a zwilch denr nmd3 lypla1 seh1l cand1 nup35 fam60a cnot8 lin9 cops3 actr6 dcun1d1 dck ugp2 rnf138 asnsd1 tia1 abce1 zfr eef1e1 gyg1 stt3b mrpl42 galnt1 psmc6 capza2 grsf1 golt1b mfn1 chordc1 slc25a24 sptlc1 eif5a2 eif1ax arl5a dld depdc1 bag2 ssr3 rrm2b plekhf2 slc25a32 sec23a ube2d3 snrpe gtf2b cfl…	mcm3 mcm6 mcm5 mcm7 mcm2 mcm4 gins1 gins2 cdc45l mcm8 gins4
common_hct_saos2	286	51178	plk1_signaling_events	102	36827	54.63	1.4572e-13	1.27797e-12	4	0.0022582	0.0430896	g3bp1 melk mad2l1 chek1 pbk tmpo zwilch ube2n cdc7 rfc3 lbr mthfd2 abce1 depdc1 ect2 ube2d3 tia1 denr txndc9 sub1 psmc6 cnot8 asf1a tmx1 mbnl1 ugp2 nup54 armc1 sptlc1 dcun1d1 cand1 fam60a rab2a seh1l arl5a dld actr6 ppp1cb arl8b birc2 mfn1 dr1 gyg1 sp3 gmfb cops3 bzw1 grsf1 zfr dck eif4e nmd3 atf1 galnt1 eif1ax mtmr2 capza2 rnf138 nsl1 stt3b hif1a selt tmem30a cops4 elovl5 lypla1 asnsd1 lin9 anap…	ran xpo1 ube2d3 rab1a ppp1r12a cdc2 kif2a ppp2ca plk1 tubg1 stag2 ccnb1 rhoa mapk14 tp53 ppp1cb aurkb ndc80 aurka cdc20 bub1 bub1b mlf1ip ect2 ppp2r1a tpx2 ckap5 dlgap5 atm gsk3b cenpa cenpe birc5 tacc3 pak1 fbxo5 brca1 rela rasa1 prc1 cdc25c c13orf34 ppp2r5d nfkb1 tpt1 clspn akt1 prkca cyld pik3ca wee1 syk arrb2 ercc6l kif20a oaz1 fzr1 chuk rel nudc ripk2 cdc25b src prkaca traf6 tnfrsf1a birc2 i…
common_hct_saos2	286	51178	biocarta_cdc42rac_pathway	16	8350	54.18	1.8275e-13	1.5942e-12	0	1	1	dld ube2d3 ube2n sptlc1 ppp1cb gmfb tmem30a g3bp1 lypla1 mbnl1 cnot8 cfl2 arl5a cmtm6 txndc9 rab2a sub1 psmc6 mfsd1 ugp2 vamp7 selt tia1 bzw1 dr1 twf1 mfn1 stt3b denr tmx1 abce1 galnt1 capza2 grsf1 golt1b slc25a24 nek7 plekhf2 slc25a32 sec23a cav1 lipa ostm1 dram2 lbr tmpo atf1 cand1 ssr3 fam49b chordc1 c14orf119 atg5 asf1a mad2l1 lamp2 dcun1d1 atp6v1c1 oxr1 nmd3 seh1l arl8b mrpl42 sdcbp armc1 co…	actr2 actr3 arpc5 arpc2 arpc3 arpc1b rhoa cdc42 pak1 arpc1a rac1 pik3ca wasl arpc4 pdgfra pik3r1
common_hct_saos2	286	51178	reactome_extension_of_telomeres	28	17512	52.38	4.562e-13	3.85654e-12	1	0.151572	0.794663	rfc3 tmpo melk g3bp1 mad2l1 ercc8 ube2n sub1 txndc9 nup54 pbk ect2 chek1 lbr denr seh1l abce1 asf1a lypla1 cnot8 nmd3 cand1 actr6 zwilch psmc6 armc1 fam60a cdc7 zfr eif4e mrpl42 nup35 sptlc1 plekhf2 lin9 mthfd2 snrpe rsl24d1 asnsd1 elovl5 grsf1 golt1b mfn1 chordc1 ube2d3 eif5a2 eif1ax tia1 cops3 arl5a dld eef1e1 dcun1d1 dck tmx1 cops4 rmi1 galnt1 mbnl1 bag2 ugp2 slc25a24 rnf138 rrm2b trub1 cfl2 m…	rfc4 rpa1 ruvbl1 rfc5 fen1 rfc2 ruvbl2 pole2 dkc1 pola2 lig1 pold1 pcna pole rpa3 pold2 nhp2 rfc3 rfc1 pold3 prim1 rpa2 pold4 wrap53 pola1 tert dna2 prim2
common_hct_saos2	286	51178	smid_breast_cancer_luminal_a_dn	18	6293	52.12	5.229e-13	4.39772e-12	0	1	1	mad2l1 melk chek1 pbk lbr tmpo cdc7 zwilch ect2 rfc3 depdc1 mthfd2 g3bp1 fam60a abce1 sub1 nup54 grsf1 asf1a lin9 nsl1 bzw1 armc1 psmc6 ube2n nup35 txndc9 rnf138 zfr cnot8 dcun1d1 eif4e ube2d3 eif1ax denr nmd3 lypla1 seh1l mrpl42 galnt1 cops3 arl5a suv39h2 dld capza2 mbnl1 cand1 actr6 chordc1 ugp2 slc25a24 atg5 aasdhppt eef1e1 osgepl1 rrm2b asnsd1 vamp7 anapc13 dck rab2a gyg1 mrs2 snrpe zdhhc13 p…	anp32e dkc1 ndc80 cdc20 ncaph top2a tpx2 cdca3 cdca8 cenpn ccne1 cdc45l mybl2 slc7a5
common_hct_saos2	286	51178	biocarta_proteasome_pathway	19	14151	51	9.2554e-13	7.58943e-12	0	1	1	psmc6 ube2n denr g3bp1 grsf1 txndc9 sub1 c14orf119 ube2d3 bzw1 lypla1 seh1l cnot8 tmx1 cops3 golt1b asf1a sptlc1 vamp7 selt dld actr6 abce1 mrpl42 galnt1 arl5a cand1 fdx1 ugp2 atg5 rab2a ndufb5 chordc1 eef1e1 rabggtb mad2l1 melk cfl2 lbr cops4 asnsd1 arl8b nup54 tmpo zfand6 plekhf2 dcun1d1 stt3b timm17a gtf2b lipa eif1ax tia1 nmd3 ssr3 rsl24d1 zfr slc25a32 zwilch commd8 eif4e hif1a mtmr2 tmem30a …	psma1 psma4 psma2 psma6 psma5 ube2a psmb1 psma3 psmb7 rpn1 psmb3 psmb4 psmb2 psmb6 rpn2 ube3a psmb5 psma7 uba1
common_hct_saos2	286	51178	reactome_phosphorylation_of_the_apc	17	7008	50.88	9.7989e-13	7.99512e-12	0	1	1	mad2l1 anapc13 g3bp1 nsl1 tmpo txndc9 melk abce1 actr6 rfc3 sub1 zfr pbk zwilch chek1 lbr denr nup54 armc1 psmc6 capza2 cand1 depdc1 bag2 asf1a cnot8 mis12 tia1 grsf1 chordc1 slc25a24 cdc7 esco2 ect2 dcun1d1 eif4e mthfd2 seh1l cops3 arl5a mbnl1 ube2n nup35 fam60a rnf138 asnsd1 lin9 dck gyg1 rnf11 bzw1 tmx1 cops4 nmd3 lypla1 galnt1 cnot7 dld mfn1 mettl9 abcd3 ugp2 haus2 eef1e1 sptlc1 rabggtb ube2d…	cdc2 anapc5 plk1 ccnb1 cdc16 anapc10p cdc27 cdc23 anapc1 ube2c ube2e1 anapc2 anapc7 cdc26 anapc11 anapc4 ube2d1
common_hct_saos2	286	51178	pyrimidine_deoxyribonucleotides_de_novo_biosynthesis	14	5614	49.95	1.5771e-12	1.25555e-11	1	0.034772	0.286738	rrm2b cmpk1 mad2l1 melk g3bp1 tmpo ube2n txndc9 asf1a ect2 lbr sub1 denr abce1 cops3 nup35 ugp2 pbk zwilch rfc3 chek1 lypla1 nup54 cand1 actr6 cdc7 gyg1 eif4e hif1a bzw1 mtmr2 tmx1 nmd3 galnt1 armc1 psmc6 dld grsf1 bag2 chordc1 slc25a24 zfr plekhf2 cnot8 dcun1d1 dck mthfd2 ube2d3 cfl2 elovl5 seh1l mrpl42 atf1 mbnl1 depdc1 mthfd2l fam60a eef1e1 asnsd1 zfand6 sptlc1 trub1 nsl1 timm17a snrpe zdhhc13…	dut rrm1 rrm2 tyms dtymk nme1-nme2 nme1 rrm2b nme3 nme2 cmpk2 nme6 nme4
common_hct_saos2	286	51178	validated_targets_of_c-myc_transcriptional_activation	79	37296	49.65	1.8396e-12	1.45746e-11	2	0.122346	0.678276	g3bp1 sub1 ube2n tmpo mad2l1 denr abce1 nmd3 lypla1 txndc9 cnot8 nup54 hif1a seh1l cand1 rsl24d1 sptlc1 tia1 bzw1 tmx1 melk dld asf1a actr6 grsf1 lbr galnt1 psmc6 rfc3 eef1e1 eif4e bag2 fam60a chordc1 stt3b mthfd2 ugp2 zwilch ppp1cb gmfb elovl5 mfn1 pbk ect2 mrpl42 dcun1d1 snrpe eif1ax cfl2 zfr chek1 ube2d3 armc1 cops3 sec23a cdc7 trub1 sp3 dck rab2a taf13 ccng1 dr1 cops4 rrm2b gyg1 gtf2b mbnl1 r…	ddx18 ncl hspa4 ruvbl1 eif4a1 eif2s1 pdcd10 myc hsp90aa2 npm1 hspd1 prdx3 actl6a ruvbl2 eif4g1 gapdh eif4e ccnb1 ptma cad eno1 tp53 taf9 cdc25a cdk4 tk1 nme1-nme2 nbn tfrc max birc5 taf10 kat5 cdca7 crebbp mtdh nme1 mina odc1 rpl11 pfkm ldha smad4 taf12 mta1 kat2a nme2 bax hmga1 polr3d shmt1 gpam rcc1 slc2a1 tert smad3 pim1 taf4b ubtf e2f3 supt7l peg10 bcat1 mmp9 trrap pmaip1 fosl1 serpini1 supt3h
common_hct_saos2	286	51178	biocarta_mcm_pathway	18	11865	48.38	3.5095e-12	2.72776e-11	0	1	1	ect2 melk cdc7 mad2l1 g3bp1 chek1 denr nup54 txndc9 cnot8 lbr tmpo nup35 fam60a asf1a pbk eif4e sub1 lypla1 actr6 zwilch rfc3 mthfd2 nmd3 seh1l armc1 cand1 ube2n zfr lin9 abce1 asnsd1 dck cops3 dcun1d1 chordc1 ugp2 rnf138 eef1e1 sptlc1 gyg1 tia1 psmc6 capza2 stt3b mrpl42 galnt1 grsf1 golt1b mfn1 slc25a24 eif1ax tmx1 arl5a cnot7 dld bag2 ssr3 rsl24d1 esco2 osgepl1 rrm2b rabggtb slc25a32 sec23a ube…	mcm3 mcm6 mcm5 mcm7 mcm2 mcm4 orc5l cdt1 cdk2 orc2l orc6l ccne1 orc4l cdc6 orc3l cdkn1b orc1l kitlg
common_hct_saos2	286	51178	acetyl-coa_biosynthesis_(from_pyruvate)	6	2199	47.58	5.2724e-12	3.94234e-11	1	0.0040918	0.0651907	dld fdx1 acadm stt3b grsf1 cand1 ube2n tia1 ugp2 tmx1 atp6v1c1 ndufb5 g3bp1 sec23a rab2a galnt1 gyg1 ccng1 psmc6 ube2d3 txndc9 cfl2 mtmr2 tmem30a asf1a sptlc1 vamp7 lypla1 seh1l abce1 slc25a32 mrpl42 dck armc1 rab14 slc30a9 capza2 mfn1 mbnl1 ppp1cb melk gmfb bzw1 sub1 eef1e1 cops4 exoc5 cnot8 lamp2 mad2l1 ndufa5 scp2	dld dlat pdhb pdha1 dbt pdha2
common_hct_saos2	286	51178	biocarta_p27_pathway	13	7632	47.52	5.4335e-12	4.0321e-11	0	1	1	g3bp1 sub1 actr6 denr ube2n asf1a cnot8 melk nup54 tmpo armc1 psmc6 txndc9 ect2 mad2l1 chek1 seh1l cops3 arl5a cand1 ugp2 sptlc1 dcun1d1 lin9 rfc3 ube2d3 cops8 bzw1 lbr cops4 capza2 asnsd1 pbk zwilch rab2a gyg1 eif4e selt ppp1cb tia1 arl8b dld golt1b glmn rsl24d1 fam60a cdc7 zfr rrm2b vamp7 sp3 anapc13 dck stt3b eif5a2 eif1ax tmx1 fbxl3 lypla1 cggbp1 atf1 galnt1 soat1 cnot7 grsf1 mfn1 mbnl1 yaf2 …	skp1 cks1b rbx1 cul1 nedd8 skp2 cdk2 e2f1 tfdp1 ccne1 rb1 ube2mp1 cdkn1b
common_hct_saos2	286	51178	kegg_00600_sphingolipid_metabolism	45	3667	45.04	1.9325e-11	1.34292e-10	3	0.00040012	0.0119381	sgpp1 ugcg lipa lamp2 rab14 atg5 sptlc1 galnt1 tmem135 psmc6 dld ube2n cmtm6 sec23a sub1 tmem30a denr fdx1 atp6v1c1 mrpl42 atf1 arl5a twf1 prkra golt1b mfn1 mbnl1 mfsd1 actr6 ssr3 txndc9 ugp2 zfr nek7 asf1a plekhf2 cnot8 vamp7 sp3 nsl1 anapc13 slc25a32 ccng1 eif4e stt3b gls ube2d3 slc30a9 hif1a selt bpnt1 ostm1 cfl2 gmfb bzw1 tia1 lman1 mtmr2 tmx1 exoc5 g3bp1 nmd3 elovl5 lypla1 arl8b nup54 seh1l …	sptlc1 asah1 sgpp1 ugt8 smpd4 ppap2a smpd1 ppap2c glb1 sptlc2 smpd2 sgms1 degs2 gba galc degs1 sgpl1 sphk2 smpd3 kdsr ppap2b sphk1 acer2 sgms2 asah2 acer1 enpp7 asah2c cerk sgpp2 gla ugcg acer3 b4galt6
common_hct_saos2	286	51178	reactome_regulation_of_pyruvate_dehydrogenase_complex	12	2523	44.25	2.8856e-11	1.99679e-10	1	0.024008	0.22642	dld fdx1 stt3b grsf1 cand1 ube2n tia1 ugp2 tmx1 atp6v1c1 ndufb5 g3bp1 acadm lamp2 sec23a rab2a galnt1 gyg1 ccng1 psmc6 ube2d3 txndc9 cfl2 mtmr2 tmem30a asf1a sptlc1 vamp7 lypla1 seh1l abce1 slc25a32 mrpl42 dck armc1 tmem135 rab14 gls slc30a9 capza2 mfn1 mbnl1 ppp1cb melk gmfb bzw1 sub1 eef1e1 cops4 exoc5 cnot8 mad2l1 ndufa5 scp2	dld dlat pdhb pdha1 pdk2 pdk1 pdhx pdk4 pdp2 pdk3 pdp1 pdpr
common_hct_saos2	286	51178	biocarta_dnafragment_pathway	10	3794	43.68	3.873e-11	2.64655e-10	0	1	1	tmpo pbk mad2l1 tia1 sub1 g3bp1 galnt1 mfn1 cand1 chordc1 txndc9 cnot8 zwilch rfc3 melk bzw1 nmd3 nup54 armc1 arl5a birc2 psmc6 golt1b mbnl1 ube2n ugp2 rsl24d1 fam60a cdc7 rnf138 zfr asnsd1 sptlc1 plekhf2 sp3 dcun1d1 dck chek1 ppp1cb eif1ax lbr dr1 denr tmx1 arl8b seh1l abce1 mrpl42 cops3 dld capza2 grsf1 mfsd1 actr6 depdc1 ssr3 slc25a24 atg5 cmpk1 eef1e1 ect2 lin9 slc25a32 rab2a sec23a eif4e mth…	hmgb1 hmgb2 top2b top2a casp3 casp7
common_hct_saos2	286	51178	biocarta_actiny_pathway	20	7765	42.66	6.5164e-11	4.34427e-10	0	1	1	dld sptlc1 ube2d3 txndc9 cnot8 ppp1cb cfl2 gmfb arl5a psmc6 ube2n sub1 tmem30a g3bp1 lypla1 mfn1 mbnl1 cmtm6 tia1 denr twf1 mfsd1 ugp2 vamp7 rab2a bzw1 dr1 tmx1 galnt1 capza2 grsf1 golt1b cand1 slc25a24 plekhf2 dcun1d1 slc25a32 stt3b selt lipa dram2 lbr nmd3 abce1 actr6 ssr3 fam49b chordc1 c14orf119 atg5 nek7 asf1a mad2l1 lin9 sec23a ostm1 oxr1 arl8b seh1l tmpo sdcbp cops3 ufm1 birc2 rab14 rsl24d…	actr2 actr3 arpc5 arpc2 arpc3 arpc1b nck1 arpc1a rac1 abi2 wasl psma7 arpc4 wasf1 nckap1
common_hct_saos2	286	51178	hs_tca_cycle_wp78_38756.txt	31	9585	42.52	6.9892e-11	4.6406e-10	2	0.0044134	0.0687548	dld fdx1 ndufb5 ugp2 gyg1 ube2n sec23a g3bp1 acadm rab2a stt3b lypla1 sucla2 sptlc1 mrs2 gls cfl2 tia1 lamp2 tmem30a tmx1 atp6v1c1 ndufa5 abce1 psmc6 grsf1 cand1 txndc9 cnot8 vamp7 slc25a32 timm17a ppp1cb bzw1 sub1 tmpo galnt1 mbnl1 slc25a24 ccng1 ube2d3 gmfb oxr1 seh1l mrpl42 atf1 slc25a16 asf1a eef1e1 slc30a9 lipa melk lbr mtmr2 cops4 scp2 armc1 tmem135 cops3 arl5a rab14 capza2 mfn1 yaf2 actr6 …	dld dlat suclg1 mdh2 idh3a suclg2 sdha idh3g cs pdhb mdh1 sdhc fh sdhb pdha1 dlstp ogdh idh2 idh3b sdhd aco2 pdk2 pdk1 sucla2 pdhx pdk4 pdha2 pc pdp1 pdp2 pdk3
common_hct_saos2	286	51178	reactome_metablism_of_nucleotides	71	20493	41.73	1.0452e-10	6.91181e-10	3	0.0055714	0.0822269	dck g3bp1 abce1 cmpk1 denr ube2n mad2l1 melk tmpo rrm2b nmd3 lypla1 dld sptlc1 pbk zwilch eif4e tmx1 txndc9 lbr nup54 cops3 asf1a rfc3 chek1 mthfd2 sub1 seh1l grsf1 cand1 cnot8 ect2 ube2d3 hif1a snrpe psmc6 actr6 ugp2 gyg1 tia1 elovl5 galnt1 fam60a cdc7 rab2a gls cfl2 bzw1 mrpl42 nup35 slc25a24 rsl24d1 eef1e1 trub1 stt3b eif5a2 atf1 armc1 bag2 mthfd2l chordc1 plekhf2 timm17a ppp1cb mtmr2 atp6v1c1…	dut rrm1 gmps rrm2 dctd impdh2 tyms umps paics adk cad gart ak2 dtymk guk1 impdh1 tk1 nme1-nme2 ctps uck2 dck atic nme1 cmpk1 nt5c3 pfas hprt1 ppat rrm2b dguok dhodh gsr nme2 aprt ak1 nt5c2 ampd2 nt5e adssl1 nt5m np nt5c gmpr2 nt5c1b nt5c1a nme4 ak5 glrx ampd1 dpyd adss ampd3 adsl cda uck1 slc28a1 ada ctps2 slc29a2 gda upb1
common_hct_saos2	286	51178	hs_g1_to_s_cell_cycle_control_wp45_38746.txt	68	33876	41.7	1.0668e-10	7.02631e-10	0	1	1	melk g3bp1 cdc7 rfc3 tmpo ect2 mad2l1 chek1 sub1 actr6 txndc9 nup54 lbr pbk cnot8 ube2n denr lypla1 lin9 nup35 zwilch abce1 eif4e seh1l cand1 asf1a nmd3 armc1 fam60a dck mthfd2 cops3 dcun1d1 tia1 zfr sp3 ercc8 tmx1 psmc6 asnsd1 rnf138 eef1e1 mfn1 chordc1 ube2d3 hif1a ugp2 sptlc1 capza2 slc25a24 mrpl42 atf1 galnt1 cnot7 gyg1 grsf1 dr1 depdc1 rrm2b eif1ax amd1 mbnl1 esco2 ccng1 stt3b cops4 elovl5 d…	e2f4 rpa1 mcm3 mcm6 mcm5 mcm7 myc cdc2 mcm2 mcm4 cdk7 pole2 orc5l e2f5 ccnb1 pola2 pcna tp53 cdk2 orc2l e2f1 cdc25a creb1 pole rpa3 tfdp1 ccnh orc6l mnat1 cdk4 atm ccne1 cdc45l rb1 orc4l ccne2 tfdp2 ccng2 wee1 cdkn2a prim1 rpa2 orc3l cdkn1b cdkn1a e2f3 cdk6 e2f6 cdkn1c rbl1 creb3l4 creb3l1 ccna1 ccnd3 prim2 cdkn2b mdm2 orc1l ccnd1
common_hct_saos2	286	51178	reactome_e2f_enabled_inhibition_of_pre_replication_complex_formation	10	4077	41.37	1.2591e-10	8.22679e-10	0	1	1	cdc7 melk ect2 nup35 actr6 txndc9 denr g3bp1 mad2l1 rfc3 armc1 chek1 depdc1 lbr sub1 asf1a pbk seh1l nup54 abce1 zwilch tmpo cops3 eif4e ube2n zfr esco2 asnsd1 cnot8 gyg1 psmc6 mthfd2 cand1 slc25a24 fam60a nmd3 lypla1 dck cnot7 capza2 mfn1 ppp1cb chordc1 tia1 rsl24d1 rnf138 eef1e1 tmx1 osgepl1 sptlc1 rabggtb elovl5 dcun1d1 lin9	cdc2 orc5l ccnb1 orc2l cdc25a orc6l orc4l orc3l mcm8 orc1l
common_hct_saos2	286	51178	reactome_pyruvate_metabolism	18	3241	39.58	3.1521e-10	1.99592e-09	1	0.061762	0.433126	dld fdx1 rab2a grsf1 ube2n ugp2 gyg1 stt3b hif1a cand1 tia1 tmx1 atp6v1c1 ndufb5 g3bp1 acadm lamp2 abce1 sec23a galnt1 ccng1 psmc6 ube2d3 txndc9 cfl2 bzw1 mtmr2 tmem30a asf1a sptlc1 vamp7 lypla1 seh1l slc25a32 mrpl42 dck atf1 armc1 tmem135 cav1 rab14 gls slc30a9 capza2 mfn1 mbnl1 ppp1cb melk gmfb sub1 plod2 abhd10 dnajb9 eef1e1 cops4 exoc5 cnot8 slc39a6 sp3 mad2l1 ndufa5 scp2	dld dlat pdhb ldhb pdha1 ldha pdk2 pdk1 bsg pdhx pdk4 pdp1 slc16a3 slc16a8 pdpr pdp2 pdk3
common_hct_saos2	286	51178	reactome_apcdc20_mediated_degradation_of_cyclin_b	18	7178	39.39	3.4671e-10	2.17856e-09	0	1	1	mad2l1 anapc13 g3bp1 nsl1 tmpo melk abce1 actr6 txndc9 rfc3 lbr sub1 capza2 zfr pbk zwilch chek1 denr cand1 depdc1 bag2 cnot8 mis12 nup54 armc1 psmc6 grsf1 chordc1 slc25a24 cdc7 asf1a ect2 dcun1d1 mthfd2 rnf11 bzw1 tia1 cops3 arl5a dld mbnl1 ube2n rnf138 esco2 asnsd1 dck gyg1 eif4e tmx1 cops4 nmd3 lypla1 seh1l galnt1 cnot7 mfn1 mettl9 nup35 abcd3 ugp2 fam60a eef1e1 rabggtb lin9 cpne8 ube2d3 hif1a…	cdc2 anapc5 ccnb1 cdc16 anapc10p cdc27 cdc20 cdc23 anapc1 ube2c ube2e1 ubb anapc2 anapc7 cdc26 anapc11 anapc4 ube2d1
common_hct_saos2	286	51178	reactome_double_strand_break_repair	21	9799	39.15	3.9347e-10	2.45358e-09	0	1	1	melk g3bp1 rfc3 sub1 txndc9 mad2l1 chek1 nup54 cnot8 pbk ect2 tmpo asf1a lin9 tia1 lbr denr nmd3 lypla1 armc1 ube2n actr6 fam60a asnsd1 ube2d3 dld golt1b cand1 ugp2 eef1e1 dcun1d1 zwilch ercc8 seh1l abce1 arl5a psmc6 mfn1 chordc1 rsl24d1 cdc7 zfr rrm2b sptlc1 plekhf2 gyg1 mthfd2 rcn2 rmi1 mrpl42 atf1 galnt1 grsf1 nup35 slc25a24 rnf138 vamp7 cpne8 snrpe selt gtf2b ppp1cb eif1ax gmfb bzw1 dr1 mtmr2…	xrcc5 rpa1 prkdc lig1 rad50 tdp1 mre11a rad51 rpa3 nbn h2afx atm brca1 xrcc6 rpa2
common_hct_saos2	286	51178	biocarta_ranms_pathway	10	6772	38.95	4.3436e-10	2.68812e-09	0	1	1	tmpo zwilch melk pbk mad2l1 chek1 mthfd2 lbr ube2n cdc7 rfc3 g3bp1 abce1 grsf1 nup35 bag2 txndc9 eef1e1 ect2 eif1ax bzw1 denr mrpl42 armc1 cops3 arl5a depdc1 fam60a snrpe sub1 tmx1 lypla1 seh1l nup54 psmc6 dld cand1 actr6 chordc1 aasdhppt rnf138 zfr asf1a dcun1d1 slc25a32 dck rab2a gyg1 eif4e stt3b ube2d3 eif5a2 ppp1cb tia1 cops4 nmd3 galnt1 golt1b mfn1 mbnl1 fam49b c14orf119 ugp2 slc25a24 atg5 a…	ran kpnb1 kpna2 ranbp1 aurka tpx2 kif15 rangap1 rcc1 numa1
common_hct_saos2	286	51178	reactome_polymerase_switching	14	7287	38.34	5.9584e-10	3.65984e-09	1	0.034772	0.286738	rfc3 tmpo ercc8 melk mad2l1 g3bp1 chek1 sub1 ube2n asf1a pbk lbr denr nup54 seh1l abce1 cand1 actr6 txndc9 cnot8 ect2 zwilch lypla1 armc1 psmc6 cdc7 zfr plekhf2 lin9 nmd3 mrpl42 nup35 fam60a asnsd1 mthfd2 cops3 arl5a golt1b mbnl1 sptlc1 dcun1d1 dck ube2d3 eif5a2 tia1 tmx1 arl8b sdcbp dld mfn1 c14orf119 chordc1 ugp2 rsl24d1 rnf138 eef1e1 rrm2b rabggtb mrs2 eif4e ube2b gtf2b cops8 eif1ax mtmr2 tmem…	rfc4 rfc5 rfc2 pola2 pold1 pcna pold2 rfc3 rfc1 pold3 prim1 pold4 pola1 prim2
common_hct_saos2	286	51178	biocarta_mpr_pathway	34	12743	38.22	6.3137e-10	3.86361e-09	0	1	1	g3bp1 gmfb dld ube2n cnot8 ppp1cb sub1 tmem30a txndc9 ugp2 ube2d3 melk cfl2 bzw1 denr psmc6 rab2a selt lbr tmx1 lypla1 abce1 arl5a capza2 mfn1 cmtm6 mfsd1 slc25a24 asf1a sptlc1 mad2l1 chek1 tia1 dr1 seh1l tmpo twf1 mbnl1 actr6 plekhf2 vamp7 dcun1d1 slc25a32 sec23a gyg1 lipa arl8b galnt1 armc1 grsf1 golt1b cand1 depdc1 fam49b atg5 pbk dck rfc3 stt3b hif1a dram2 oxr1 cops3 rab14 ssr3 chordc1 cdc7 z…	actr2 actr3 cdc2 arpc5 mapk1 arpc2 arpc3 ccnb1 arpc1b gnb1 cap1 cdc25c arpc1a prkar1a mapk3 rps6ka1 arpc4 src prkar2b gnas hras prkar2a prkacb pgr pin1 prkar1b
common_hct_saos2	286	51178	reactome_pyruvate_metabolism_and_tca_cycle	36	10060	38.17	6.4875e-10	3.9552e-09	2	0.0082418	0.105662	dld fdx1 ndufb5 ugp2 gyg1 ube2n rab2a sec23a g3bp1 acadm stt3b lypla1 sucla2 sptlc1 mrs2 gls cfl2 tia1 abce1 grsf1 lamp2 bzw1 tmx1 atp6v1c1 ndufa5 psmc6 cand1 txndc9 cnot8 vamp7 slc25a32 ppp1cb sub1 tmem30a atf1 galnt1 mbnl1 slc25a24 ccng1 ube2d3 hif1a timm17a gmfb oxr1 seh1l mrpl42 tmpo slc25a16 asf1a eef1e1 lipa melk lbr mtmr2 scp2 armc1 tmem135 cops3 arl5a rab14 capza2 mfn1 yaf2 actr6 ssr3 abc…	dld dlat suclg1 mdh2 idh3a suclg2 sdha idh3g cs pdhb sdhc ldhb fh sdhb pdha1 dlstp ldha ogdh idh3b sdhd aco2 idh2 pdk2 bsg sucla2 pdk1 pdhx pdk4 slc16a3 pdk3 pdp1 nnt slc16a8 pdpr pdp2
common_hct_saos2	286	51178	hs_mitochondrial_lc-fatty_acid_beta-oxidation_wp368_38875.txt	16	2203	38.11	6.6798e-10	4.04239e-09	3	2.8974e-07	7.92439e-05	dld acadm acsl3 fdx1 ndufb5 lamp2 abcd3 ugp2 slc25a24 gyg1 mrs2 ccng1 ube2d3 timm17a tia1 bzw1 sptlc1 slc39a6 scp2 mrpl42 sec23a rab2a tmed5 tmem135 cav1 slc35a3 selt mbnl1 mfn1 slc25a16 sub1 tmem30a cmpk1 tmx1 exoc5 tmem123 cnot8 g3bp1 cav2 oxr1 vamp7 nmd3 rabggtb ndufa5 abce1 tmem59	scp2 acsl4 acadvl hadh acadm acsl1 slc25a20 cpt1a hadha cpt2 dci acadl acsl3 ehhadh acads
common_hct_saos2	286	51178	vantveer_breast_cancer_poor_prognosis	47	9509	36.64	1.4179e-09	8.30484e-09	2	0.023026	0.224915	melk pbk mad2l1 zwilch g3bp1 tmpo lbr cdc7 ect2 rfc3 chek1 mthfd2 cops3 sub1 abce1 ube2n txndc9 fam60a asf1a lypla1 seh1l nup54 psmc6 dld cand1 depdc1 eif4e gls nmd3 mrpl42 atf1 armc1 actr6 rsl24d1 sptlc1 cnot8 dck tia1 denr tmx1 cops4 galnt1 arl5a golt1b mfn1 nup35 ugp2 eef1e1 asnsd1 sp3 dcun1d1 lin9 rab2a stt3b hif1a eif5a2 cfl2 fdx1 sdcbp suv39h2 prkra capza2 bmi1 grsf1 mbnl1 ssr3 chordc1 c14o…	rfc4 mcm6 gmps melk ndc80 orc6l ap2b1 nusap1 cenpa dtl dck mtdh prc1 pitrm1 flt1 oxct1 lpcat1 rab6b c16orf61 aldh4a1 palm2-akap2 uchl5 diaph3 tgfb3 slc2a3 serf1a mmp9 tspyl5 wisp1 gstm3 peci
common_hct_saos2	286	51178	reactome_clathrin_derived_vesicle_budding	61	13190	35.41	2.678e-09	1.48879e-08	2	0.056392	0.402345	ube2n sec23a g3bp1 sptlc1 vamp7 rab2a denr galnt1 txndc9 cnot8 ube2d3 tmx1 dld mbnl1 sub1 capza2 lamp2 selt tia1 bzw1 atp6v1c1 tmpo rab14 cand1 ap1s3 stt3b lipa ppp1cb tmem30a abce1 arl5a psmc6 twf1 grsf1 mfsd1 c14orf119 ccng1 exoc5 arl8b scp2 prkra ugp2 zfr mad2l1 cpne8 snrpe ostm1 lbr mtmr2 nmd3 lypla1 mrpl42 sdcbp golt1b ssr3 atg5 rnf138 eef1e1 asf1a rabggtb dcun1d1 cav1 eif4e rnf11 slc30a9 ti…	hspa8 arf1 vamp7 clint1 cltc m6pr snapin clta picalm ap3b1 tfrc snap23 pum1 napa cpd pldn gak ap3s1 gns snx2 ap1g1 snx5 stx4 ctsz ap1b1 pik3c2a rab5c ap1s2 vamp2 tpd52 dnm2 ap1m1 tgoln2 arrb1 ftl dnase2 fthl16 yipf6 dnajc6 bloc1s1 tbc1d8b ap4e1 vamp8 sh3d19 ap1m2 ap1s1 necap1 igf2r txndc5 dtnbp1 snx9 gbf1
common_hct_saos2	286	51178	kegg_00510_n-glycan_biosynthesis	52	7157	35.18	2.9998e-09	1.65645e-08	2	0.033006	0.280637	g3bp1 txndc9 stt3b ube2n ssr3 sptlc1 denr seh1l ube2d3 sub1 tmx1 lypla1 abce1 galnt1 psmc6 sec23a mgat4a nup54 dld golt1b actr6 ugp2 slc25a24 bzw1 lman1 elovl5 mrpl42 cand1 c14orf119 tia1 nmd3 rab14 grsf1 mbnl1 cmtm6 mfsd1 rsl24d1 fam60a asnsd1 plekhf2 cnot8 dcun1d1 eif4e hif1a selt ppp1cb lbr dr1 fdx1 armc1 arl5a ufm1 cnot7 slc35a5 twf1 capza2 mfn1 ugcg atg5 mtfr1 rnf138 asf1a hmgn4 trub1 slc39a…	mgat2 alg5 mogs rpn1 stt3b alg6 dpm1 alg8 dad1 rpn2 man2a1 fdxacb1 b4galt3 ganab utp14c alg2 stt3a alg10b fut8 man1a1 ddost mgat4b alg10 mgat1 mgat3 fut11 man1a2 st6gal1 mgat5 dolpp1 mgat5b rft1 alg13 alg3 alg1 mgat4a
common_hct_saos2	286	51178	signaling_by_aurora_kinases	98	37370	34.63	3.9851e-09	2.17128e-08	2	0.21498	1	g3bp1 mad2l1 melk tmpo chek1 pbk lbr ube2n zwilch rfc3 abce1 cdc7 txndc9 mthfd2 ube2d3 denr cnot8 grsf1 sub1 tmx1 mbnl1 ect2 cand1 fam60a asf1a tia1 nup54 arl5a depdc1 psmc6 dcun1d1 dld ugp2 sptlc1 birc2 hif1a dr1 seh1l ppp1cb bzw1 rab2a eif4e gmfb nmd3 lypla1 mrpl42 armc1 rsl24d1 rnf138 selt rabggtb capza2 mfn1 chordc1 eef1e1 dck cops3 actr6 gyg1 gtf2b mtmr2 c14orf119 sp3 elovl5 atf1 nup35 lin9 …	ran xpo1 ube2d3 ncl smc4 kif23 ppp1cc npm1 psma3 h3f3b racgap1p ncapd2 rhoa mapk14 tp53 cul3 aurkb ndc80 aurka bub1 ncaph smc2 nsun2 tpx2 ckap5 cdca8 dlgap5 atm gsk3b cenpa birc5 h3f3a tacc3 pak1 ncapg cbx5 brca1 rela rasa1 kif2c ppp2r5d nfkb1 pebp1 akt1 prkca cyld pik3ca syk arrb2 kif20a oaz1 fzr1 vim chuk rel ripk2 cdc25b src prkaca traf6 tnfrsf1a birc2 ikbkg incenp tnf btrc nfkb2 ikbkb ndel1 p…
common_hct_saos2	286	51178	reactome_transcription_of_the_hiv_genome	59	25107	34.45	4.3824e-09	2.36419e-08	2	0.050584	0.372235	gtf2b g3bp1 cnot8 txndc9 denr sub1 taf13 ube2n actr6 lypla1 tmpo cand1 eif4e nmd3 nup54 seh1l ak3 abce1 bag2 asf1a sptlc1 mad2l1 rfc3 tia1 psmc6 zfr ube2d3 hif1a ercc8 dcun1d1 asnsd1 melk lbr tmx1 armc1 rsl24d1 fam60a bzw1 cops4 cops3 grsf1 mfn1 dck arl5a chordc1 c14orf119 rabggtb arl8b galnt1 dld mbnl1 ugp2 zwilch stt3b snrpe selt dr1 mrpl42 golt1b nup35 atg5 aasdhppt cdc7 eef1e1 pbk trub1 sp3 t…	supt16h polr2b ncbp2 ssrp1 cdk7 gtf2h2 polr2e polr2h rnmt tbp taf9 polr2c polr2f polr2a ac025647.1 gtf2e1 gtf2h1 polr2g ercc3 tceb1 ccnh polr2j mnat1 polr2d supt4h1 gtf2h3 taf4 taf10 ncbp1 gtf2a2 polr2l gtf2h4 tceb2 ercc2 polr2i taf12 gtf2f2 cdk9 th1l gtf2a1 taf1 gtf2b taf11 gtf2e2 taf4b gtf2f1 taf6 taf5 ctdp1 ccnt1 taf13 whsc2 ell tcea1p2
common_hct_saos2	286	51178	2-oxobutanoate_degradation_i	4	875	33.99	5.5339e-09	2.9182e-08	1	0.0015455	0.0317021	acadm fdx1 mrpl42 sec23a rab2a galnt1 gyg1 ccng1 rab14 stt3b psmc6 gls dld ube2d3 slc30a9 capza2 grsf1 sucla2 mbnl1 cand1 ube2n ppp1cb txndc9 cfl2 gmfb tia1 ugp2 mtmr2 tmem30a eef1e1 tmx1 cops4 atp6v1c1 sptlc1 cnot8 ndufb5 g3bp1 vamp7 lamp2 seh1l ndufa5 abce1 scp2	dld mut pcca
common_hct_saos2	286	51178	hs_translation_factors_wp107_38845.txt	50	28970	33.76	6.2348e-09	3.25639e-08	2	0.028742	0.250738	g3bp1 eif4e denr abce1 txndc9 cnot8 nmd3 lypla1 rsl24d1 sptlc1 tmx1 tia1 sub1 elovl5 seh1l psmc6 ube2n stt3b dld cand1 grsf1 nup54 galnt1 ube2d3 ppp1cb tmpo trub1 sec23a eif1ax mfn1 actr6 zfr asf1a melk mad2l1 lbr chordc1 c14orf119 fam60a bzw1 mbnl1 eef1e1 asnsd1 rabggtb rab2a gmfb dr1 ndufb5 cops3 golt1b ugp2 plekhf2 dcun1d1 ccng1 mthfd2 cfl2 mtmr2 mrpl42 arl5a capza2 ect2 rfc3 snrpe selt tmem30…	eif5 eif4a2 eif4a1 eif2s1 eif4h eif3j pabpcp5 eif5b tut1 eif4g1 eif3e eif4e eif5a eif2b1 eif2s3 eif3h eif3b eif1ax eif3s8 eif2b5 eif4g3 eef2 eif3a eif4b eif3f eef1d eef1b2 paip1 eif3g eef1a1 eif2s2 kiaa0664 eif2ak1 etf1 eif3i eef1a2 gspt2 eif2ak3 eif2b4 eif3d eif4ebp2 eif1 eif4ebp1 eif2b2 eif2ak2 eif6 eif4ebp3
common_hct_saos2	286	51178	reactome_mrna_processing	32	15786	33	9.2159e-09	4.72315e-08	0	1	1	gtf2b txndc9 g3bp1 sub1 denr cnot8 lypla1 tmpo nmd3 actr6 eif4e ak3 bag2 ube2n rfc3 ercc8 abce1 sptlc1 nup54 cand1 asf1a seh1l zfr psmc6 rsl24d1 asnsd1 mad2l1 taf13 ube2d3 hif1a tia1 lbr tmx1 c14orf119 melk armc1 cops3 dld mfn1 rabggtb dcun1d1 stt3b bzw1 cops4 arl5a grsf1 mbnl1 chordc1 fam60a trub1 dck selt elovl5 arl8b mrpl42 nup35 aasdhppt rrm2b vamp7 sp3 zwilch snrpe eif5a2 eif1ax tmem30a galn…	polr2b ncbp2 cdk7 gtf2h2 polr2e polr2h rnmt polr2c polr2f polr2a ac025647.1 polr2g gtf2h1 ercc3 ccnh mnat1 polr2d polr2j adar gtf2h3 ncbp1 polr2l gtf2h4 ercc2 polr2i gtf2f2 gtf2f1 adarb1
common_hct_saos2	286	51178	biocarta_rho_pathway	32	10731	32.57	1.1515e-08	5.82858e-08	0	1	1	g3bp1 cnot8 ppp1cb cfl2 dld gmfb lypla1 ube2n ube2d3 tmem30a psmc6 mbnl1 cmtm6 mfsd1 txndc9 sptlc1 vamp7 rab2a bzw1 dr1 arl5a grsf1 ugp2 selt lipa sub1 denr tmx1 tmpo galnt1 twf1 golt1b mfn1 c14orf119 slc25a24 cav1 stt3b tia1 lbr capza2 cand1 nek7 plekhf2 cav2 dcun1d1 slc25a32 sec23a cpne8 dram2 seh1l arl8b abce1 ssr3 fam49b chordc1 atg5 asf1a zfand6 mad2l1 lamp2 hif1a ostm1 mtmr2 oxr1 mrpl42 sdc…	actr2 actr3 arpc5 arpc2 arpc3 cfl1 arpc1b rhoa vcl pfn1 rock1 arpc1a arhgap1 gsn arhgap5 diaph1 arpc4 src arhgap6 pip5k1b myl2 limk1 ppp1r12b tln1
common_hct_saos2	286	51178	hs_one_carbon_metabolism_wp241_38794.txt	27	5811	32.35	1.2876e-08	6.438e-08	1	0.141562	0.766677	mthfd2l mthfd2 g3bp1 ube2n sptlc1 melk lypla1 dld mad2l1 rfc3 amd1 tmpo pbk lbr denr tmx1 abce1 grsf1 fam60a ect2 zwilch eif4e gls lipa dr1 nmd3 cops3 cand1 txndc9 ugp2 slc25a24 rsl24d1 cdc7 asf1a eef1e1 trub1 sp3 rab2a chek1 ube2d3 snrpe tbc1d15 tia1 sub1 fdx1 prpsap2 elovl5 nup54 mrpl42 psmc6 capza2 golt1b mbnl1 nup35 ssr3 mtfr1 rnf138 hmgn4 cnot8 vamp7 slc25a32 sec23a mrs2 stt3b hif1a timm17a …	ahcy tyms shmt2 mthfd1 gart mthfd2 atic dnmt1 mat2b amt aldh1l1 shmt1 mthfd1l dnmt3a tcn2 mthfs mthfr dnmt3b mtfmt ftcd mat1a mtrr
common_hct_saos2	286	51178	reactome_synthesis_and_interconversion_of_nucleotide_di_and_triphosphates	18	5435	32.07	1.4849e-08	7.35721e-08	2	0.00036248	0.0112232	rrm2b cmpk1 abce1 mad2l1 g3bp1 ube2n melk denr tmpo txndc9 dck zwilch hif1a lbr sub1 tmx1 dld nup35 actr6 ugp2 asf1a pbk ect2 rfc3 gyg1 chek1 eif4e ube2d3 ak3 lypla1 galnt1 cops3 grsf1 bag2 cdc7 cnot8 dcun1d1 timm17a bzw1 mtmr2 nmd3 elovl5 nup54 seh1l mrpl42 atf1 armc1 psmc6 capza2 golt1b mbnl1 cand1 depdc1 chordc1 abcd3 slc25a24 rsl24d1 mtmr6 mtfr1 fam60a zfr eef1e1 sptlc1 plekhf2 slc25a32 mrs2 …	rrm1 rrm2 ak2 dtymk guk1 nme1-nme2 ctps cmpk1 nme1 rrm2b gsr ak1 nme2 nme4 ak5 glrx ctps2
common_hct_saos2	286	51178	kegg_00521_streptomycin_biosynthesis	9	1374	32	1.5441e-08	7.6164e-08	0	1	1	ugp2 gyg1 pgm2 mtmr2 mtmr6 oxr1 dld golt1b actr6 sub1 asf1a galnt1 stt3b psmc6 prkag2 mthfd2 ube2d3 hif1a mfn1 mbnl1 cand1 ube2n melk txndc9 tia1 slc25a24 tmem30a denr tmx1 cops4 asnsd1 rrm2b g3bp1 vamp7 ankrd46 nmd3 rabggtb ect2 lypla1 seh1l	impa1 hk2 pgm3 hk1 gck hk3 pgm1
common_hct_saos2	286	51178	kegg_00240_pyrimidine_metabolism	100	34324	31.99	1.5465e-08	7.6164e-08	4	0.00198144	0.0382534	ak3 g3bp1 tmpo cmpk1 denr abce1 mad2l1 sub1 melk nmd3 nup54 rrm2b ube2n txndc9 rfc3 lbr dck lypla1 eif4e asf1a cnot8 seh1l bag2 rsl24d1 zwilch cand1 tmx1 actr6 cdc7 sptlc1 pbk ect2 gtf2b cops3 nup35 chek1 psmc6 ube2d3 ercc8 dld trub1 tia1 armc1 grsf1 bzw1 mbnl1 ugp2 fam60a asnsd1 plekhf2 mthfd2 hif1a galnt1 zfr gyg1 stt3b elovl5 chordc1 c14orf119 slc25a24 eef1e1 rabggtb dcun1d1 eif5a2 cfl2 cops4 …	polr2b dut rrm1 pnpt1 rrm2 dctd tyms pole2 polr2e polr2h umps pola2 pold1 cad polr3c polr2c polr2j3 polr2f polr2a ac025647.1 dtymk pole polr2g pold2 pole3 polr1d polr2j polr2d polr3k tk1 nme1-nme2 polr3h ctps polr1c uck2 polr1b polr2l dck nme1 cmpk1 znrd1 polr2i nt5c3 rrm2b polr1a cant1 prim1 polr3b dhodh pold3 nme3 entpd1 pold4 entpd8 entpd3 nme2 entpd5 cmpk2 polr3d nt5c2 polr3f entpd4 nme5 polr…
common_hct_saos2	286	51178	hs_sphingolipid_metabolism_wp1422_34579.txt	20	1892	31.47	2.0223e-08	9.72602e-08	1	0.077396	0.510068	sgpp1 ugcg sptlc1 prkag2 fdx1 elovl5 sec23a psmc6 dld ube2n cmtm6 tmem30a abce1 slc25a32 mrpl42 galnt1 tmem135 arl5a eif4e ccng1 rab14 stt3b ube2d3 slc30a9 prkra hif1a selt golt1b mfn1 lipa mfsd1 actr6 txndc9 cfl2 tia1 bzw1 ugp2 lman1 lbr sub1 denr asf1a tmx1 exoc5 atp6v1c1 cnot8 plekhf2 g3bp1 vamp7 nmd3 sp3 lamp2 seh1l arl8b scp2	sptlc1 lass2 ppap2a sptlc2 sphk2 kdsr asah2 sphk1 acer2 c14orf147 acer3 sgpp2 sptlc3 serinc1 samd8 lass5 lass3 lass4
common_hct_saos2	286	51178	reactome_deadenylation_of_mrna	22	12286	31.41	2.0879e-08	9.98296e-08	3	2.8828e-06	0.000525631	cnot8 tia1 denr g3bp1 cnot7 nup54 cand1 sptlc1 eif4e stt3b nmd3 capza2 ube2n txndc9 abce1 galnt1 mfn1 dld asf1a ppp1cb bzw1 lypla1 rsl24d1 zfr dcun1d1 melk seh1l tmpo mbnl1 actr6 mad2l1 sec23a ube2d3 sub1 elovl5 psmc6 grsf1 chordc1 ugp2 trub1 ect2 rfc3 ccng1 hif1a snrpe tbc1d15 cfl2 gmfb lbr dr1 tmx1 mrpl42 atf1 armc1 cops3 arl5a twf1 c14orf119 fam60a cdc7 rab2a chek1 mthfd2 eif1ax atp6v1c1 ndufb…	eif4a2 eif4a1 cnot8 pabpcp5 rqcd1 eif4g1 eif4e cnot2 cnot1 eif4b pan2 paip1 cnot6 cnot7 cnot4 cnot3 pan3 parn cnot10 c2orf29 cnot6l
common_hct_saos2	286	51178	sphingosine_and_sphingosine-1-phosphate_metabolism	6	311	31.33	2.1747e-08	1.03377e-07	1	0.0040918	0.0651907	ugcg sgpp1 anapc13 atg5 sec23a mbnl1 lipa ostm1 rab14 lamp2 tmem30a nsl1 tmem59 gmfb	asah1 sgpp1 asah2c acer1 acer2 sgpp2
common_hct_saos2	286	51178	reactome_transcription	201	72122	31.14	2.3946e-08	1.13174e-07	2	0.82588	1	g3bp1 sub1 txndc9 cnot8 tmpo denr asf1a nmd3 gtf2b abce1 tia1 ube2n nup54 cand1 lypla1 actr6 psmc6 snrpe rsl24d1 zfr mad2l1 lbr eif4e seh1l dcun1d1 tmx1 grsf1 ube2d3 hif1a ak3 taf13 sptlc1 lin9 rfc3 bzw1 galnt1 melk mfn1 chordc1 cops3 arl5a asnsd1 dr1 armc1 cpne8 zwilch mbnl1 rnf138 cops4 mrpl42 bag2 fam60a c14orf119 rabggtb eif1ax pbk nup35 ercc8 dck stt3b selt plekhf2 mtmr2 eef1e1 ect2 chek1 dl…	h2afz sfrs7 sfrs1 pou2f1 supt16h polr2b sfrs3 ssb cbx3 papola ncbp2 ssrp1 sfrs2 cdk7 cpsf2 nudt21 srrm1 gtf2h2 polr2h polr2e h3f3b sfrs6 sfrs9 cdc40 pabpn1 thoc4 rnmt ccnt2 tbp polr2c gtf3c3 rrn3 taf9 polr2a cpsf3 gtf2e1 polr2f ac025647.1 cstf1 gtf2h1 polr2g ercc3 polr3e ccnh tceb1 mnat1 polr2d polr1d polr2j supt4h1 h2afx u2af2 polr3h mbd2 taf4 gtf2h3 taf10 polr1c h3f3a sfrs11 ncbp1 polr1b gtf2a2…
common_hct_saos2	286	51178	reactome_trna_aminoacylation	40	17444	31.08	2.4812e-08	1.15931e-07	1	0.28058	1	g3bp1 dld txndc9 cnot8 denr abce1 ugp2 stt3b nmd3 seh1l galnt1 cand1 ube2n zfr eef1e1 sptlc1 fdx1 nup54 psmc6 tia1 sub1 lypla1 actr6 rsl24d1 sec23a eif4e grsf1 mfn1 gyg1 cops4 asf1a rab2a tmx1 cops3 golt1b slc25a24 asnsd1 mthfd2 melk lbr armc1 fam60a mad2l1 ube2d3 hif1a bzw1 elovl5 arl5a mbnl1 rabggtb ect2 eif1ax tmem30a atp6v1c1 arl8b twf1 c14orf119 chordc1 atg5 tmem123 acadm slc39a6 vamp7 lamp2…	kars iars2 tars dars nars farsa qars mars yars2 cars farsb aimp2 lars sars rars aimp1 nars2 eef1e1 aars hars eprs hars2 vars fars2 iars wars2 yars fbxo17 cars2 lars2 rars2 wars
common_hct_saos2	286	51178	ceramide_biosynthesis	5	1108	30.43	3.456e-08	1.58763e-07	1	0.0025868	0.047166	sptlc1 sgpp1 lipa ube2n slc25a32 mrpl42 sec23a galnt1 tmem135 arl5a eif4e rab14 stt3b psmc6 dld ube2d3 slc30a9 prkra selt golt1b mfn1 ugcg cmtm6 mfsd1 actr6 txndc9 tia1 bzw1 ugp2 lman1 sub1 tmem30a denr asf1a tmx1 exoc5 fdx1 atp6v1c1 cnot8 plekhf2 g3bp1 vamp7 nmd3 elovl5 arl8b seh1l abce1 scp2	sptlc1 degs2 sptlc2 kdsr sptlc3
common_hct_saos2	286	51178	reactome_e2f_transcriptional_targets_at_g1_s	22	7499	30.3	3.7089e-08	1.68961e-07	0	1	1	melk mad2l1 ect2 chek1 tmpo g3bp1 cdc7 pbk lbr rfc3 mthfd2 sub1 nup54 zwilch abce1 ube2n nup35 txndc9 fam60a rnf138 asf1a denr tmx1 lypla1 armc1 cops3 depdc1 esco2 cnot8 lin9 eif4e mtmr2 atf1 psmc6 dld cand1 ugp2 slc25a24 sptlc1 sp3 dcun1d1 anapc13 dck hif1a dr1 seh1l amd1 mrpl42 cggbp1 sdcbp galnt1 soat1 cnot7 capza2 mfn1 yaf2 actr6 mthfd2l chordc1 slc38a2 tsnax zfr cmpk1 eef1e1 rrm2b plekhf2 c1…	cdc2 rrm2 tyms pcna cdt1 e2f1 cdc25a tfdp1 fbxo5 ccne1 cdc45l cdc6 pola1 e2f3 sox2 orc1l ccna1 pou5f1
common_hct_saos2	286	51178	superpathway_of_methionine_degradation	17	3369	30.2	3.9051e-08	1.75944e-07	1	0.054354	0.392929	g3bp1 psmc6 dld grsf1 ube2n txndc9 sptlc1 acadm sec23a stt3b seh1l amd1 abce1 mrpl42 galnt1 capza2 mbnl1 cand1 ssr3 eef1e1 cnot8 rab2a gls ube2d3 eif5a2 cfl2 tia1 tmem30a denr tmx1 fdx1 nmd3 lypla1 tmpo cops3 ufm1 rab14 golt1b sucla2 mfn1 mfsd1 abcd3 ugp2 rsl24d1 fam60a hmgn4 pbk trub1 slc39a6 vamp7 ect2 mad2l1 lamp2 zwilch rfc3 gyg1 ccng1 eif4e slc30a9 tbc1d15 bpnt1 ppp1cb melk gmfb bzw1 lman1 l…	dld mat2a ahcy mat2b mut cth pcca mat1a cbs
common_hct_saos2	286	51178	rhod_gad_and_aspenstrom_2012	24	4219	30.06	4.1824e-08	1.87921e-07	0	1	1	ube2d3 capza2 ugp2 sptlc1 gmfb g3bp1 lypla1 mbnl1 ube2n cnot8 vamp7 cav1 ppp1cb dr1 sub1 tmem30a abce1 tmpo arl5a psmc6 dld mfn1 cmtm6 mfsd1 chordc1 c14orf119 txndc9 atg5 asf1a plekhf2 slc25a32 rab2a sec23a stt3b selt ostm1 tia1 bzw1 denr tmx1 atp6v1c1 seh1l mrpl42 atf1 sdcbp galnt1 ufm1 birc2 rab14 twf1 bmi1 grsf1 golt1b cand1 actr6 fam49b slc25a24 rsl24d1 zfr nek7 asnsd1 hmgn4 zfand6 rabggtb sp…	actr2 actr3 rhoa cdc42 rac1 flna rif1 filip1l farp2 actr3b
common_hct_saos2	286	51178	glycine_cleavage_complex	5	926	29.32	6.1518e-08	2.70034e-07	1	0.0025868	0.047166	dld mrpl42 sec23a rab2a galnt1 gyg1 ccng1 rab14 stt3b psmc6 mthfd2 gls ube2d3 slc30a9 capza2 grsf1 mbnl1 cand1 lipa ube2n ppp1cb mthfd2l txndc9 cfl2 gmfb tia1 ugp2 mtmr2 tmem30a eef1e1 tmx1 cops4 fdx1 atp6v1c1 sptlc1 cnot8 ndufb5 g3bp1 acadm vamp7 lamp2 seh1l ndufa5 abce1 scp2	dld amt gldc
common_hct_saos2	286	51178	reactome_conversion_from_apc_cdc20_to_apc_cdh1_in_late_anaphase	17	5255	29.2	6.5279e-08	2.84728e-07	0	1	1	mad2l1 anapc13 nsl1 g3bp1 tmpo zfr melk abce1 actr6 bag2 txndc9 cnot8 zwilch rfc3 mis12 lbr sub1 denr capza2 grsf1 cand1 chordc1 pbk chek1 bzw1 tia1 nup54 arl5a psmc6 mbnl1 depdc1 dcun1d1 mthfd2 rnf11 cops4 nmd3 lypla1 galnt1 armc1 cops3 dld mettl9 ube2n abcd3 ugp2 slc25a24 cdc7 rnf138 haus2 asf1a eef1e1 asnsd1 rabggtb ect2 dck gyg1 eif4e ube2d3 hif1a tmem38b cops8 mtmr2 tmx1 arl8b	anapc5 cdc16 anapc10p cdc27 cdc20 cdc23 anapc1 ube2c ube2e1 anapc2 fzr1 anapc7 cdc26 anapc11 anapc4 cdc14a ube2d1
common_hct_saos2	286	51178	reactome_sphingolipid_metabolism	32	3976	29.05	7.0534e-08	3.06832e-07	2	0.005063	0.0769295	sgpp1 ugcg sptlc1 sec23a galnt1 prkag2 dld ube2n cnot8 denr fdx1 g3bp1 elovl5 abce1 tmem135 arl5a psmc6 mfn1 cmtm6 actr6 txndc9 ugp2 vamp7 lamp2 selt lipa cfl2 bzw1 tia1 lman1 tmem30a tmx1 arl8b seh1l mrpl42 rab14 twf1 prkra golt1b mbnl1 cand1 mfsd1 ssr3 nek7 asf1a plekhf2 rabggtb slc25a32 rab2a ccng1 eif4e stt3b ube2d3 slc30a9 hif1a bpnt1 ostm1 zdhhc13 ppp1cb melk gmfb lbr sub1 mtmr2 cops4 exoc5…	sptlc1 vapa csnk1g2 osbp lass2 sgpp1 ppap2a ppap2c degs1 sgpl1 sptlc2 sphk2 degs2 sgms1 kdsr sgms2 ppap2b sphk1 acer1 acer2 acer3 sgpp2 sptlc3 prkd1 lass5 lass3 lass4
common_hct_saos2	286	51178	myo-inositol_biosynthesis	4	510	29.01	7.2006e-08	3.12407e-07	0	1	1	ugp2 rab2a tmx1 galnt1 gyg1 sub1 mtmr2 psmc6 prkag2 dld ube2d3 denr cops4 golt1b mbnl1 cand1 g3bp1 ube2n actr6 oxr1 vamp7 ankrd46 nmd3 lypla1 ssr3 seh1l txndc9	impa1 impad1 isyna1
common_hct_saos2	286	51178	reactome_hiv1_transcription_elongation	41	20239	28.88	7.7163e-08	3.33019e-07	0	1	1	gtf2b g3bp1 txndc9 denr cnot8 sub1 lypla1 tmpo ube2n nmd3 actr6 eif4e ak3 cand1 bag2 sptlc1 rfc3 nup54 abce1 ercc8 seh1l psmc6 zfr asf1a asnsd1 mad2l1 ube2d3 melk tmx1 armc1 rsl24d1 fam60a hif1a tia1 lbr dck taf13 cops3 arl5a mfn1 chordc1 c14orf119 rabggtb bzw1 cops4 dld grsf1 mbnl1 dcun1d1 zwilch stt3b snrpe golt1b nup35 aasdhppt cdc7 pbk trub1 sp3 selt tmem30a elovl5 arl8b mrpl42 galnt1 bmi1 fa…	supt16h polr2b ncbp2 ssrp1 cdk7 gtf2h2 polr2e polr2h polr2c polr2f polr2a ac025647.1 gtf2h1 polr2g ercc3 tceb1 ccnh polr2j mnat1 polr2d supt4h1 gtf2h3 ncbp1 polr2l gtf2h4 tceb2 ercc2 polr2i gtf2f2 cdk9 th1l gtf2f1 ctdp1 ccnt1 whsc2 ell tcea1p2
common_hct_saos2	286	51178	kegg_00970_aminoacyl-trna_biosynthesis	34	13959	28.15	1.1238e-07	4.75008e-07	0	1	1	dld g3bp1 txndc9 cnot8 denr ugp2 nmd3 stt3b seh1l abce1 galnt1 zfr fdx1 psmc6 cand1 sptlc1 nup54 eef1e1 tia1 lypla1 mfn1 ube2n actr6 rsl24d1 sub1 sec23a eif4e mthfd2 golt1b slc25a24 asf1a asnsd1 rab2a gyg1 cops4 armc1 melk cops3 arl5a grsf1 fam60a rabggtb mad2l1 hif1a eif1ax bzw1 tmem30a tmx1 atp6v1c1 arl8b twf1 mbnl1 c14orf119 chordc1 atg5 tmem123 acadm slc39a6 ect2 lamp2 mrs2 ccng1 ube2d3 snrpe…	kars iars2 tars dars nars qars mars yars2 cars lars sars rars nars2 aars hars eprs vars fars2 wars2 iars yars fbxo17 lars2 mtfmt wars
common_hct_saos2	286	51178	acetyl-coa_biosynthesis_(from_citrate)	1	623	27.57	1.5151e-07	6.35825e-07	0	1	1	slc25a32 galnt1 armc1 arl5a dld ube2d3 selt golt1b mfn1 mettl9 mbnl1 cand1 ube2n stard3nl actr6 txndc9 bzw1 tia1 ugp2 sub1 tmx1 atp6v1c1 cnot8 sptlc1 g3bp1 vamp7 nmd3 elovl5 ect2 lypla1 nup54 seh1l abce1 amd1	acly
common_hct_saos2	286	51178	rho-rab_tunde	14	2816	27.18	1.8546e-07	7.62292e-07	2	0.000105318	0.004671	tmem30a rab2a mfsd1 tia1 bzw1 ugp2 sptlc1 arl8b galnt1 rab14 dld ube2d3 selt lipa ube2n zfr atp6v1c1 vamp7 rabggtb lamp2 gyg1 arl5a rnf11 ppp1cb txndc9 dcun1d1 sec23a sdcbp soat1 armc1 cav1 psmc6 prkag2 grsf1 mbnl1 ssr3 gmfb rsl24d1 dram2 rnf141 tsnax aasdhppt sub1 rab23 denr eef1e1 zfand6 cav2 oxr1 ankrd46 lypla1	rab2a rab7a rab5a rab3gap1 rab14 arhgap1 rab4a dlc1 rab40al
common_hct_saos2	286	51178	reactome_gene_expression	426	237208	26.99	2.0451e-07	8.30189e-07	9	0.006051	0.0837621	g3bp1 denr sub1 txndc9 cnot8 rsl24d1 abce1 lypla1 tmpo tia1 nup54 nmd3 lbr cand1 ube2n eif4e dld seh1l zfr grsf1 mad2l1 sptlc1 psmc6 snrpe actr6 tmx1 ube2d3 ppp1cb bzw1 mrpl42 galnt1 mbnl1 stt3b melk asf1a gtf2b gmfb bag2 fam60a ugp2 dcun1d1 chordc1 capza2 arl5a eif1ax c14orf119 eef1e1 mfn1 dr1 elovl5 armc1 cops3 rabggtb hif1a ect2 asnsd1 rnf138 rfc3 nup35 mthfd2 golt1b zwilch mtmr2 eif5a2 cfl2 c…	ar ybx1 hnrnpr sf3b1 sfrs1 sfrs7 ccnc hnrnpu supt16h eif5 ac106037.2 polr2b hnrnpa2b1 sfrs3 hnrnpf nup153 snrpf hnrnpm eif4a2 kars snrpa1 iars2 eif4a1 eif4h eif2s1 tars nup54 papola dars hnrnpa1p2 nup98 ac008073.1 ranbp2 snrpb2 ncbp2 sfrs2 ssrp1 snrpd3 smc1a nhp2l1 cdk7 rpl4 hnrnpd hnrnpc cpsf2 pabpcp5 eif3j nudt21 eif5b fus tut1 nup93 hnrnph1 nars snw1 eif4g1 seh1l farsa rpl6p10 esr1 ptbp1 snrpb…
common_hct_saos2	286	51178	reactome_golgi_associated_vesicle_biogenesis	54	11990	26.77	2.2869e-07	9.19244e-07	2	0.037618	0.308622	ube2n sec23a g3bp1 galnt1 sptlc1 rab2a dld txndc9 cnot8 sub1 capza2 mbnl1 vamp7 ube2d3 tia1 denr tmx1 atp6v1c1 tmpo cand1 ap1s3 stt3b ppp1cb tmem30a abce1 arl5a psmc6 selt bzw1 rab14 lamp2 arl8b scp2 twf1 prkra grsf1 ugp2 zfr mad2l1 ccng1 cpne8 lipa ostm1 lbr mtmr2 exoc5 nmd3 lypla1 mrpl42 sdcbp golt1b mfsd1 ssr3 c14orf119 atg5 rnf138 asf1a rabggtb dcun1d1 cav1 eif4e rnf11 slc30a9 timm17a snrpe s…	hspa8 arf1 vamp7 clint1 cltc snapin clta picalm ap3b1 tfrc pum1 napa cpd pldn gak ap3s1 snx2 ap1g1 snx5 ap1b1 pik3c2a rab5c ap1s2 vamp2 tpd52 dnm2 ap1m1 tgoln2 arrb1 ftl fthl16 yipf6 dnajc6 bloc1s1 tbc1d8b ap4e1 vamp8 sh3d19 ap1m2 ap1s1 necap1 igf2r txndc5 dtnbp1 snx9
common_hct_saos2	286	51178	adenosine_nucleotides_de_novo_biosynthesis	20	4190	26.63	2.4652e-07	9.88491e-07	2	0.00060136	0.015182	rrm2b cmpk1 dck mad2l1 hif1a g3bp1 abce1 ube2n txndc9 ugp2 asf1a gyg1 melk sub1 tmx1 lypla1 tmpo galnt1 dld grsf1 nup35 actr6 bag2 cdc7 pbk ect2 dcun1d1 zwilch rfc3 chek1 eif4e ube2d3 timm17a bzw1 lbr mtmr2 denr nup54 mrpl42 atf1 armc1 cops3 psmc6 mbnl1 cand1 depdc1 chordc1 abcd3 slc25a24 mtfr1 fam60a zfr eef1e1 plekhf2 cnot8 slc25a32 mrs2 ccng1 mthfd2 snrpe zdhhc13 cfl2 exoc5 ndufb5 oxr1 nmd3 el…	rrm1 rrm2 ak2 nme1-nme2 nme1 rrm2b nme3 ak1 nme2 ak7 nme6 nme4 ak5 ak3l1 adssl1 adsl adss ak3
common_hct_saos2	286	51178	branched-chain_alpha-keto_acid_dehydrogenase_complex	3	879	26.28	2.9503e-07	1.16872e-06	1	0.00091316	0.0211056	dld acadm mrpl42 sec23a rab2a galnt1 gyg1 ccng1 rab14 stt3b psmc6 ube2d3 slc30a9 capza2 grsf1 mbnl1 cand1 ube2n ppp1cb txndc9 cfl2 gmfb tia1 ugp2 mtmr2 tmem30a eef1e1 tmx1 cops4 fdx1 atp6v1c1 cnot8 ndufb5 sptlc1 g3bp1 vamp7 lamp2 seh1l ndufa5 abce1 scp2	dld dbt bckdhb
common_hct_saos2	286	51178	reactome_g2_m_transition	83	21988	26.17	3.1216e-07	1.2336e-06	1	0.72784	1	g3bp1 melk mad2l1 tmpo ube2n rfc3 lbr pbk chek1 txndc9 zwilch sub1 denr abce1 cdc7 cnot8 ect2 seh1l psmc6 dld actr6 depdc1 ugp2 asf1a dck tia1 armc1 capza2 sptlc1 mthfd2 tmx1 nup54 grsf1 cand1 hif1a ppp1cb bzw1 arl8b cops3 fam60a zfr lin9 sec23a eif4e ube2d3 gmfb dr1 elovl5 lypla1 nup35 esco2 rab2a gyg1 nmd3 mfn1 mbnl1 bag2 chordc1 haus2 asnsd1 ercc8 cops4 atf1 slc25a24 rnf138 sp3 dcun1d1 cav1 st…	xpo1 cdc2 hsp90aa2 cdk7 plk1 tubg1 ccna2 ccnb2 ccnb1 pafah1b1 cdc25a ywhae plk4 mapre1 tubb tuba1a tuba1 ccnh ppp2r1a ckap5 mnat1 csnk1d pkmyt1 dynll1 cdc25c nek2 wee1 tubb2c tubgcp3 pcm1 cdc25b clasp1 prkaca prkar2b tubg2 tubb4 ywhag tubgcp2 odf2 dync1h1 numa1 cetn2 dctn1 dctn2 nde1 tubgcp4 akap9 actr1a dync1i2 cep76 cep290 cep250 ccna1 cep110 cep192 csnk1e sfi1 cep57 nedd1 dctn3
common_hct_saos2	286	51178	reactome_rna_pol_ii_ctd_phosphorylation_and_interaction_with_ce	26	13865	26.08	3.2824e-07	1.29402e-06	0	1	1	gtf2b g3bp1 txndc9 denr lypla1 tmpo cnot8 sub1 ak3 bag2 actr6 rfc3 ercc8 nmd3 ube2n eif4e nup54 abce1 cand1 sptlc1 psmc6 zfr asf1a taf13 ube2d3 lbr tmx1 seh1l c14orf119 rsl24d1 mad2l1 tia1 cops3 dld asnsd1 rabggtb hif1a melk bzw1 cops4 armc1 grsf1 mfn1 mbnl1 dcun1d1 dck stt3b mrpl42 arl5a nup35 chordc1 fam60a aasdhppt rrm2b trub1 vamp7 sp3 zwilch selt eif5a2 tmem30a elovl5 arl8b galnt1 cnot7 rab1…	polr2b cdk7 gtf2h2 polr2e polr2h rnmt polr2c polr2f polr2a ac025647.1 polr2g gtf2h1 ercc3 ccnh mnat1 polr2d polr2j gtf2h3 polr2l gtf2h4 ercc2 polr2i gtf2f2 gtf2f1
common_hct_saos2	286	51178	reactome_pyrimidine_metabolism	22	6670	25.18	5.2275e-07	2.0109e-06	1	0.094524	0.568183	cmpk1 dck melk tmpo g3bp1 cand1 asf1a mad2l1 lbr denr nmd3 nup54 abce1 dld ube2n sptlc1 pbk ect2 zwilch eif4e mthfd2 sub1 tmx1 lypla1 cops3 txndc9 slc25a24 cdc7 rfc3 chek1 seh1l armc1 psmc6 grsf1 actr6 ssr3 ugp2 rsl24d1 fam60a asnsd1 plekhf2 cnot8 trub1 gyg1 gls ube2d3 hif1a snrpe cfl2 tia1 bzw1 arl8b galnt1 arl5a golt1b mbnl1 nup35 mfsd1 bag2 mthfd2l chordc1 slc39a8 tsnax zfr zfand6 rabggtb sp3 …	dut dctd tyms umps cad tk1 uck2 dck nt5c3 dhodh nt5c nt5c1a nt5e nt5m cda uck1 dpyd upb1
common_hct_saos2	286	51178	kegg_00670_one_carbon_pool_by_folate	18	4034	25.05	5.6008e-07	2.1411e-06	2	0.00036248	0.0112232	mthfd2 mthfd2l ube2n sptlc1 lypla1 dld tmx1 g3bp1 tmpo rfc3 gls lipa melk lbr denr pbk mad2l1 abce1 zwilch chek1 cops3 eif4e grsf1 cand1 ugp2 slc25a24 rsl24d1 fam60a asf1a fdx1 nmd3 ect2 nup54 slc25a32 mrpl42 rab2a mrs2 ube2d3 hif1a timm17a snrpe golt1b tbc1d15 nup35 ppp1cb txndc9 gmfb tia1 lman1 mtfr1 cdc7 sub1 mtmr2 eef1e1 prpsap2 trub1 vamp7 elovl5	tyms shmt2 mthfd1 gart mthfd2 atic amt aldh1l1 shmt1 mthfd1l mthfr mtfmt ftcd mthfs mthfd2l
common_hct_saos2	286	51178	reactome_rna_polymerase_i_promoter_escape	20	8118	24.88	6.1107e-07	2.32518e-06	0	1	1	g3bp1 txndc9 nmd3 actr6 rfc3 gtf2b ercc8 rsl24d1 denr lypla1 sub1 abce1 cnot8 eif4e ak3 tmpo cand1 sptlc1 lbr psmc6 ube2n zfr rabggtb mad2l1 taf13 ube2d3 mfn1 asf1a asnsd1 trub1 hif1a melk tmx1 cops4 nup54 mrpl42 armc1 mbnl1 bag2 chordc1 c14orf119 aasdhppt dck chek1 bzw1 tia1 seh1l arl5a ufm1 rab14 dld capza2 grsf1 nup35 slc25a24 cmpk1 eef1e1 rrm2b vamp7 dcun1d1 lin9 slc25a32 rab2a cpne8 timm17a …	cdk7 gtf2h2 polr2h rrn3 ac025647.1 gtf2h1 ercc3 ccnh mnat1 polr1d gtf2h3 polr1c polr1b gtf2h4 ercc2 polr1a ubtf taf1b taf1a
common_hct_saos2	286	51178	reactome_rna_polymerase_i_transcription_initiation	24	8797	24.69	6.7333e-07	2.55026e-06	0	1	1	g3bp1 txndc9 nmd3 rfc3 gtf2b ercc8 actr6 denr rsl24d1 lypla1 eif4e sub1 abce1 cnot8 ak3 tmpo cand1 sptlc1 lbr psmc6 ube2n zfr rabggtb mad2l1 taf13 ube2d3 hif1a mfn1 mbnl1 c14orf119 asf1a asnsd1 trub1 chek1 melk tia1 tmx1 cops4 nup54 mrpl42 armc1 bag2 chordc1 aasdhppt dck bzw1 seh1l arl5a ufm1 rab14 dld capza2 bmi1 grsf1 yaf2 nup35 slc25a24 plod2 cmpk1 eef1e1 rrm2b plekhf2 vamp7 lamp2 dcun1d1 lin9…	cdk7 gtf2h2 polr2h rrn3 ac025647.1 gtf2h1 ercc3 ccnh mnat1 polr1d gtf2h3 polr1c polr1b gtf2h4 kat2b ercc2 polr1a ttf1 ehmt2 ubtf taf1b ercc6 taf1a
common_hct_saos2	286	51178	biocarta_set_pathway	11	4313	24.05	9.3818e-07	3.47317e-06	0	1	1	galnt1 tia1 g3bp1 cand1 cnot8 mad2l1 txndc9 ugp2 tsnax rnf138 ube2d3 hif1a melk nup54 mrpl42 tmpo armc1 arl5a rab14 psmc6 prkra grsf1 mettl9 ube2n c14orf119 rsl24d1 fam60a eef1e1 sptlc1 rabggtb ect2 sp3 dck sec23a rfc3 snrpe eif1ax lbr dr1 sub1 denr tmx1 nmd3 abce1 atf1 cnot7 dld bmi1 golt1b mfn1 cmtm6 mfsd1 actr6 chordc1 cdc7 zfr cmpk1 asf1a rrm2b asnsd1 plekhf2 pbk vamp7 dcun1d1 zwilch gyg1 che…	set apex1 hmgb2 anp32a crebbp nme1
common_hct_saos2	286	51178	hs_tnf-alpha-nf-kb_signaling_pathway_wp231_36762.txt	186	66750	23.92	1.0053e-06	3.69662e-06	5	0.0099086	0.120445	g3bp1 ube2n denr txndc9 cnot8 sub1 psmc6 abce1 tmpo tia1 tmx1 cand1 lypla1 dld lbr ugp2 sptlc1 ube2d3 nmd3 galnt1 seh1l bzw1 grsf1 nup54 birc2 rsl24d1 dcun1d1 zfr arl5a ppp1cb eif4e capza2 mad2l1 rab2a actr6 asf1a melk c14orf119 cops4 armc1 gtf2b mbnl1 vamp7 sp3 chek1 gmfb mfn1 hif1a eif1ax arl8b dck stt3b dr1 cops3 snrpe chordc1 mrpl42 atf1 bag2 fam60a cfl2 eef1e1 selt cops8 asnsd1 sec23a rfc3 m…	ywhaz ube2d3 sumo1 mcm5 ac005393.1 papola skp1 mcm7 hsp90aa2 eif4a3 psmc2 ywhaq kpna2 rpl4 smarcc1 actl6a ppp2ca lrpprc rpl6p10 cul1 psmd6 psmc3 ube2i hsp90ab1 polr2h ddx3x mtif2 csnk2a1 stat1 kpna3 psmc1 psmd7 psmd13 dpf2 ywhae cops3 psmd1 rps13p2 fkbp5 smarcb1 ptpn11 rpl8 polr1d g3bp2 cdc37 gsk3b dcaf7 rps11p5 tbk1 polr1c polr1b pdcd2 crebbp polr2l hdac2 rela hdac1 fbxw11 smarce1 nfkb1 ywhab pe…
common_hct_saos2	286	51178	reactome_cytosolic_trna_aminoacylation	23	13952	23.69	1.1323e-06	4.11746e-06	1	0.103524	0.604565	g3bp1 abce1 txndc9 denr stt3b dld cnot8 nmd3 eef1e1 seh1l ube2n ugp2 sptlc1 nup54 galnt1 psmc6 cand1 rsl24d1 zfr sec23a eif4e sub1 actr6 tia1 grsf1 mfn1 asf1a gyg1 cops4 cops3 rab2a mthfd2 melk tmx1 lypla1 fam60a asnsd1 lbr fdx1 elovl5 golt1b slc25a24 ect2 mad2l1 ube2d3 bzw1 atp6v1c1 armc1 arl5a twf1 c14orf119 chordc1 atg5 tmem123 slc39a6 vamp7 zwilch hif1a ppp1cb eif1ax lman1 tmem30a arl8b mrpl4…	kars tars dars nars farsa qars mars cars aimp2 farsb lars sars rars aimp1 eef1e1 aars hars eprs vars iars yars wars
common_hct_saos2	286	51178	reactome_homologous_recombination_repair	15	6051	22.73	1.8673e-06	6.58575e-06	0	1	1	melk g3bp1 chek1 ect2 rfc3 nup54 txndc9 cnot8 pbk mad2l1 lin9 sub1 nmd3 actr6 fam60a asf1a asnsd1 ube2d3 ercc8 tia1 lbr denr tmpo armc1 golt1b rrm2b rmi1 lypla1 psmc6 mfn1 cand1 ube2n nup35 chordc1 ugp2 rsl24d1 cdc7 zfr eef1e1 plekhf2 dcun1d1 zwilch mthfd2 seh1l abce1 mrpl42 atf1 galnt1 arl5a dld twf1 slc25a24 osgepl1 sptlc1 vamp7 gyg1 eif4e cpne8 ube2b hif1a selt snrpe gtf2b rcn2 lipa eif5a2 ppp…	rpa1 lig1 rad50 mre11a rad51 rpa3 nbn h2afx atm brca1 rpa2
common_hct_saos2	286	51178	kegg_00720_reductive_carboxylate_cycle_(co2_fixation)	11	3010	22.56	2.0347e-06	7.0998e-06	1	0.0193354	0.193472	dld fdx1 ube2n ugp2 acadm gyg1 tia1 lypla1 abce1 sptlc1 slc25a32 rab2a mrs2 timm17a lipa bpnt1 bzw1 atp6v1c1 ndufb5 g3bp1 ndufa5 mrpl42 galnt1 armc1 cops3 arl5a grsf1 golt1b mfn1 mettl9 mbnl1 cand1 actr6 ssr3 txndc9 slc25a16 mtmr6 acsl3 eef1e1 cnot8 vamp7 rabggtb ect2 lamp2 sec23a eif4e stt3b gls ube2d3 slc30a9 hif1a selt stard3nl cops8 eif1ax sub1 tmem30a denr cops4 tmx1 nmd3 elovl5 nup54 seh1l …	acly mdh2 mdh1 idh1 fh acss2 aco2 idh2 sucla2 acss1
common_hct_saos2	286	51178	biocarta_skp2e2f_pathway	10	5050	22.43	2.1738e-06	7.53707e-06	0	1	1	g3bp1 melk sub1 tmpo cnot8 ect2 mad2l1 chek1 txndc9 asf1a sp3 lin9 eif4e ube2d3 cops8 ppp1cb tia1 lbr denr nup54 armc1 cops3 arl5a psmc6 dld capza2 cand1 ube2n actr6 cdc7 rrm2b zfand6 sptlc1 pbk vamp7 dcun1d1 anapc13 dck zwilch rab2a rfc3 eif1ax bzw1 cops4 fbxl3 seh1l cggbp1 atf1 galnt1 soat1 cnot7 mbnl1 yaf2 glmn ugp2 slc25a24 rsl24d1 slc38a2 tsnax fam60a rnf138 zfr asnsd1 hmgn4 ankrd46 c14orf14…	skp1 cul1 skp2 cdk2 e2f1 tfdp1 ccne1 rb1 cdc34 ccna1
common_hct_saos2	286	51178	reactome_formation_of_the_early_elongation_complex	32	15956	21.82	2.9868e-06	1.02476e-05	0	1	1	gtf2b txndc9 g3bp1 denr cnot8 sub1 lypla1 tmpo ak3 nmd3 actr6 bag2 ube2n rfc3 eif4e ercc8 abce1 sptlc1 nup54 cand1 ube2d3 seh1l psmc6 rsl24d1 zfr asf1a taf13 tmx1 c14orf119 fam60a asnsd1 mad2l1 hif1a melk tia1 lbr armc1 cops3 arl5a dld mfn1 rabggtb stt3b bzw1 cops4 grsf1 mbnl1 chordc1 trub1 dcun1d1 dck snrpe selt elovl5 arl8b mrpl42 golt1b nup35 aasdhppt vamp7 sp3 zwilch eif5a2 eif1ax tmem30a gal…	polr2b ncbp2 cdk7 gtf2h2 polr2e polr2h polr2c polr2f polr2a ac025647.1 polr2g gtf2h1 ercc3 ccnh mnat1 polr2d polr2j supt4h1 gtf2h3 ncbp1 polr2l gtf2h4 ercc2 polr2i gtf2f2 th1l gtf2f1 ctdp1 whsc2
common_hct_saos2	286	51178	reactome_citric_acid_cycle	19	7608	21.8	3.0339e-06	1.03875e-05	2	0.00047052	0.0128687	dld fdx1 ndufb5 sec23a gyg1 sucla2 ugp2 mrs2 g3bp1 ube2n sptlc1 acadm rab2a stt3b gls cfl2 lypla1 ndufa5 cnot8 ppp1cb tia1 abce1 psmc6 mbnl1 txndc9 slc25a24 vamp7 lamp2 slc25a32 timm17a gmfb bzw1 sub1 tmem30a tmx1 atp6v1c1 oxr1 mrpl42 tmpo atf1 galnt1 grsf1 cand1 slc25a16 eef1e1 ccng1 ube2d3 lipa lbr seh1l scp2 cops3 arl5a rab14 capza2 yaf2 actr6 ssr3 abcd3 atg5 mtmr6 tsnax tmem123 snx24 rfc3 com…	dld suclg1 mdh2 idh3a suclg2 sdha idh3g cs sdhc fh sdhb dlstp ogdh idh2 idh3b sdhd aco2 sucla2 nnt
common_hct_saos2	286	51178	reactome_rna_polymerase_i_transcription_termination	21	7920	21.54	3.4598e-06	1.16272e-05	0	1	1	g3bp1 txndc9 nmd3 rfc3 gtf2b ercc8 actr6 denr lypla1 rsl24d1 eif4e sub1 ak3 abce1 tmpo cnot8 lbr cand1 ube2n sptlc1 rabggtb mad2l1 taf13 ube2d3 psmc6 c14orf119 zfr asf1a trub1 hif1a melk tmx1 nup54 mrpl42 armc1 mfn1 mbnl1 bag2 aasdhppt asnsd1 dck chek1 tia1 bzw1 cops4 seh1l arl5a ufm1 rab14 dld capza2 bmi1 grsf1 nup35 chordc1 slc25a24 cmpk1 eef1e1 rrm2b cav2 vamp7 dcun1d1 lin9 slc25a32 rab2a cav1…	cdk7 gtf2h2 polr2h ac025647.1 gtf2h1 ercc3 ccnh mnat1 polr1d gtf2h3 polr1c polr1b gtf2h4 ercc2 polr1a ttf1 ptrf ubtf taf1b taf1a
common_hct_saos2	286	51178	e2f_transcription_factor_network	67	31475	21.15	4.247e-06	1.40425e-05	0	1	1	g3bp1 melk chek1 sub1 tmpo mad2l1 ect2 lbr nup54 rfc3 denr lin9 cdc7 pbk actr6 cnot8 cand1 ube2n zwilch sp3 hif1a lypla1 asf1a tia1 abce1 nup35 txndc9 armc1 fam60a tmx1 zfr dck nmd3 dcun1d1 mbnl1 mthfd2 ube2d3 cops3 rnf138 eif4e mrpl42 atf1 ugp2 plekhf2 capza2 chordc1 slc25a24 depdc1 snrpe gtf2b ppp1cb eif1ax bzw1 mtmr2 dr1 seh1l cnot7 psmc6 bmi1 yaf2 rrm2b sptlc1 arrdc3 grsf1 mfn1 rsl24d1 esco2 …	e2f4 mcm3 sp1 rrm1 myc cdc2 yy1 rrm2 topbp1 tyms prmt5 e2f5 ranbp1 ccna2 cdk2 rbbp4 smarca2 e2f1 cdc25a trim28 rbl2 tfdp1 tk1 atm ccne1 cbx5 mybl2 crebbp sirt1 brca1 rb1 hdac1 ccne2 kat2b tfdp2 tp73 cdc6 mcl1 casp7 cdkn2a uxt wasf1 kat2a serpine1 pola1 tfe3 cdkn1b cdkn1a e2f3 e2f6 rbl1 hbp1 rybp ccnd3 orc1l xrcc1 trrap e2f7
common_hct_saos2	286	51178	kegg_00512_o-glycan_biosynthesis	30	1849	21.1	4.3502e-06	1.43548e-05	1	0.171938	0.8576	galnt1 mbnl1 tia1 tmx1 cnot8 sec23a stt3b ube2n ppp1cb ssr3 slc25a24 sub1 denr g3bp1 abce1 tmpo rab2a cops3 arl5a eif4e rab14 psmc6 dld ube2d3 hif1a grsf1 mfn1 gtf2b cand1 cmtm6 fam49b txndc9 bzw1 lman1 mtmr2 zfr tmem30a tmem123 sptlc1 pbk lypla1 lamp2 mad2l1 dcun1d1 nup54 seh1l	galnt1 galnt10 galnt7 ogt c1galt1 galnt11 st6galnac1 galntl4 gcnt1 b3gnt6 galnt2 c1galt1c1
common_hct_saos2	286	51178	hs_nucleotide_metabolism_wp404_38837.txt	20	5763	21.03	4.5262e-06	1.48459e-05	2	0.00060136	0.015182	g3bp1 mad2l1 melk tmpo cmpk1 asf1a rrm2b sub1 abce1 pbk ect2 rfc3 chek1 lbr denr nup54 psmc6 ube2n txndc9 fam60a cnot8 zwilch rab2a gyg1 eif4e ube2d3 lypla1 grsf1 pgm2 nup35 actr6 bag2 chordc1 ugp2 slc25a24 cdc7 zfr plekhf2 dcun1d1 eif5a2 tia1 bzw1 mtmr2 tmx1 nmd3 elovl5 seh1l mrpl42 atf1 galnt1 armc1 cops3 birc2 golt1b mbnl1 cand1 depdc1 mthfd2l rsl24d1 eef1e1 sptlc1 vamp7 lin9 dck slc25a32 mthf…	rrm1 rrm2 pold1 mthfd2 impdh1 nme1-nme2 prps2 rrm2b hprt1 oaz1 prps1 srm nme2 pola1 sat1 polg adsl adss
common_hct_saos2	286	51178	reactome_mrna_splicing_minor_pathway	42	36893	20.92	4.7962e-06	1.56377e-05	1	0.30302	1	g3bp1 denr txndc9 cnot8 snrpe nup54 sub1 lypla1 tmpo ube2n abce1 cand1 eif4e seh1l tia1 nmd3 lbr sptlc1 mad2l1 bzw1 actr6 zfr gtf2b psmc6 grsf1 cops3 arl5a asf1a ube2d3 bag2 ak3 armc1 eef1e1 tmx1 c14orf119 rsl24d1 fam60a dcun1d1 rfc3 stt3b selt eif1ax mrpl42 mfn1 chordc1 rabggtb melk dld golt1b nup35 rnf138 asnsd1 zwilch galnt1 capza2 atg5 dr1 mbnl1 ugp2 pbk vamp7 mthfd2 mtmr2 cops4 elovl5 arl8b …	sf3b1 sfrs1 sfrs7 ac106037.2 polr2b snrpf ac008073.1 ncbp2 sfrs2 snrpd3 nhp2l1 snrpb sf3b3 polr2e polr2h snrpg sf3b2 sfrs6 snrnp200 ddx23 polr2c polr2f polr2a ac025647.1 polr2g sf3b4 snrpd2 eftud2 polr2j polr2d prpf8 prpf6 ncbp1 polr2l polr2i gtf2f2 lsm2 txnl4a snrnp40 gtf2f1 sf3b5 snrpe
common_hct_saos2	286	51178	glycogen_biosynthesis_ii_(from_udp-d-glucose)	6	1346	20.86	4.9488e-06	1.61032e-05	2	2.7588e-06	0.000525631	gyg1 ugp2 rab2a hif1a dld ube2n ppp1cb sub1 oxr1 sec23a armc1 arl5a psmc6 ube2d3 golt1b cand1 pgm2 lipa actr6 mfsd1 txndc9 tia1 atg12 mtmr2 plod2 zfr tmem30a denr asf1a rrm2b atp6v1c1 cnot8 sptlc1 lypla1 dcun1d1 arl8b nup54 seh1l pja2 scp2	ugp2 gyg1 gys1 gbe1 gys2 gyg2
common_hct_saos2	286	51178	reactome_betacatenin_phosphorylation_cascade	13	6443	20.63	5.56e-06	1.79143e-05	0	1	1	g3bp1 ugp2 tia1 dld cand1 ube2n cnot8 rab2a sub1 bag2 txndc9 dcun1d1 sec23a bzw1 galnt1 psmc6 capza2 mfn1 mad2l1 ccng1 stt3b ube2d3 selt dr1 denr tmx1 oxr1 arl8b abce1 mrpl42 tmpo atf1 armc1 cops3 rab14 twf1 grsf1 atg5 zfr eef1e1 sptlc1 vamp7 sp3 chek1 melk cfl2 lman1 tmem30a cops4 exoc5 nmd3 seh1l nup54 sdcbp arl5a ufm1 golt1b mettl9 mbnl1 cmtm6 actr6 ssr3 fam49b chordc1 slc38a2 nek7 cmpk1 asf1a…	csnk1a1 ppp2r5c ppp2ca ppp2r1b ppp2r1a gsk3b ppp2r5d apc ctnnb1 ppp2r5a ppp2cb
common_hct_saos2	286	51178	kegg_00642_ethylbenzene_degradation	10	1197	20.58	5.725e-06	1.83738e-05	1	0.0152242	0.164361	cnot8 rab2a cops3 hif1a ube2n bzw1 lbr sub1 acsl3 g3bp1 mrpl42 sec23a arl5a birc2 psmc6 dld ube2d3 capza2 golt1b mfn1 mbnl1 cand1 ostm1 actr6 ssr3 txndc9 ugp2 slc25a24 dr1 aasdhppt mtmr2 tmem30a denr tmx1 cops4 atp6v1c1 ndufb5 rabggtb lypla1 scp2	nat5 sh3glb1 ard1a esco1 myst4 pnpla3
common_hct_saos2	286	51178	biocarta_cellcycle_pathway	23	7457	20.43	6.1982e-06	1.9738e-05	0	1	1	melk tmpo g3bp1 cdc7 sp3 mad2l1 rfc3 chek1 sub1 ect2 lbr actr6 pbk lin9 dck denr tmx1 cnot7 txndc9 zwilch ube2d3 nup54 abce1 armc1 cops3 capza2 cand1 ube2n depdc1 esco2 asf1a cnot8 ppp1cb seh1l atf1 mbnl1 nup35 slc25a24 fam60a rnf138 ccng1 hif1a gtf2b eif1ax ercc8 lypla1 stradb mrpl42 cggbp1 soat1 psmc6 dld grsf1 mfn1 yaf2 rsl24d1 slc38a2 tsnax aasdhppt zfr asnsd1 hmgn4 sptlc1 rabggtb dcun1d1 ana…	cdc2 cdk7 ccnb1 cdk2 e2f1 cdc25a tfdp1 ccnh cdk4 ccne1 rb1 cdkn2a cdkn1a cdk6 cdkn1b ccnd3 cdkn2b rbl1 ccnd1 ccna1
common_hct_saos2	286	51178	reactome_removal_of_the_flap_intermediate	14	6757	19.56	9.7489e-06	3.0053e-05	0	1	1	rfc3 tmpo melk ercc8 g3bp1 mad2l1 sub1 ube2n txndc9 cdc7 asf1a ect2 chek1 lbr lypla1 nup54 cand1 cnot8 pbk mthfd2 denr seh1l abce1 armc1 nup35 actr6 fam60a lin9 zwilch rmi1 nmd3 mrpl42 cops3 psmc6 zfr eef1e1 rrm2b plekhf2 dcun1d1 eif4e tia1 tmx1 elovl5 sdcbp galnt1 arl5a dld grsf1 golt1b mfn1 mbnl1 chordc1 ugp2 slc25a24 rsl24d1 rnf138 osgepl1 asnsd1 sptlc1 dck ube2b ube2d3 selt snrpe rcn2 eif5a2 …	rpa1 fen1 pola2 pold1 pcna rpa3 pold2 pold3 prim1 rpa2 pold4 pola1 dna2 prim2
common_hct_saos2	286	51178	reactome_hiv1_transcription_initiation	39	18039	19.52	9.95e-06	3.06154e-05	2	0.0113414	0.134864	gtf2b taf13 g3bp1 cnot8 txndc9 denr sub1 lypla1 tmpo ube2n ak3 actr6 bag2 nup54 rfc3 ercc8 nmd3 cand1 eif4e abce1 ube2d3 seh1l asf1a sptlc1 tia1 psmc6 zfr mad2l1 dcun1d1 bzw1 tmx1 cops4 cops3 grsf1 c14orf119 rsl24d1 hif1a lbr dld mfn1 asnsd1 rabggtb melk dr1 mrpl42 galnt1 armc1 mbnl1 eef1e1 dck stt3b selt arl5a nup35 chordc1 ugp2 fam60a aasdhppt plekhf2 trub1 vamp7 sp3 zwilch eif5a2 cfl2 tmem30a …	polr2b cdk7 gtf2h2 polr2e polr2h tbp taf9 polr2c polr2f polr2a ac025647.1 gtf2e1 gtf2h1 polr2g ercc3 ccnh polr2j mnat1 polr2d gtf2h3 taf4 taf10 gtf2a2 polr2l gtf2h4 ercc2 polr2i taf12 gtf2f2 gtf2a1 taf1 gtf2b taf11 gtf2e2 taf4b gtf2f1 taf6 taf5 taf13
common_hct_saos2	286	51178	reactome_dual_incision_reaction_in_tc_ner	28	14265	19.52	9.9761e-06	3.06382e-05	1	0.151572	0.794663	gtf2b g3bp1 txndc9 rfc3 ercc8 denr tmpo sub1 ak3 lypla1 bag2 cnot8 actr6 nmd3 ube2n sptlc1 nup54 abce1 eif4e cand1 ube2d3 tmx1 cops3 psmc6 c14orf119 rsl24d1 zfr asf1a asnsd1 lbr cops4 seh1l dld rabggtb mad2l1 taf13 melk tia1 bzw1 armc1 grsf1 mfn1 mbnl1 dck stt3b hif1a mrpl42 arl5a nup35 chordc1 fam60a aasdhppt rrm2b plekhf2 trub1 vamp7 sp3 dcun1d1 zwilch selt cops8 eif5a2 tmem30a elovl5 galnt1 cn…	polr2b cdk7 gtf2h2 polr2e polr2h polr2c polr2f polr2a ac025647.1 polr2g gtf2h1 ercc3 ccnh mnat1 ercc1 polr2d polr2j gtf2h3 polr2l gtf2h4 ercc2 polr2i ercc8 ercc5 xab2 ercc4 ercc6 tcea1p2
common_hct_saos2	286	51178	reactome_rna_polymerase_i_chain_elongation	34	11288	19.35	1.0905e-05	3.33039e-05	0	1	1	asf1a g3bp1 txndc9 rfc3 nmd3 gtf2b ercc8 lypla1 tmpo actr6 rsl24d1 sub1 denr cnot8 ube2d3 lbr abce1 cand1 ube2n rabggtb eif4e ak3 sptlc1 mad2l1 tmx1 nup54 psmc6 taf13 melk bzw1 mrpl42 armc1 grsf1 aasdhppt zfr asnsd1 trub1 dck rab2a hif1a selt cfl2 tia1 arl5a dld mfn1 mbnl1 nup35 bag2 c14orf119 eef1e1 pbk dcun1d1 chek1 snrpe dr1 mtmr2 cops4 elovl5 seh1l galnt1 ufm1 rab14 capza2 bmi1 sucla2 cmtm6 f…	cbx3 cdk7 gtf2h2 polr2h h3f3b ac025647.1 gtf2h1 ercc3 ccnh mnat1 polr1d gtf2h3 h3f3a polr1c polr1b gtf2h4 ercc2 polr1a ubtf hist1h3f taf1b hist1h3b hist1h3i hist1h3a taf1a hist1h3j hist1h3e hist1h3c hist1h3h hist1h3d hist2h3d
common_hct_saos2	286	51178	kegg_00310_lysine_degradation	61	7669	19.3	1.1153e-05	3.3998e-05	4	5.0134e-05	0.00265387	plod2 dld fdx1 acadm ube2n gls hif1a denr tmx1 cnot8 sub1 ndufb5 g3bp1 lypla1 scp2 tmpo suv39h2 mbnl1 actr6 ssr3 txndc9 aasdhppt acsl3 sec23a ube2d3 dr1 atf1 cops3 arl5a psmc6 golt1b mfn1 cand1 yaf2 ugp2 slc25a24 cdc7 zfr sptlc1 plekhf2 rabggtb mad2l1 lamp2 dcun1d1 rab2a gyg1 rcn2 lipa melk cfl2 tia1 bzw1 lman1 lbr tmem30a nup54 ndufa5 mrpl42 armc1 tmem135 birc2 mospd1 prkra capza2 grsf1 sucla2 c…	nat5 sh3glb1 suv420h1 whsc1 acat1 acat2 spcs1 spcs3 aasdhppt hadh dlstp glt25d1 ogdh whsc1l1 setdb1 hadha hsd17b4 aldh2 aldh3a2 gcdh ehmt2 tmlhe ehmt1 plod3 setd2 suv39h2 plod1 setd8 suv420h2 ard1a suv39h1 bbox1 ehhadh plod2 glt25d2 echs1 aadat ash1l setd1b setdb2 pipox setd7 pnpla3 setd1a esco1 ogdhl setmar aass dot1l myst4 nsd1
common_hct_saos2	286	51178	reactome_copi_mediated_transport	10	6113	19.09	1.247e-05	3.78018e-05	0	1	1	sptlc1 stt3b denr sec23a ssr3 tmx1 g3bp1 dld ugp2 cnot8 vamp7 lamp2 selt bzw1 lman1 galnt1 ube2n rab2a ube2d3 abce1 mrpl42 psmc6 twf1 mbnl1 c14orf119 txndc9 tmem30a atp6v1c1 lypla1 seh1l rab14 golt1b cand1 ap1s3 hspa13 zfr eif4e bpnt1 ppp1cb cfl2 nmd3 elovl5 arl5a birc2 prkra capza2 cmtm6 acsl3 hmgn4 zfand6 tmem123 rabggtb mad2l1 tmed5 hif1a rfk slc35a3 tbc1d15 zdhhc13 cops8 eif1ax gmfb tia1 dr1 …	copb1 arf1 copb2 arcn1 copa cope copg copz1 arfgap1 gbf1
common_hct_saos2	286	51178	reactome_generic_transcription_pathway	35	9700	18.39	1.7981e-05	5.30375e-05	0	1	1	tmpo bag2 cnot8 sub1 denr txndc9 g3bp1 cand1 tia1 nup54 ube2n actr6 sptlc1 hif1a arl5a zfr psmc6 chordc1 gtf2b nmd3 lypla1 abce1 atf1 galnt1 armc1 mfn1 mbnl1 ugp2 rsl24d1 asf1a asnsd1 plekhf2 dcun1d1 bzw1 seh1l nup35 c14orf119 rabggtb sp3 eif4e stt3b ube2d3 eif1ax melk lbr dr1 tmx1 cops4 oxr1 arl8b mrpl42 tmem135 cops3 ufm1 dld twf1 bmi1 grsf1 golt1b slc25a24 atg5 mtmr6 fam60a cdc7 hmgn4 zfand6 t…	ccnc snw1 med4 med6 med14 med1 med7 rbpsuh med23 crebbp med17 med8 med10 kat2b med13 med30 med31 kat2a cdk8 med26 med12 med16 med20 notch1 med15 med24 med25 maml1 med27 notch2
common_hct_saos2	286	51178	kegg_00960_tropane__piperidine_and_pyridine_alkaloid_biosynthesis	21	1826	17.97	2.243e-05	6.56879e-05	2	0.0007599	0.0180744	cnot8 rab2a cops3 hif1a mbnl1 ube2n ostm1 bzw1 lbr dr1 sub1 tmem30a acsl3 g3bp1 mrpl42 mmd sec23a soat1 tmem135 arl5a cav1 birc2 rab14 psmc6 cpne8 gls dld ube2d3 capza2 golt1b mfn1 cand1 mfsd1 actr6 ctgf ssr3 txndc9 ugp2 slc25a24 dram2 aasdhppt mtmr2 abhd10 denr tmx1 cops4 atp6v1c1 sptlc1 ndufb5 cav2 rabggtb lypla1 lamp2 scp2	nat5 sh3glb1 lipa ard1a aoc3 pla1a esco1 myst4 aoc2 prdx6 pnpla3
common_hct_saos2	286	51178	hs_non-homologous_end_joining_wp438_39394.txt	7	4398	17.34	3.1303e-05	9.07013e-05	0	1	1	sub1 melk denr g3bp1 tmpo armc1 dld txndc9 fam60a asnsd1 cnot8 ect2 mad2l1 rfc3 lbr nmd3 lypla1 nup54 abce1 psmc6 grsf1 mfn1 cand1 ube2n actr6 slc25a24 rsl24d1 rnf138 zfr asf1a eef1e1 plekhf2 dcun1d1 lin9 chek1 rcn2 eif1ax gmfb bzw1 seh1l mrpl42 atf1 galnt1 cops3 arl5a cnot7 capza2 golt1b cmtm6 bag2 chordc1 c14orf119 ugp2 aasdhppt cdc7 sptlc1 pbk vamp7 dck slc25a32 zwilch gyg1 cpne8 mthfd2 ube2d3…	xrcc5 prkdc mre11a rad50 xrcc6
common_hct_saos2	286	51178	biocarta_mtor_pathway	23	9927	17.31	3.1684e-05	9.1482e-05	1	0.103524	0.604565	g3bp1 eif4e cnot8 tia1 abce1 galnt1 cand1 ube2n txndc9 sptlc1 denr nmd3 tmpo psmc6 dld sec23a rab2a bzw1 elovl5 lypla1 seh1l nup54 capza2 mfn1 chordc1 rsl24d1 asf1a trub1 stt3b ppp1cb eif1ax sub1 tmx1 armc1 grsf1 mbnl1 ugp2 mthfd2 ube2d3 selt melk gmfb dr1 ndufb5 mrpl42 atf1 arl5a actr6 bag2 glmn c14orf119 atg5 cdc7 vamp7 rabggtb sp3 mad2l1 dcun1d1 dck rfc3 chek1 ccng1 hif1a lbr atp6v1c1 cops3 ra…	eif4a2 eif4a1 ppp2ca eif4g1 eif4e eif4g3 eif3a eif4b eif4g2 rps6 pik3ca akt1 pdpk1 rps6kb1 pdk2 fkbp1a eif4ebp1 pik3r1 mknk1 tsc2 tsc1 mtor
common_hct_saos2	286	51178	kegg_03022_basal_transcription_factors	33	5021	17.29	3.2138e-05	9.24672e-05	2	0.0057624	0.0822269	gtf2b taf13 cnot8 g3bp1 txndc9 denr dcun1d1 eif4e cand1 actr6 dr1 sub1 zfr nup54 galnt1 rfc3 hif1a grsf1 ube2n ercc8 chordc1 tia1 asf1a lypla1 seh1l slc25a32 mrpl42 anapc13 gyg1 cops3 arl5a ube2b ube2d3 slc30a9 rfk selt mfn1 rcn2 tmem38b cops8 mis12 ugp2 atg5 rsl24d1 rnf138 mynn eef1e1 cops4 rrm2b exoc5 hmgn4 sptlc1 plekhf2 nmd3 mad2l1 abce1	gtf2e1 gtf2h1 taf7 gtf2h3 taf4 taf10 gtf2a2 taf12 gtf2f2 taf9b gtf2i gtf2a1 taf1 taf2 tbpl1 gtf2a1l gtf2b gtf2e2 taf4b gtf2f1 taf5 taf1l taf5l tbpl2 taf7l taf6l gtf2ird1 taf6 taf13 tcea1p2 tcea2
common_hct_saos2	286	51178	kegg_00270_cysteine_and_methionine_metabolism	33	5032	17.06	3.6294e-05	0.000103697	1	0.20372	0.977499	amd1 ube2n abce1 dld grsf1 txndc9 sptlc1 rab2a melk sub1 denr lypla1 mad2l1 tia1 g3bp1 seh1l atf1 psmc6 ssr3 abcd3 ugp2 rsl24d1 slc39a6 sp3 sec23a rfc3 eif4e stt3b hif1a eif5a2 bzw1 lbr dr1 nmd3 arl8b nup54 mrpl42 tmpo galnt1 cops3 arl5a ufm1 capza2 golt1b mfn1 mbnl1 cand1 mfsd1 actr6 fam49b chordc1 fam60a cdc7 rnf138 plod2 zfr asf1a eef1e1 hmgn4 cnot8 pbk trub1 ect2 slc25a32 zwilch gyg1 gls ube2…	mat2a ahcy enoph1 got2 ldhb dnmt1 mat2b apip ldha sms srm dnmt3a amd1 dnmt3b cbs mat1a cth ldhal6a dnmt3l trdmt1
common_hct_saos2	286	51178	kegg_00500_starch_and_sucrose_metabolism	88	19281	16.93	3.8723e-05	0.000109682	2	0.163922	0.835391	ugp2 sub1 pgm2 lipa actr6 nmd3 nup54 abce1 cand1 txndc9 sptlc1 gyg1 tia1 denr g3bp1 oxr1 rsl24d1 asnsd1 ppp1cb tmpo ube2n asf1a eif4e hif1a dld zfr cnot8 trub1 psmc6 mad2l1 mtmr2 lypla1 arl5a gls seh1l golt1b stt3b ube2d3 melk tmem30a cops4 galnt1 bag2 dcun1d1 snrpe cfl2 lbr tmx1 arl8b armc1 cops3 cnot7 grsf1 mfn1 chordc1 atg5 mtmr6 fam60a aasdhppt rnf138 vamp7 ect2 zwilch rab2a rfc3 gtf2b elovl5…	smarca5 ddx18 ugp2 ruvbl2 skiv2l2 ddx19a ddx23 smarca2 ddx55 ddx52 ercc3 hk2 ddx54 ddx56 pgm3 ascc3 rad54l ercc2 nudt5 gys1 ddx50 ep400 gusb gbe1 uxs1 gpi agl hk1 pygl pygm pgm2l1 gck ugdh pygb gys2 ddx51 ddx41 gba hk3 ugt2b17 gaa ugt2b28 pgm2 g6pc ugt2b10 ugt2a3 g6pc2 ugt2b7 ugt2a1 ugt2b11 pgm1 ugt1a1 enpp1 amy1c treh enpp3
common_hct_saos2	286	51178	kegg_00730_thiamine_metabolism	8	576	16.82	4.1141e-05	0.000115731	2	7.6054e-06	0.000960035	hif1a tia1 ugp2 sec23a mtmr6 lbr arl5a sub1 rnf138 mtmr2 psmc6 dld cmpk1 denr cops4 sucla2 mbnl1 g3bp1 rabggtb nmd3 lypla1 eif1ax dcun1d1 chordc1 abce1 txndc9	mtmr2 phpt1 mtmr6 tpk1 mtmr7 nfs1
common_hct_saos2	286	51178	kegg_00624_1-_and_2-methylnaphthalene_degradation	24	2024	16.79	4.1709e-05	0.000117128	1	0.11274	0.64016	cnot8 rab2a g3bp1 lypla1 cops3 dld ube2d3 hif1a lipa ube2n actr6 txndc9 bzw1 ugp2 lbr sub1 acsl3 sptlc1 mrpl42 tmpo sec23a gyg1 arl5a eif4e birc2 stt3b psmc6 capza2 golt1b mfn1 mbnl1 cand1 ostm1 ssr3 chordc1 tia1 slc25a24 dr1 aasdhppt mtmr2 tmem30a denr tmx1 cops4 atp6v1c1 zfand6 ndufb5 rabggtb lamp2 tmem59 scp2	nat5 sh3glb1 adh5 dhrs7 ard1a adhfe1 dhrs2 esco1 myst4 pnpla3
common_hct_saos2	286	51178	kegg_00520_amino_sugar_and_nucleotide_sugar_metabolism	44	5493	16.69	4.3966e-05	0.000123045	2	0.01803	0.187261	ugp2 pgm2 gyg1 lypla1 actr6 sptlc1 hif1a tmx1 rab2a eif4e stt3b mtmr2 tmem30a psmc6 golt1b ube2n mfsd1 ssr3 txndc9 mtmr6 asf1a sec23a lipa melk sub1 g3bp1 abce1 armc1 dld slc25a24 asnsd1 plekhf2 rabggtb lamp2 gls ppp1cb cfl2 tia1 dram2 atp6v1c1 oxr1 elovl5 atf1 galnt1 arl5a prkag2 mfn1 cand1 atg5 zfr rrm2b cnot8 acadm ect2 mad2l1 dcun1d1 slc25a32 mthfd2 ube2d3 ostm1 eif5a2 lbr denr arl8b nup54 se…	ugp2 uap1 hk2 pgm3 gmppb hexb pmm2 hexa gpi uxs1 nans pmm1 hk1 gfpt1 ugdh gck tsta3 gnpda2 hk3 gale nagk pgm2 galt pgm1 gnpnat1 gmppa chit1 amdhd2 mpi gfpt2 tnni3k
common_hct_saos2	286	51178	hs_fatty_acid_beta_oxidation_wp143_32874.txt	34	5389	16.55	4.7384e-05	0.000131489	3	6.3342e-05	0.00324826	acadm dld fdx1 ndufb5 acsl3 ugp2 lamp2 sec23a gyg1 mrs2 ccng1 tia1 sptlc1 ndufa5 rab2a mbnl1 slc25a24 slc25a32 tmem135 gls ube2d3 slc30a9 timm17a lipa ube2n ppp1cb abcd3 cfl2 slc25a16 tmx1 cnot8 g3bp1 slc39a6 cav2 abce1 scp2 mrpl42 atf1 galnt1 eif4e rab14 stt3b psmc6 capza2 grsf1 mfn1 cand1 txndc9 gmfb bzw1 dr1 plod2 mtmr2 tmem30a denr eef1e1 cops4 atp6v1c1 oxr1 vamp7 rabggtb nmd3 seh1l	dld acsl4 acat1 hadhb acadvl tpi1 acss2 hadh acadm acsl1 slc25a20 cpt1a hadha cpt2 gcdh dci acadl acsl3 crat lipf cpt1b gpd2 echs1 acsl5 gk acsl6 acads decr1
common_hct_saos2	286	51178	reactome_mrna_decay_by_3_to_5_exoribonuclease	11	5434	16.39	5.1448e-05	0.000141806	0	1	1	cnot7 cnot8 rsl24d1 sub1 nmd3 txndc9 abce1 g3bp1 seh1l nup54 ube2n melk denr rfc3 cand1 actr6 zfr asf1a asnsd1 ect2 lypla1 mad2l1 mrpl42 zwilch armc1 cops3 arl5a eif4e psmc6 ube2d3 hif1a grsf1 golt1b nup35 ppp1cb chordc1 lbr cops4 pbk slc25a32 tmpo galnt1 gyg1 chek1 stt3b mthfd2 bpnt1 depdc1 eif1ax tia1 bzw1 ugp2 fam60a cdc7 rnf138 mtmr2 esco2 osgepl1 sptlc1 plekhf2 elovl5 dcun1d1	exosc9 exosc7 exosc3 exosc4 exosc5 dcps exosc8 dis3 exosc2 exosc1 exosc6
common_hct_saos2	286	51178	reactome_telomere_maintenance	81	27014	16.21	5.6634e-05	0.000155578	1	0.7099	1	tmpo asf1a rfc3 g3bp1 melk lin9 mad2l1 ube2n ercc8 lbr sub1 nmd3 txndc9 pbk chek1 nup54 abce1 ect2 cpne8 denr lypla1 seh1l cnot8 zwilch cand1 actr6 psmc6 armc1 rsl24d1 fam60a cdc7 zfr eif4e plekhf2 mrpl42 nup35 mthfd2 snrpe elovl5 cops3 asnsd1 sptlc1 ube2d3 tmx1 grsf1 golt1b chordc1 eif5a2 eif1ax tia1 arl5a mfn1 eef1e1 dcun1d1 dck cops4 rmi1 galnt1 dld twf1 ugp2 slc25a24 rnf138 hif1a ppp1cb mtmr2…	h2afz rfc4 rpa1 ruvbl1 rfc5 fen1 rfc2 ruvbl2 pole2 dkc1 pola2 lig1 pold1 pcna pole rpa3 pold2 nhp2 h2afx rfc3 rfc1 hist4h4 hist1h2bj hist1h4k hist1h4j hist1h4c pold3 hist2h4a hist2h2ac prim1 hist1h4a pold4 hist1h4i rpa2 hist1h2am hist1h4f hist2h4b hist1h4e hist1h2ab hist1h4b hist1h4l wrap53 pola1 hist1h2bd hist1h4d hist1h2al hist1h4h hist1h2ak tert hist1h2bo hist1h2ae hist1h2ai dna2 smchd1 hist1h…
common_hct_saos2	286	51178	hs_glycolysis_and_gluconeogenesis_wp534_38904.txt	47	12117	16.08	6.0626e-05	0.00016561	1	0.35862	1	ugp2 dld gyg1 hif1a rab2a g3bp1 ube2n sptlc1 stt3b sec23a grsf1 atp6v1c1 tmx1 lypla1 pgm2 tmem30a fdx1 ndufb5 plod2 cnot8 cfl2 mtmr2 abce1 prkag2 cand1 asf1a rrm2b acadm lamp2 ube2d3 tia1 seh1l galnt1 cnot7 capza2 mtmr6 ccng1 eif4e timm17a eif5a2 tmpo atf1 psmc6 mfn1 txndc9 vamp7 ect2 sp3 mad2l1 slc25a32 slc30a9 ppp1cb melk bzw1 lman1 sub1 abhd10 cops4 oxr1 ndufa5 mrpl42 insig2 armc1 tmem135 rab1…	dld dlat gapdh mdh2 pkm2 eno1 hk2 pgk1 eno2 pdhb mdh1 got2 ldhb pdha1 tpi1 pfkm eno3 ldha pfkl gpi hk1 pck1 pklr gck slc2a4 hk3 aldoa pgam2 g6pc slc2a1 pfkp pdhx pgk2 slc2a3 pdha2 slc2a5 aldoc pc pgam1
common_hct_saos2	286	51178	sa_g2_and_m_phases	7	2259	15.74	7.2479e-05	0.000196148	1	0.006088	0.0837621	chek1 melk mad2l1 rfc3 lbr cdc7 g3bp1 stradb dck tmpo ube2d3 hif1a ube2n depdc1 txndc9 tmx1 pbk ect2 abce1 mrpl42 zwilch armc1 cops3 mthfd2 dld capza2 grsf1 mbnl1 gtf2b cand1 nup35 actr6 ercc8 bzw1 rsl24d1 atg12 sub1 zfr tmem30a denr esco2 sptlc1 cnot8 rabggtb nmd3 sp3 lypla1 nup54	cdk7 cdc25a chek1 wee1 cdc25b nek1 cdkn1a
common_hct_saos2	286	51178	kegg_00790_folate_biosynthesis	43	13718	15.73	7.3018e-05	0.000197281	0	1	1	sub1 abce1 nmd3 denr nup54 rsl24d1 g3bp1 tmpo cand1 actr6 txndc9 asnsd1 sptlc1 eif4e ube2n trub1 mad2l1 lypla1 zfr cnot8 ppp1cb tia1 psmc6 asf1a arl5a dld melk cops4 seh1l cops3 bag2 rfc3 stt3b ube2d3 hif1a snrpe lbr galnt1 cnot7 grsf1 golt1b mbnl1 chordc1 fam60a aasdhppt rnf138 vamp7 sp3 dcun1d1 zwilch rab2a gtf2b cfl2 mtmr2 tmx1 oxr1 elovl5 arl8b armc1 mfn1 c14orf119 eef1e1 pbk ect2 chek1 eif1a…	smarca5 ddx18 ruvbl2 skiv2l2 ddx23 ddx19a smarca2 ddx55 ddx52 ercc3 ddx54 ddx56 ascc3 rad54l ercc2 nudt5 ddx50 ggh ep400 pts ddx51 ddx41 gch1 alpl qdpr alppl2
common_hct_saos2	286	51178	reactome_removal_of_the_flap_intermediate_from_the_c_strand	10	5731	15.7	7.4185e-05	0.000199448	0	1	1	rfc3 ercc8 melk tmpo g3bp1 ube2n lbr sub1 txndc9 asf1a pbk ect2 mad2l1 chek1 lypla1 nup54 cand1 nup35 fam60a cdc7 cnot8 zwilch mthfd2 denr rmi1 seh1l abce1 mrpl42 armc1 psmc6 actr6 zfr eef1e1 rrm2b plekhf2 lin9 eif4e tia1 tmx1 nmd3 elovl5 sdcbp galnt1 cops3 arl5a dld grsf1 golt1b mfn1 mbnl1 chordc1 ugp2 slc25a24 rsl24d1 rnf138 osgepl1 asnsd1 sptlc1 dcun1d1 dck ube2b ube2d3 selt snrpe rcn2 eif5a2 …	rpa1 fen1 pold1 pcna rpa3 pold2 pold3 rpa2 pold4 dna2
common_hct_saos2	286	51178	hs_fatty_acid_biosynthesis_wp357_38814.txt	22	3069	15.57	7.9632e-05	0.000212352	1	0.094524	0.568183	acadm dld ugp2 g3bp1 fdx1 sptlc1 lamp2 scp2 rab2a galnt1 gyg1 tmem135 prkag2 mfn1 ube2n tia1 bzw1 slc25a24 sub1 tmx1 atp6v1c1 cnot8 slc39a6 oxr1 nmd3 abce1 slc25a32 tmpo sec23a armc1 arl5a eif4e psmc6 ube2d3 hif1a selt golt1b mettl9 mbnl1 cand1 lipa stard3nl actr6 zdhhc13 txndc9 mtmr2 acsl3 denr ndufb5 cav2 vamp7 elovl5 ect2 lypla1 seh1l nup54 amd1	acly acsl4 acss2 hadh acsl1 echdc1 ech1 mecr acaca acaa2 acsl3 scd echs1 acacb acsl5 acsl6 pc decr1 fasn
common_hct_saos2	286	51178	hs_eukaryotic_transcription_initiation_wp405_37350.txt	41	20172	15.33	9.0415e-05	0.000239549	2	0.013778	0.160352	gtf2b g3bp1 txndc9 denr ak3 nmd3 cnot8 sub1 taf13 abce1 actr6 lypla1 ube2n eif4e tmpo rsl24d1 rfc3 ercc8 nup54 cand1 bag2 ube2d3 zfr seh1l psmc6 asf1a sptlc1 tia1 lbr tmx1 cops4 grsf1 mad2l1 bzw1 c14orf119 asnsd1 rabggtb hif1a melk dr1 cops3 dld mbnl1 chordc1 stt3b mrpl42 armc1 mfn1 nup35 eef1e1 trub1 dcun1d1 dck galnt1 arl5a aasdhppt plekhf2 vamp7 sp3 rab2a selt eif5a2 mis12 cfl2 tmem30a elovl5 …	polr2b cdk7 gtf2h2 polr2e polr2h tbp taf9 polr2c polr2f polr2a ac025647.1 gtf2e1 gtf2h1 polr2g ercc3 taf7 polr3e ccnh polr1d polr2j mnat1 polr3k gtf2h3 polr3h ilk polr1b gtf2a2 gtf2h4 ercc2 polr2i polr1a taf12 gtf2f2 polr3b gtf2b polr3d gtf2e2 polr1e taf6 taf5 taf13
common_hct_saos2	286	51178	regulation_of_notch_signaling	36	6279	15.3	9.1862e-05	0.00024299	0	1	1	g3bp1 ube2n sptlc1 rab2a cnot8 ube2d3 tia1 bzw1 tmem30a arl8b arl5a psmc6 cand1 txndc9 vamp7 selt galnt1 dld mbnl1 actr6 dcun1d1 stt3b rnf11 ppp1cb lypla1 armc1 cops3 ugp2 zfand6 lamp2 lin9 sec23a gyg1 eif4e stard3nl cops8 mtmr2 tmx1 cops4 fbxl3 atp6v1c1 oxr1 nup54 seh1l mrpl42 sgpp1 rab18 rab14 capza2 golt1b cmtm6 mfsd1 glmn slc25a24 rsl24d1 cdc7 zfr asf1a rrm2b asnsd1 rabggtb ankrd46 sp3 anapc1…	skp1 adam10 cul1 rab11a ncstn mib1 fbxw7 psenen mark2 psen1 itch aph1a cbl notch1 btrc eps15 cntn1 dll4 aph1b notch2 furin mfap5
common_hct_saos2	286	51178	fatty_acid_activation	6	596	15.27	9.3086e-05	0.000245831	0	1	1	dld acadm ugp2 acsl3 lamp2 tia1 sec23a rab2a gyg1 atp6v1c1 mfn1 sptlc1 cnot8 g3bp1 slc39a6 cav2 actr6 oxr1 nmd3 arl8b abce1	acsl4 acsl1 acsbg1 acsl6
common_hct_saos2	286	51178	respiration_(anaerobic)	15	5836	15.15	9.9246e-05	0.000261678	0	1	1	dld ugp2 rab2a gyg1 fdx1 sptlc1 stt3b ube2n sec23a g3bp1 lypla1 hif1a cfl2 tia1 tmem30a atp6v1c1 cnot7 grsf1 cnot8 tmx1 ndufb5 abce1 tmpo cand1 plod2 rrm2b acadm mad2l1 lamp2 slc25a32 mrs2 gls ube2d3 timm17a bpnt1 ppp1cb bzw1 lman1 seh1l mrpl42 galnt1 armc1 cops3 psmc6 mfn1 mbnl1 ssr3 txndc9 atg5 slc25a16 acsl3 asf1a eef1e1 vamp7 rabggtb ccng1 eif4e slc30a9 lipa cops8 eif5a2 eif1ax lbr dr1 sub1 m…	dlat mdh2 eno1 pkm2 cs eno2 mdh1 idh1 fh eno3 aco2 idh2 pklr
common_hct_saos2	286	51178	acyl_carrier_protein_metabolism	1	79	15	0.00010763	0.00028197	1	0.0016552	0.0331242	rabggtb sub1 rsl24d1 lypla1 zfr ube2n ndufa5	aasdhppt
common_hct_saos2	286	51178	reactome_energy_dependent_regulation_of_mtor_by_lkb1_ampk	17	3129	14.93	0.00011157	0.000291361	2	0.0002737	0.00935712	g3bp1 prkag2 sptlc1 rab2a chek1 dld mfn1 actr6 tmx1 stradb galnt1 psmc6 ube2d3 capza2 cand1 ube2n tbc1d15 melk txndc9 tia1 zfr tmem30a asnsd1 plekhf2 cnot8 oxr1 seh1l arl8b dcun1d1 slc25a32 tmpo gyg1 armc1 arl5a eif4e birc2 stt3b cpne8 gls grsf1 golt1b mbnl1 stard3nl tmem38b ppp1cb eif1ax fam49b bzw1 ugp2 mtmr2 hspa13 denr cops4 atp6v1c1 cradd tmem68 vamp7 nmd3 sp3 lamp2 abce1	cab39 rheb ppm1a prkab1 stk11 prkag1 prkaa1 strada tsc2 tsc1 prkag3 stradb prkab2
common_hct_saos2	286	51178	vantveer_breast_cancer_brca1_up	33	8365	14.85	0.00011622	0.000302541	1	0.20372	0.977499	sub1 g3bp1 nmd3 rsl24d1 denr seh1l nup54 abce1 txndc9 psmc6 dld ube2n mad2l1 gmfb tia1 lypla1 tmpo galnt1 grsf1 mbnl1 fam60a asf1a asnsd1 cnot8 zwilch rab2a stt3b eif1ax melk dr1 elovl5 armc1 cops3 cand1 actr6 atg5 tsnax rnf138 zfr eef1e1 sptlc1 vamp7 rabggtb sp3 dcun1d1 lin9 rfc3 commd8 eif4e hif1a snrpe tbc1d15 ppp1cb eif5a2 bzw1 lbr tmem30a tmx1 oxr1 amd1 mrpl42 atf1 arl5a ufm1 cnot7 rab14 slc…	serbp1 myc vrk2 ppp1cb wdr43 rexo2 eef1d slc11a2 znf259 kiaa0020 mtf2 rrp1b rtcd1 kdm2b eml4 atad3a uchl5 mybl1 trip6 rrp1 irf5
common_hct_saos2	286	51178	reactome_lysosome_vesicle_biogenesis	24	7867	14.83	0.00011746	0.000305284	2	0.00141782	0.0310219	ube2n txndc9 denr ap1s3 vamp7 lamp2 g3bp1 psmc6 cnot8 sec23a rab2a abce1 tmpo galnt1 dld capza2 c14orf119 sptlc1 stt3b ube2d3 tia1 bzw1 tmx1 atp6v1c1 arl5a rab14 grsf1 mbnl1 cand1 cpne8 selt lipa sub1 exoc5 lypla1 arl8b twf1 mfsd1 ugp2 zfr mad2l1 dcun1d1 cav1 ccng1 eif4e slc30a9 snrpe ostm1 zdhhc13 ppp1cb cfl2 gmfb dram2 lbr tmem30a nmd3 elovl5 seh1l mrpl42 sdcbp soat1 prkra bmi1 mfn1 bag2 ssr3 c…	hspa8 arf1 vamp7 cltc m6pr clta gns ap1g1 ctsz ap1b1 ap1s2 vamp2 ap1m1 dnm2 arrb1 dnase2 ap1m2 ap1s1 dnajc6 bloc1s1 txndc5 vamp8
common_hct_saos2	286	51178	biocarta_parkin_pathway	12	2049	14.77	0.00012152	0.000314342	0	1	1	selt ube2n sub1 ube2d3 hif1a cand1 bzw1 denr g3bp1 lypla1 slc25a32 mrpl42 mmd sec23a rab2a armc1 mrs2 cops3 arl5a eif4e rab14 stt3b rnf11 psmc6 dld timm17a snrpe grsf1 golt1b mbnl1 nup35 actr6 eif1ax c14orf119 txndc9 tia1 ugp2 atg5 rsl24d1 lbr dr1 fam60a zfr tmem30a asf1a eef1e1 cops4 asnsd1 atp6v1c1 sptlc1 cnot8 vamp7 nmd3 elovl5 sp3 mad2l1 seh1l nup54 arl8b scp2	sumo1 ube2l3 ac087742.2 ube2g2 park2 snca ube2e2
common_hct_saos2	286	51178	guanosine_nucleotides_de_novo_biosynthesis	14	7224	14.72	0.00012445	0.000321414	1	0.034772	0.286738	cmpk1 rrm2b abce1 eif4e g3bp1 mad2l1 denr nmd3 seh1l ube2n actr6 txndc9 ugp2 asf1a sptlc1 cnot8 pbk melk sub1 elovl5 lypla1 nup54 tmpo galnt1 psmc6 dld cand1 ect2 zwilch rfc3 gyg1 chek1 mthfd2 snrpe eif5a2 tia1 lbr atp6v1c1 mrpl42 cops3 nup35 bag2 rsl24d1 fam60a cdc7 eef1e1 trub1 dcun1d1 rab2a stt3b ube2d3 hif1a ppp1cb cfl2 bzw1 mtmr2 tmx1 atf1 armc1 grsf1 golt1b mfn1 mbnl1 depdc1 chordc1 slc25a2…	gmps rrm1 rrm2 impdh2 guk1 impdh1 nme1-nme2 nme1 rrm2b nme3 nme2 nme6 nme4
common_hct_saos2	286	51178	reactome_association_of_tric_cct_with_target_proteins_during_biosynthesis	29	11980	14.43	0.00014547	0.000366468	1	0.161812	0.829792	tmpo bag2 sub1 sptlc1 cnot8 denr psmc6 grsf1 cand1 ube2n actr6 txndc9 zfr bzw1 g3bp1 lypla1 seh1l abce1 cops3 chordc1 fam60a mad2l1 rfc3 eif4e melk lbr nup54 rsl24d1 asf1a pbk ect2 stt3b mthfd2 snrpe cops4 nmd3 mrpl42 c14orf119 eef1e1 trub1 zwilch galnt1 cnot7 dld mfn1 sec23a eif1ax tia1 mtmr2 tmx1 elovl5 arl8b prkra capza2 golt1b nup35 ugp2 atg5 rnf138 asnsd1 dcun1d1 rab2a chek1 oxr1 sgpp1 armc1…	cct6a cct5 cct2 cct7 cct8 cct3 cct4 nop56 fbxw2 fbxw7 tcp1 xrn2 usp11 sphk1 skiv2l fkbp9 ap3m1 arfgef2
common_hct_saos2	286	51178	sig_regulation_of_the_actin_cytoskeleton_by_rho_gtpases	35	11377	14.13	0.00017096	0.000426749	1	0.22552	1	ppp1cb g3bp1 dld gmfb tmpo ube2n sptlc1 cnot8 stt3b dr1 psmc6 sec23a rab2a ube2d3 cfl2 tmx1 lypla1 twf1 capza2 mbnl1 cand1 c14orf119 txndc9 bzw1 sub1 tmem30a abce1 arl5a grsf1 mfn1 ugp2 vamp7 selt tia1 lbr denr seh1l atf1 galnt1 golt1b slc25a24 atg5 rsl24d1 mad2l1 lamp2 dcun1d1 cpne8 eif1ax mtmr2 nmd3 sdcbp cmtm6 mfsd1 actr6 chordc1 zfr asf1a hmgn4 plekhf2 slc25a32 ostm1 melk atp6v1c1 elovl5 arrd…	actr2 actr3 pak2 gdi2 cfl1 actg1 cdc42 pfn1 pak1 rock1 pak4 flna akt1 wasl wasf1 cfl2 rock2 actg2 fscn1 rps4x flnc pfn2 limk1 pak3
common_hct_saos2	286	51178	valine_degradation_i	12	1628	14.09	0.00017427	0.000433692	1	0.024008	0.22642	acadm fdx1 dld stt3b ube2d3 scp2 mrpl42 sec23a rab2a galnt1 gyg1 mrs2 ccng1 rab14 psmc6 gls slc30a9 hif1a capza2 timm17a grsf1 mbnl1 cand1 ube2n ppp1cb txndc9 gmfb cfl2 tia1 ugp2 dr1 mtmr2 tmem30a abhd10 eef1e1 tmx1 cops4 atp6v1c1 sptlc1 cnot8 ndufb5 g3bp1 vamp7 sp3 lamp2 seh1l ndufa5 abce1	dld hadha bcat2 hibadh ehhadh echs1 aldh6a1 abat bcat1 acadsb hibch
common_hct_saos2	286	51178	hs_fluoropyrimidine_activity_wp1601_39389.txt	33	7689	14.06	0.00017745	0.000440936	0	1	1	mad2l1 pbk melk abce1 chek1 tmpo zwilch rfc3 lbr denr nmd3 lypla1 cops3 ube2n cmpk1 ect2 mthfd2 sub1 tmx1 g3bp1 nup54 cand1 txndc9 ugp2 cdc7 asf1a galnt1 nup35 rrm2b hif1a bzw1 mtmr2 psmc6 dld mthfd2l slc25a24 fam60a sptlc1 plekhf2 dcun1d1 dck gyg1 eif4e gls seh1l mrpl42 atf1 armc1 prkra grsf1 mbnl1 actr6 depdc1 ssr3 chordc1 slc39a8 rnf138 zfr cnot8 slc39a6 rabggtb sp3 rab2a tmed5 cav1 ccng1 ube2…	rrm1 rrm2 tyms umps tp53 tdg tk1 uck2 ercc2 ggh ppat mthfr abcg2 cda uck1 dpyd upb1 xrcc3
common_hct_saos2	286	51178	kegg_00620_pyruvate_metabolism	42	8772	14.01	0.00018145	0.000450194	1	0.30302	1	dld ugp2 fdx1 ube2n acadm gyg1 rab2a grsf1 g3bp1 sptlc1 ndufb5 sec23a stt3b hif1a atp6v1c1 lypla1 abce1 prkag2 cand1 lamp2 slc25a32 lipa cfl2 tmem30a tmx1 psmc6 mrs2 slc30a9 tia1 sub1 denr ndufa5 tmpo atf1 galnt1 txndc9 slc25a16 asf1a rrm2b vamp7 mad2l1 ccng1 eif4e gls ube2d3 timm17a ppp1cb bzw1 lman1 mtmr2 cops4 seh1l mrpl42 armc1 tmem135 rab14 capza2 mfn1 mbnl1 ssr3 atg5 plod2 acsl3 eef1e1 cnot…	dld dlat mdh2 pkm2 pdhb mdh1 acat1 ldhb acat2 pdha1 glo1 acss2 me2 ldha aldh2 aldh3a2 hagh pck1 pklr acaca me3 ldhd akr1b1 pck2 acss1 grhpr acacb pdha2 pc acyp1 ldhal6a
common_hct_saos2	286	51178	sulfate_activation_for_sulfonation	2	143	13.92	0.00019035	0.000470142	0	1	1	bpnt1 ugp2 sec23a rab2a galnt1 elovl5 ssr3 ube2d3 tmx1	papss1 papss2
common_hct_saos2	286	51178	2-ketoglutarate_dehydrogenase_complex	4	1367	13.91	0.00019178	0.000472961	1	0.0015455	0.0317021	fdx1 sec23a gyg1 dld ppp1cb gmfb cfl2 mrpl42 atf1 rab2a galnt1 ccng1 rab14 stt3b psmc6 gls ube2d3 slc30a9 capza2 grsf1 sucla2 mbnl1 cand1 ube2n txndc9 tia1 ugp2 mtmr2 tmem30a eef1e1 tmx1 cops4 atp6v1c1 sptlc1 cnot8 ndufb5 g3bp1 acadm vamp7 lamp2 seh1l ndufa5 abce1 scp2	dld dlstp ogdh
common_hct_saos2	286	51178	dolichyl-diphosphooligosaccharide_biosynthesis	6	1534	13.85	0.00019758	0.000485804	0	1	1	tmx1 abce1 ube2n actr6 txndc9 ugp2 slc25a24 denr asnsd1 g3bp1 nmd3 lypla1 nup54 seh1l slc25a32 mrpl42 sec23a galnt1 armc1 ufm1 eif4e cnot7 stt3b psmc6 ube2d3 grsf1 lipa cmtm6 mfsd1 ssr3 bzw1 rsl24d1 sub1 cnot8 sptlc1 trub1 vamp7 rabggtb elovl5 dcun1d1 tmem59	alg5 alg6 alg8 alg1
common_hct_saos2	286	51178	biocarta_akap95_pathway	12	7169	13.8	0.00020301	0.00049692	0	1	1	g3bp1 tmpo cand1 txndc9 cnot8 sub1 seh1l abce1 capza2 actr6 mad2l1 ppp1cb denr tmx1 armc1 psmc6 dld ube2n ugp2 cdc7 asf1a pbk ect2 dcun1d1 gyg1 chek1 eif4e ube2d3 melk tia1 bzw1 lbr lypla1 nup54 rab14 grsf1 mbnl1 nup35 depdc1 chordc1 slc25a24 rsl24d1 fam60a zfr esco2 asnsd1 sptlc1 vamp7 sp3 nsl1 zwilch rab2a rfc3 ccng1 mthfd2 hif1a selt gmfb cops4 nmd3 elovl5 rnft1 galnt1 cops3 arl5a cnot7 prkag2…	ddx5 cdc2 ppp1ca ppp2ca ccnb1 ncapd2 akap8 prkar2b prkag1 prkar2a prkacb
common_hct_saos2	286	51178	c-myc_pathway	146	57656	13.69	0.00021571	0.00052722	2	0.49968	1	g3bp1 sub1 ube2n mad2l1 tia1 tmpo cnot8 denr txndc9 abce1 bzw1 hif1a nmd3 cand1 nup54 lypla1 seh1l psmc6 sptlc1 tmx1 asf1a melk dld actr6 lbr grsf1 rsl24d1 galnt1 rfc3 sp3 ube2d3 ppp1cb eif4e ugp2 bag2 mbnl1 zfr eef1e1 rab2a dr1 dcun1d1 chordc1 stt3b gmfb elovl5 atf1 fam60a eif1ax cfl2 ccng1 mthfd2 armc1 zwilch gtf2b mfn1 slc25a24 pbk ect2 chek1 cops4 mrpl42 snrpe cdc7 rnf138 taf13 selt sec23a gy…	ddx18 ncl hspa4 pak2 ruvbl1 eif4a1 sp1 eif2s1 pdcd10 myc hsp90aa2 hspd1 npm1 prdx3 actl6a ppp2ca ruvbl2 eif4g1 csde1 gapdh gtf2h2 eif4e ccnb1 ptma cad eno1 skp2 tp53 tbp taf9 creb1 cdc25a cdk4 tk1 nme1-nme2 nbn tfrc gsk3b max birc5 nfyb taf10 kat5 ep300 cdca7 crebbp itgb1 brca1 mtdh nme1 hdac1 mina ddit3 odc1 rpl11 hdac3 pfkm fbxw7 zfp36l1 ldha foxo3 smad4 taf12 ppp2r4 cdkn2a nfya mta1 kat2a tmem…
common_hct_saos2	286	51178	kegg_00632_benzoate_degradation_via_coa_ligation	27	2786	13.66	0.00021884	0.000534074	1	0.141562	0.766677	acadm dld hif1a ube2n sub1 fdx1 cnot8 lypla1 sec23a rab2a cops3 ube2d3 bzw1 lbr dr1 acsl3 denr ndufb5 g3bp1 scp2 slc25a32 mrpl42 tmpo mrs2 tmem135 arl5a birc2 psmc6 gls slc30a9 capza2 timm17a grsf1 golt1b mfn1 mbnl1 cand1 lipa ostm1 actr6 ssr3 txndc9 cfl2 tia1 ugp2 slc25a24 atg5 aasdhppt mtmr2 zfr tmem30a tmx1 cops4 atp6v1c1 sptlc1 rabggtb lamp2 mad2l1 ndufa5 amd1 tmem59	nat5 sh3glb1 acat1 acat2 dhrs7 hadha gcdh ard1a ehhadh echs1 dhrs2 esco1 acyp1 yod1 myst4 pnpla3
common_hct_saos2	286	51178	gamma-linolenate_biosynthesis_ii_(animals)	7	770	13.57	0.00022934	0.000558038	1	0.006088	0.0837621	dld acadm lamp2 ugp2 acsl3 slc39a6 tia1 bzw1 sec23a rab2a gyg1 hif1a atp6v1c1 mfn1 sptlc1 cnot8 g3bp1 cav2 actr6 oxr1 nmd3 ssr3 arl8b abce1	acsl4 acsl1 acsbg1 cyb5a acsl3
common_hct_saos2	286	51178	smid_breast_cancer_relapse_in_lung_up	21	2904	13.38	0.00025392	0.000613611	1	0.085796	0.5333	mad2l1 ppp1cb g3bp1 tmpo dld mbnl1 ube2n txndc9 cnot8 dcun1d1 cav1 bzw1 tia1 dr1 sub1 nmd3 nup54 abce1 rnft1 galnt1 armc1 cops3 arl5a psmc6 grsf1 mfn1 cand1 nup35 actr6 c14orf119 chordc1 ugp2 slc25a24 fam60a aasdhppt cdc7 rnf138 zfr asf1a osgepl1 rrm2b asnsd1 sptlc1 cav2 vamp7 ect2 sp3 lamp2 lin9 nsl1 dck zwilch rab2a gyg1 chek1 mrs2 eif4e stt3b ube2d3 hif1a lipa zdhhc13 ndfip2 eif1ax melk cfl2 g…	anp32e kpna4 uchl1 krt17 clic4 tnni2 mmp14 ttyh1 ctsl2 cspg4 slc7a5
common_hct_saos2	286	51178	kegg_00010_glycolysis_/_gluconeogenesis	69	13299	13.38	0.00025405	0.000613611	2	0.08274	0.530376	ugp2 dld sptlc1 gyg1 g3bp1 rab2a hif1a stt3b ube2n tmx1 pgm2 sec23a cnot8 tmem30a atp6v1c1 grsf1 tia1 fdx1 lypla1 plod2 asf1a acadm lamp2 eif4e ube2d3 lipa cfl2 mtmr2 galnt1 prkag2 cand1 actr6 txndc9 rrm2b denr ndufb5 seh1l cnot7 capza2 mfn1 mtmr6 ccng1 eif5a2 bzw1 lman1 sub1 abce1 atf1 psmc6 mbnl1 vamp7 ect2 sp3 mad2l1 ppp1cb melk abhd10 oxr1 mrpl42 tmpo insig2 armc1 rab14 prkra golt1b mettl9 ch…	dld dlat gapdh adpgk pkm2 eno1 adh5 hk2 pgk1 eno2 pdhb pgm3 ldhb pdha1 tpi1 acss2 pfkm eno3 ldha pfkl gpi hk1 aldh2 aldh3a2 pck1 pklr gck hk3 aldoa pck2 acss1 pgam2 pgm2 g6pc pfkp g6pc2 adhfe1 pgk2 pgm1 pdha2 acyp1 aldoc pgam1 ldhal6a
common_hct_saos2	286	51178	reactome_mrna_decay_by_5_to_3_exoribonuclease	13	6359	13.34	0.00026036	0.000627005	0	1	1	cnot7 cnot8 eif4e denr psmc6 ube2n actr6 txndc9 snrpe sub1 g3bp1 lypla1 cand1 mad2l1 lbr nup54 abce1 cops3 arl5a grsf1 zfr pbk melk bzw1 tia1 nmd3 seh1l mrpl42 tmpo armc1 c14orf119 chordc1 rnf138 asf1a eef1e1 hmgn4 ect2 zwilch stt3b ube2d3 selt eif1ax tmx1 arl8b galnt1 dld golt1b mbnl1 nup35 ssr3 slc25a24 rsl24d1 fam60a aasdhppt asnsd1 sptlc1 plekhf2 trub1 rabggtb nsl1 dck slc25a32 rab2a rfc3 che…	lsm5 lsm4 lsm3 lsm6 lsm1 ddx6 dcp1a lsm2 xrn1 dcp2 edc3 edc4 dcp1b
common_hct_saos2	286	51178	s-adenosylmethionine_biosynthesis	3	1162	12.91	0.00032613	0.000778534	0	1	1	amd1 g3bp1 mrpl42 sec23a galnt1 cops3 ufm1 stt3b psmc6 dld ube2d3 capza2 golt1b grsf1 mfn1 mbnl1 cand1 ube2n tbc1d15 bpnt1 mfsd1 eif5a2 ssr3 txndc9 abcd3 tia1 bzw1 lman1 tmem30a denr tmx1 hmgn4 cnot8 prpsap2 sptlc1 slc39a6 nmd3 lypla1 arl8b nup54 seh1l abce1	mat2a mat2b mat1a
common_hct_saos2	286	51178	reactome_peroxisomal_lipid_metabolism	20	1669	12.64	0.00037697	0.000892108	2	0.00060136	0.015182	scp2 dld abcd3 bpnt1 tia1 acsl3 rab2a ugp2 fdx1 sptlc1 lamp2 mrpl42 tmed5 gyg1 mrs2 cav1 ube2d3 twf1 hif1a snrpe slc35a3 selt lipa ube2n bzw1 slc25a16 dr1 sub1 tmem30a cmpk1 exoc5 cnot8 tmem123 g3bp1 acadm vamp7 lypla1 nup54 tmem59	scp2 acox1 idh1 hsd17b4 gnpat crat agps slc25a17 acox3 acaa1 abcd1
common_hct_saos2	286	51178	reactome_activated_ampk_stimulates_fatty_acid_oxidation_in_muscle	17	2442	12.43	0.00042317	0.000994268	2	0.0002737	0.00935712	prkag2 dld gyg1 chek1 tmx1 g3bp1 acadm stradb tbc1d15 melk ugp2 acsl3 sptlc1 lamp2 rab2a galnt1 mrs2 eif4e birc2 stt3b psmc6 gls ube2d3 timm17a grsf1 golt1b mfn1 mbnl1 cand1 ube2n stard3nl actr6 ppp1cb fam49b txndc9 abcd3 tia1 bzw1 slc25a24 slc25a16 mtmr2 zfr tmem30a denr cops4 asnsd1 plekhf2 cnot8 ndufb5 cradd cav2 oxr1 vamp7 sp3 seh1l dcun1d1 arl8b	cab39 acsl1 slc25a20 prkab1 stk11 cpt2 prkag1 prkaa1 strada cpt1b acacb prkag3 stradb prkab2
common_hct_saos2	286	51178	udp-n-acetyl-d-glucosamine_biosynthesis_ii	5	824	12.31	0.00045126	0.00105423	0	1	1	ugp2 gyg1 sub1 gls asnsd1 golt1b g3bp1 actr6 melk tia1 slc25a32 slc25a24 armc1 eif4e stt3b psmc6 tmem30a dld asf1a tmx1 rabggtb lypla1 ssr3 abce1 txndc9	uap1 pgm3 gfpt1 gfpt2 gnpnat1
common_hct_saos2	286	51178	hs_methylation_wp704_33416.txt	8	1446	12.16	0.00048904	0.00113441	0	1	1	amd1 ube2d3 ssr3 g3bp1 lypla1 mrpl42 sec23a rab2a galnt1 cops3 ufm1 stt3b psmc6 dld capza2 grsf1 golt1b mfn1 mbnl1 cand1 ube2n tbc1d15 bpnt1 mfsd1 eif5a2 c14orf119 txndc9 abcd3 tia1 bzw1 lman1 tmem30a acsl3 denr tmx1 hmgn4 sptlc1 cnot8 prpsap2 slc39a6 cav2 nmd3 sp3 seh1l arl8b nup54 abce1	mat2a mat2b comt nnmt mat1a tpmt
common_hct_saos2	286	51178	cysteine_biosynthesis_iii_(mammalia)	8	2349	12.07	0.0005124	0.00118524	0	1	1	g3bp1 amd1 sec23a stt3b psmc6 dld grsf1 ube2n eif5a2 ssr3 txndc9 denr sptlc1 nmd3 lypla1 seh1l abce1 mrpl42 zwilch tmpo rab2a galnt1 rfc3 cops3 ufm1 eif4e gls ube2d3 capza2 golt1b mfn1 mbnl1 cand1 tbc1d15 bpnt1 mfsd1 melk abcd3 cfl2 tia1 bzw1 lman1 rsl24d1 lbr fam60a sub1 tmem30a eef1e1 tmx1 hmgn4 prpsap2 cnot8 pbk trub1 slc39a6 elovl5 ect2 mad2l1 nup54 arl8b	mat2a ahcy mat2b cth mat1a cbs
common_hct_saos2	286	51178	folate_transformations	9	2036	11.96	0.00054326	0.00125485	2	1.26542e-05	0.0012215	mthfd2 mthfd2l sptlc1 eif4e dld ube2n rsl24d1 lbr fam60a tmx1 fdx1 g3bp1 lypla1 abce1 slc25a32 tmpo rfc3 mrs2 chek1 cops3 gls ube2d3 timm17a golt1b cand1 lipa tbc1d15 ppp1cb melk gmfb ugp2 slc25a24 lman1 mtfr1 denr asf1a prpsap2 pbk trub1 vamp7 nmd3 ect2 elovl5 mad2l1 nup54	shmt2 mthfd1 mthfd2 shmt1 mthfd1l mthfr mthfs mthfd2l
common_hct_saos2	286	51178	histidine_degradation_iii	7	1057	11.84	0.00057972	0.00132785	2	4.5182e-06	0.000674033	mthfd2 mthfd2l rsl24d1 lbr abce1 tmpo rfc3 gyg1 chek1 cops3 eif4e gls dld golt1b lipa ube2n tbc1d15 melk ugp2 fam60a denr asf1a tmx1 fdx1 sptlc1 g3bp1 pbk trub1 nmd3 ect2 elovl5 lypla1 mad2l1 nup54	mthfd1 mthfd2 ftcd hal mthfd2l
common_hct_saos2	286	51178	biocarta_sars_pathway	10	5351	11.81	0.0005885	0.00134608	1	0.0152242	0.164361	abce1 ube2n sptlc1 dck denr g3bp1 tmpo dld grsf1 cand1 chordc1 c14orf119 asf1a cnot8 ube2d3 ppp1cb melk gmfb tia1 bzw1 tmx1 nmd3 lypla1 nup54 seh1l galnt1 psmc6 actr6 txndc9 ugp2 rsl24d1 fam60a eef1e1 trub1 mad2l1 zwilch rab2a rfc3 chek1 eif4e snrpe eif1ax lbr sub1 atp6v1c1 mrpl42 atf1 armc1 cops3 twf1 capza2 bmi1 golt1b mfn1 mbnl1 bag2 cdc7 rnf138 plod2 zfr acsl3 rrm2b asnsd1 hmgn4 pbk slc39a6 c…	ncl ac005393.1 eif4e mapk14 ldhb ldha anpep
common_hct_saos2	286	51178	yap_taz_regulation.aragona_et_al_2012	29	5436	11.66	0.00063687	0.00145267	3	2.0998e-05	0.00156626	dld cav1 tmpo cnot8 stt3b ppp1cb cfl2 bzw1 g3bp1 psmc6 capza2 golt1b ube2n txndc9 ugp2 sptlc1 lamp2 dcun1d1 rab2a ube2d3 gmfb tia1 lbr tmem30a galnt1 twf1 mfn1 cand1 mfsd1 bag2 slc25a24 cav2 vamp7 gyg1 cpne8 selt lipa stard3nl dr1 denr tmx1 lypla1 arl8b nup54 seh1l rnft1 mrpl42 atf1 sdcbp arl5a ufm1 cnot7 rab14 grsf1 mbnl1 cmtm6 c14orf119 chordc1 mtfr1 cmpk1 asnsd1 hmgn4 tmem123 plekhf2 rabggtb m…	capza1 capzb cfl1 ctnna1 capza2 taz gsn cfl2 cyr61 yap1 ctgf capza3 ctnnd1 ctnna3 lats2
common_hct_saos2	286	51178	methionine_degradation_i_(to_homocysteine)	6	2295	11.62	0.00065281	0.00148284	0	1	1	g3bp1 amd1 sec23a stt3b psmc6 dld grsf1 ube2n eif5a2 ssr3 txndc9 denr sptlc1 nmd3 lypla1 seh1l abce1 mrpl42 zwilch tmpo rab2a galnt1 rfc3 cops3 ufm1 eif4e ube2d3 capza2 golt1b mfn1 mbnl1 cand1 tbc1d15 bpnt1 mfsd1 melk abcd3 cfl2 tia1 bzw1 lman1 lbr fam60a sub1 tmem30a eef1e1 tmx1 hmgn4 prpsap2 cnot8 pbk trub1 slc39a6 elovl5 ect2 mad2l1 nup54 arl8b	mat2a ahcy mat2b mat1a
common_hct_saos2	286	51178	s-adenosyl-l-methionine_cycle_ii	6	2295	11.62	0.00065281	0.00148284	0	1	1	g3bp1 amd1 sec23a stt3b psmc6 dld grsf1 ube2n eif5a2 ssr3 txndc9 denr sptlc1 nmd3 lypla1 seh1l abce1 mrpl42 zwilch tmpo rab2a galnt1 rfc3 cops3 ufm1 eif4e ube2d3 capza2 golt1b mfn1 mbnl1 cand1 tbc1d15 bpnt1 mfsd1 melk abcd3 cfl2 tia1 bzw1 lman1 lbr fam60a sub1 tmem30a eef1e1 tmx1 hmgn4 prpsap2 cnot8 pbk trub1 slc39a6 elovl5 ect2 mad2l1 nup54 arl8b	mat2a ahcy mat2b mat1a
common_hct_saos2	286	51178	biocarta_eif2_pathway	11	7904	11.61	0.00065669	0.00148959	0	1	1	tmx1 g3bp1 abce1 ube2n sptlc1 denr psmc6 cand1 txndc9 rsl24d1 cnot8 dcun1d1 eif4e ube2d3 tia1 sub1 nmd3 lypla1 seh1l grsf1 eef1e1 rab2a stt3b melk nup54 dld capza2 c14orf119 chordc1 asf1a trub1 ppp1cb bzw1 lbr elovl5 mrpl42 galnt1 cops3 arl5a rab14 prkra mbnl1 actr6 vamp7 mad2l1 sec23a chek1 selt eif1ax gmfb tmem30a fdx1 tmpo twf1 golt1b mfn1 ugp2 atg5 fam60a rnf138 zfr tmem123 plekhf2 slc39a6 ra…	eif5 eif2s1 ppp1ca eif2s3 eif2ak4 eif2b5 gsk3b eif2s2 eif2ak1 eif2ak3 eif2ak2
common_hct_saos2	286	51178	kegg_04964_proximal_tubule_bicarbonate_reclamation	7	1067	11.41	0.00072893	0.00163536	1	0.006088	0.0837621	ugp2 tmem30a dld lipa rab2a prkag2 gls slc30a9 fdx1 sptlc1 acadm atf1 sec23a gyg1 cpne8 hif1a cops4 timm17a atp6v1c1 mbnl1 ube2n ostm1 oxr1 rabggtb cops8 lamp2	glud1 mdh1 glud2 pck1 pck2 gls gls2
common_hct_saos2	286	51178	hs_homologous_recombination_wp186_36295.txt	13	6115	10.65	0.0010995	0.00240424	0	1	1	melk g3bp1 nup54 sub1 fam60a asf1a ect2 lin9 rfc3 chek1 ercc8 tia1 denr actr6 txndc9 rrm2b cnot8 mad2l1 lbr nmd3 tmpo armc1 psmc6 nup35 zfr asnsd1 golt1b mfn1 cand1 ube2n chordc1 ugp2 rsl24d1 cdc7 plekhf2 pbk dcun1d1 zwilch mthfd2 ube2d3 lypla1 seh1l abce1 sdcbp galnt1 arl5a dld twf1 mbnl1 slc25a24 eef1e1 osgepl1 sptlc1 vamp7 gyg1 eif4e hif1a selt snrpe lipa eif5a2 dr1 mtmr2 tmem30a tmx1 prpsap2 …	rpa1 pold1 rad50 mre11a rad51 pold2 nbn atm pold3 pold4
common_hct_saos2	286	51178	reactome_cholesterol_biosynthesis	21	2304	10.47	0.0012133	0.00263137	1	0.085796	0.5333	acsl3 ube2n sptlc1 g3bp1 zwilch soat1 ube2d3 lipa eif1ax melk txndc9 fam60a denr lypla1 mad2l1 nup54 abce1 dck tmpo rab2a galnt1 rfc3 chek1 cops3 eif4e psmc6 mthfd2 dld hif1a capza2 snrpe grsf1 nup35 ctgf chordc1 abcd3 bzw1 ugp2 mtmr6 lbr cdc7 sub1 rnf138 mtmr2 zfr pbk c11orf54 rabggtb ect2 seh1l nsl1	idi2 lbr dhcr7 hmgcr sc5dl dhcr24 fdft1 mvd ggps1 ebp cyp51a1 idi1 sqle hsd17b7 pmvk mvk
common_hct_saos2	286	51178	kegg_00052_galactose_metabolism	35	3780	10.3	0.0013325	0.00287162	2	0.0073402	0.0963621	ugp2 pgm2 gyg1 sptlc1 hif1a mtmr2 sec23a dld lipa mtmr6 asf1a rab2a stt3b prkag2 golt1b actr6 tia1 sub1 tmem30a denr tmx1 asnsd1 atp6v1c1 oxr1 lypla1 seh1l galnt1 armc1 arl5a eif4e rab14 psmc6 mthfd2 ube2d3 timm17a mfn1 cand1 ugcg ube2n cmtm6 eif5a2 melk txndc9 cfl2 slc25a24 atg5 zfr rrm2b fdx1 cnot8 rabggtb elovl5 ect2 sp3 dcun1d1 arl8b nup54 pja2 scp2	ugp2 hk2 pgm3 pfkm pfkl hk1 glb1 gck rdh13 hk3 gale akr1b1 gaa pfkp g6pc2 rdh12 pgm2 galt g6pc pgm1 hsd3b7 gla rdh11 rdh14
common_hct_saos2	286	51178	reactome_microrna_biogenesis	18	13998	10.09	0.0014875	0.00318889	0	1	1	tmpo bag2 gtf2b denr g3bp1 ak3 sub1 txndc9 nup54 abce1 cnot8 lypla1 ube2n nmd3 cand1 sptlc1 armc1 cops3 psmc6 grsf1 mfn1 c14orf119 zfr asf1a mad2l1 eif4e tia1 tmx1 seh1l arl5a dld nup35 actr6 chordc1 rsl24d1 fam60a zwilch stt3b ube2d3 lbr cops4 mrpl42 slc25a24 asnsd1 pbk trub1 dcun1d1 rfc3 eif5a2 melk bzw1 elovl5 galnt1 rab14 prkra atg5 cdc7 eef1e1 hmgn4 plekhf2 vamp7 rabggtb ect2 sp3 rab2a timm1…	ran polr2b polr2e dicer1 polr2h rnasen xpo5 polr2c polr2f polr2a ac025647.1 polr2g polr2d polr2j polr2l polr2i tarbp2
common_hct_saos2	286	51178	trans_trans-farnesyl_diphosphate_biosynthesis	4	811	9.86	0.0016891	0.0035836	0	1	1	snrpe bzw1 zwilch rab2a mtmr6 galnt1 rfc3 fam60a cops3 sub1 psmc6 acsl3 dld ube2d3 denr timm17a grsf1 g3bp1 ube2n rabggtb lypla1 eif1ax mad2l1 seh1l nup54 melk nsl1 chordc1 abce1 txndc9 abcd3	idi2 fdps ggps1 idi1
common_hct_saos2	286	51178	kegg_00260_glycine__serine_and_threonine_metabolism	47	5986	9.75	0.0017932	0.00378001	1	0.35862	1	dld sptlc1 hif1a ube2n mthfd2 gls fdx1 seh1l abce1 grsf1 cand1 mthfd2l rsl24d1 sec23a eif4e stt3b lipa gmfb tmx1 cops4 g3bp1 galnt1 cops3 psmc6 twf1 txndc9 ugp2 plekhf2 cnot8 acadm vamp7 sp3 mad2l1 slc25a32 rab2a ube2d3 timm17a ppp1cb eif1ax tia1 lman1 dr1 tmem30a denr atp6v1c1 nmd3 lypla1 mrpl42 rab14 prkag2 capza2 golt1b mfn1 mbnl1 actr6 ssr3 chordc1 abcd3 slc25a24 atg5 mtfr1 fam60a zfr acsl3 a…	tars dld shmt2 sars srr amt rdh13 shmt1 cpt1b phgdh rdh12 aoc3 pisd alas2 chdh alas1 maob psat1 gatm hsd3b7 pemt cbs dmgdh gldc rdh11 rdh14 chka cth aoc2 pipox gnmt
common_hct_saos2	286	51178	reactome_cdc6_association_with_the_orc:origin_complex	11	3217	9.67	0.0018751	0.00394252	0	1	1	melk cdc7 ect2 denr chek1 nup35 actr6 txndc9 sub1 zfr g3bp1 mad2l1 abce1 tmpo eif4e lbr asf1a asnsd1 cnot8 nmd3 lypla1 seh1l nup54 dck anapc13 zwilch cggbp1 atf1 soat1 rfc3 c14orf142 gyg1 armc1 cops3 psmc6 mthfd2 ube2d3 cand1 ube2n naa50 depdc1 eif1ax kbtbd6 chordc1 rsl24d1 slc38a2 fam60a mtmr2 esco2 eef1e1 osgepl1 sptlc1 pbk rabggtb sp3 amd1	orc5l orc2l e2f1 orc6l orc4l cdc6 orc3l mcm8 e2f3 orc1l
common_hct_saos2	286	51178	superpathway_of_glyoxylate_bypass_and_tca	14	3826	9.47	0.0020897	0.00435465	0	1	1	dld fdx1 gyg1 rab2a mrs2 ube2n ugp2 ndufb5 sec23a sucla2 cfl2 tia1 acadm lypla1 ndufa5 slc25a32 stt3b gls timm17a bpnt1 ppp1cb sptlc1 g3bp1 abce1 mrpl42 tmpo galnt1 commd8 cops3 eif4e psmc6 slc30a9 hif1a grsf1 mbnl1 yaf2 lipa cops8 ssr3 eif1ax txndc9 gmfb bzw1 slc25a24 atg5 slc25a16 lbr dr1 sub1 tmem30a acsl3 eef1e1 cops4 atp6v1c1 cnot8 rabggtb lamp2 scp2	suclg1 mdh2 cs mdh1 idh1 fh dlstp sdhd aco2 idh2 ogdhl
common_hct_saos2	286	51178	tca_cycle	14	3826	9.47	0.0020897	0.00435465	0	1	1	dld fdx1 gyg1 rab2a mrs2 ube2n ugp2 ndufb5 sec23a sucla2 cfl2 tia1 acadm lypla1 ndufa5 slc25a32 stt3b gls timm17a bpnt1 ppp1cb sptlc1 g3bp1 abce1 mrpl42 tmpo galnt1 commd8 cops3 eif4e psmc6 slc30a9 hif1a grsf1 mbnl1 yaf2 lipa cops8 ssr3 eif1ax txndc9 gmfb bzw1 slc25a24 atg5 slc25a16 lbr dr1 sub1 tmem30a acsl3 eef1e1 cops4 atp6v1c1 cnot8 rabggtb lamp2 scp2	suclg1 mdh2 cs mdh1 idh1 fh dlstp sdhd aco2 idh2 ogdhl
common_hct_saos2	286	51178	reactome_signaling_by_tgf_beta	15	2676	9.42	0.002151	0.0044767	1	0.040854	0.317732	rnf11 hif1a ctgf g3bp1 atf1 birc2 rab14 mbnl1 hmgn4 cav1 eif4e sub1 elovl5 nup54 mrpl42 galnt1 arl5a suv39h2 rab18 cnot7 psmc6 dld capza2 ube2n mfsd1 txndc9 ugp2 atg5 rsl24d1 rnf138 nek7 cmpk1 asf1a zfand6 sptlc1 cnot8 cav2 vamp7 rabggtb dcun1d1 commd8 gyg1 tmed5 chek1 ccng1 cpne8 ube2d3 selt gtf2b cops8 eif1ax bzw1 tia1 lbr dr1 tmem30a cops4 tmx1 exoc5 ppa2 nmd3 lypla1 arl8b abce1 pja2 scp2 tmem…	ube2d3 smad2 smad4 tgfbr2 tgfb1 smurf2 smad6 smad3 furin ube2d1 smad7 tgfbr1
common_hct_saos2	286	51178	bile_acid_biosynthesis__neutral_pathway	8	540	9.27	0.0023294	0.00481135	1	0.0085888	0.106774	slc25a32 mrpl42 bzw1 ugp2 slc25a24 tmed5 cav1 sub1 tmem30a dld ube2d3 cmpk1 exoc5 fdx1 selt slc35a3 ndufb5 sptlc1 tmem123 vamp7 sp3 tmem59 abcd3	scp2 cyp27a1 hsd3b7
common_hct_saos2	286	51178	kegg_00908_zeatin_biosynthesis	1	225	9.19	0.0024281	0.00499563	0	1	1	tia1 asnsd1 galnt1 g3bp1 sub1 lypla1 psmc6 seh1l dcun1d1 denr txndc9 hif1a	trit1
common_hct_saos2	286	51178	glutamate_biosynthesis_ii	2	452	9.11	0.0025394	0.00519279	0	1	1	ugp2 fdx1 sptlc1 acadm tmem30a dld gls sec23a rab2a mbnl1 atp6v1c1 oxr1 slc30a9	glud1 glud2
common_hct_saos2	286	51178	glutamate_degradation_x	2	452	9.11	0.0025394	0.00519279	0	1	1	ugp2 fdx1 sptlc1 acadm tmem30a dld gls sec23a rab2a mbnl1 atp6v1c1 oxr1 slc30a9	glud1 glud2
common_hct_saos2	286	51178	folate_polyglutamylation_ii	1	104	9.03	0.0026544	0.00539353	0	1	1	rab2a lypla1 mad2l1 rfc3 pbk melk abce1	ggh
common_hct_saos2	286	51178	tca_cycle_variation_iii_(eukaryotic)	12	3627	9	0.0027013	0.00546256	0	1	1	dld fdx1 sec23a gyg1 ube2n cfl2 ndufb5 rab2a mrs2 stt3b gls sucla2 ugp2 g3bp1 acadm ndufa5 slc25a32 ppp1cb bzw1 sub1 atp6v1c1 sptlc1 lypla1 abce1 mrpl42 tmpo galnt1 commd8 cops3 eif4e psmc6 timm17a grsf1 mbnl1 cand1 yaf2 lipa bpnt1 ssr3 eif1ax txndc9 gmfb tia1 slc25a24 atg5 slc25a16 lbr dr1 tmem30a eef1e1 tmx1 cnot8 oxr1 vamp7 seh1l arl8b	suclg1 mdh2 idh3a cs fh dlstp sdhd aco2 ogdhl
common_hct_saos2	286	51178	kegg_00100_steroid_biosynthesis	28	2330	8.99	0.0027087	0.00547077	2	0.0028358	0.050582	acsl3 soat1 lipa sptlc1 hif1a lypla1 snrpe ube2n denr g3bp1 zwilch mmd sdcbp rab2a galnt1 rfc3 tmem135 cops3 eif4e rab14 psmc6 gls dld ube2d3 timm17a grsf1 mbnl1 ostm1 mfsd1 ctgf eif1ax melk chordc1 txndc9 abcd3 bzw1 ugp2 mtmr6 slc39a8 dram2 lbr fam60a sub1 tmem30a c11orf54 rabggtb lamp2 mad2l1 seh1l nup54 abce1 nsl1	idi2 lipa dhcr7 hmgcr soat1 fdps sc5dl fdft1 dhcr24 mvd ggps1 vkorc1 ebp cyp51a1 idi1 sqle cel ggcx hsd17b7 pmvk mvk soat2 cyp27b1
common_hct_saos2	286	51178	kegg_04115_p53_signaling_pathway	68	13287	8.58	0.0034044	0.00674301	3	0.0044412	0.0687548	chek1 cdc7 mad2l1 g3bp1 pbk hif1a melk tmpo ect2 lbr denr nup54 ube2n asf1a rfc3 depdc1 mthfd2 actr6 txndc9 sp3 cav1 eif4e tmx1 abce1 cops3 cnot7 birc2 fam60a rrm2b cnot8 lin9 zwilch gyg1 tia1 sub1 lypla1 seh1l atf1 armc1 dld cand1 nup35 slc25a24 esco2 ccng1 lipa ppp1cb bzw1 cops4 arrdc3 psmc6 twf1 mfn1 mbnl1 ugp2 rnf138 cmpk1 eef1e1 asnsd1 slc39a6 rabggtb dcun1d1 dck rab2a ube2d3 cops8 dr1 tmem3…	cdc2 rrm2 ccnb2 ccnb1 tp53 cdk2 atr cycs chek1 cdk4 atm ccne1 ccne2 ccng1 gtse1 tp73 casp3 ccng2 chek2 ddb2 rrm2b rchy1 cdkn2a tnfrsf10b thbs1 bax serpine1 rfwd2 casp8 siah1 tsc2 cdkn1a cdk6 pmaip1 igfbp3 lrdd zmat3 gadd45g sfn sesn1 mdm4 ccnd3 ppm1d mdm2 fas casp9 ccnd1 shisa5 ei24
common_hct_saos2	286	51178	kegg_00630_glyoxylate_and_dicarboxylate_metabolism	16	3165	8.53	0.0034857	0.00688741	2	0.0002032	0.00757844	dld ugp2 fdx1 gyg1 mthfd2 ube2n mthfd2l lbr sptlc1 ndufb5 abce1 tmpo sec23a rab2a gls timm17a lipa rsl24d1 fam60a atp6v1c1 g3bp1 lypla1 slc25a32 rfc3 mrs2 chek1 cops3 eif4e stt3b slc30a9 hif1a grsf1 golt1b mbnl1 tbc1d15 bpnt1 ppp1cb cops8 ssr3 eif1ax melk cfl2 atg5 slc25a16 dr1 tmem30a denr asf1a tmx1 cops4 pbk trub1 acadm rabggtb nmd3 elovl5 ect2 mad2l1 nup54 ndufa5	mdh2 mthfd1 mthfd2 cs mdh1 aco2 mthfd1l pgp grhpr mthfd2l
common_hct_saos2	286	51178	prpp_biosynthesis_i	3	260	8.43	0.0036888	0.00727994	0	1	1	pgm2 tmpo rab2a prpsap2 g3bp1 gyg1 dr1 birc2 lypla1 eif1ax mad2l1	prps2 prps1 prps1l1
common_hct_saos2	286	51178	kegg_00300_lysine_biosynthesis	5	1707	8.39	0.0037771	0.00744524	1	0.0025868	0.047166	ube2n rsl24d1 aasdhppt sub1 zfr sptlc1 lypla1 mrpl42 tmpo sec23a galnt1 rfc3 armc1 chek1 cops3 eif4e stt3b psmc6 mthfd2 dld grsf1 golt1b mfn1 cand1 actr6 melk c14orf119 txndc9 bzw1 ugp2 lbr fam60a mtmr2 denr asf1a eef1e1 cops4 asnsd1 fdx1 cnot8 ndufb5 g3bp1 rabggtb nmd3 ect2 mad2l1 seh1l nup54 ndufa5 abce1	kars aasdhppt aadat aass
common_hct_saos2	286	51178	biocarta_chrebp2_pathway	42	12954	8.32	0.0039233	0.00771488	1	0.30302	1	g3bp1 ugp2 sub1 rab2a tia1 txndc9 sptlc1 cnot8 ube2n gyg1 bzw1 arl8b tmpo psmc6 dld cand1 armc1 prkag2 capza2 bag2 zfr ube2d3 denr exoc5 abce1 galnt1 rab14 mfn1 actr6 sp3 sec23a selt gmfb dr1 tmem30a tmx1 cops4 nup54 cops3 arl5a atg5 eef1e1 dcun1d1 slc25a32 ccng1 melk cfl2 abhd10 atp6v1c1 oxr1 lypla1 seh1l atf1 birc2 golt1b mbnl1 cmtm6 chordc1 vamp7 ect2 mad2l1 cav1 eif4e stt3b rnf11 ppp1cb cops8…	ywhaz ppp2r5c ywhaq ppp2ca mlx ppp2r1b ywhae ppp2r1a ppp2r5e ppp2r5d ywhab prkar1a ppp2r2d ppp2r4 prkab1 ppp2r2a pklr gck ywhah prkaca prkar2b acaca prkag1 ppp2r2b prkaa1 prkar2a ywhag ppp2r5a prkacb prkag3 prkar1b prkab2 ppp2cb fasn
common_hct_saos2	286	51178	methylmalonyl_pathway	3	86	8.32	0.0039297	0.00771821	0	1	1	acadm fdx1 sucla2 gls dld	mut pcca
common_hct_saos2	286	51178	biocarta_akapcentrosome_pathway	15	6061	8.25	0.0040707	0.00798558	0	1	1	ugp2 cnot8 g3bp1 cand1 ube2n txndc9 ppp1cb sub1 tmx1 abce1 tmpo armc1 psmc6 capza2 grsf1 mad2l1 rab2a gyg1 ube2d3 selt tia1 bzw1 lypla1 seh1l nup54 rab14 dld mfn1 mbnl1 actr6 c14orf119 fam60a cdc7 rnf138 sptlc1 vamp7 ect2 dcun1d1 lin9 dck melk gmfb lbr denr nmd3 mrpl42 galnt1 cops3 arl5a cnot7 prkag2 golt1b mettl9 cmtm6 nup35 mfsd1 depdc1 bag2 chordc1 slc25a24 rsl24d1 tsnax nek7 cmpk1 esco2 asf1a…	cdc2 ppp1ca ppp2ca nup85 rhoa prkar2b pkn1 prkag1 prkar2a akap9 prkacb
common_hct_saos2	286	51178	fatty_acid_beta-oxidation_i	19	2477	8.19	0.0042122	0.00824345	2	0.00047052	0.0128687	acadm dld fdx1 ndufb5 scp2 ccng1 slc25a24 acsl3 mrs2 ugp2 cav2 slc39a6 lamp2 ndufa5 sec23a rab2a gyg1 tmem135 ube2d3 timm17a mfn1 mbnl1 actr6 ppp1cb eif1ax abcd3 tia1 bzw1 denr tmx1 atp6v1c1 sptlc1 cnot8 g3bp1 oxr1 nmd3 rabggtb arl8b abce1	acsl4 hadhb hadh acadm hsd17b10 acsl1 acsbg1 hadha dci acaa2 acsl3 ehhadh echs1 acsl5 acaa1 acsl6 peci
common_hct_saos2	286	51178	reactome_activation_of_rac	14	3147	8.18	0.0042355	0.00827917	0	1	1	denr twf1 mbnl1 sptlc1 g3bp1 rab2a stt3b dld cnot8 rab14 ube2d3 mfn1 ube2n ppp1cb txndc9 tia1 dr1 tmem30a tmx1 nmd3 lamp2 dcun1d1 arrdc3 snx24 rnft1 tmpo atf1 sec23a galnt1 arl5a cav1 psmc6 hif1a capza2 selt grsf1 golt1b cand1 cmtm6 mfsd1 eif1ax melk gmfb cfl2 bzw1 slc25a24 lbr tsnax sub1 mtmr2 c11orf54 cav2 ect2 lypla1 mad2l1 seh1l nsl1 abce1	pak2 nck1 pak1 pak4 sos1 rac1 nck2 sos2 pak3 slit2
common_hct_saos2	286	51178	itaconate_degradation	2	1263	8.02	0.004634	0.00898317	0	1	1	psmc6 dld txndc9 slc25a24 ugp2 fdx1 cnot8 sptlc1 g3bp1 acadm lypla1 snx24 slc25a32 sec23a rab2a galnt1 gyg1 mrs2 arl5a eif4e stt3b sucla2 yaf2 ube2n actr6 cfl2 tia1 sub1 ndufb5 tmem123 ndufa5 abce1 scp2	suclg1 suclg2
common_hct_saos2	286	51178	kegg_00190_oxidative_phosphorylation	117	32033	8.01	0.0046648	0.0090322	4	0.0053858	0.0810835	ndufb5 dld ppa2 ndufa5 timm17a mrs2 denr atp6v1c1 lypla1 ube2n ugp2 grsf1 rab2a ube2d3 sub1 ccng1 sptlc1 sec23a fdx1 g3bp1 lamp2 slc25a32 c14orf119 gyg1 tmx1 abcd3 slc25a24 stt3b selt abce1 mbnl1 actr6 txndc9 slc25a16 sucla2 bpnt1 tmem30a arl8b mrpl42 tmpo galnt1 vamp7 slc30a9 tia1 oxr1 rab14 psmc6 cnot8 acadm rabggtb eif4e rfk zmpste24 bzw1 cops4 scp2 cops3 eef1e1 commd8 hif1a gmfb btbd1 atf1 ar…	uqcrc2 ndufs1 atp5g3 atp5c1 atp5f1 cyc1 atp5a1 uqcrfsl1 sdha atp6v0e1 ndufab1 ndufb10 atp5l atp6v1a cox15 ndufa10 atp5b atp6v1c1 atp6v0d1 cox6b1 atp6v1c2 atp6v0b cox5a ndufa9 sdhc atp5j uqcrh atp6v1b2 ndufv2 atp5g2 bat1 atp6v1d cox6a1 ndufa12 ndufs4 ppa1 atp5h sdhb cox6c ndufa7 cox7c atp6v1e1 ndufb5 ndufa5 uqcrb ndufb8 ndufa4 atp5e ndufb7 ndufc2 atp6v0c ndufa2 ndufa1 uqcrc1 atp5o atp5d atp6v1g1 s…
common_hct_saos2	286	51178	reactome_signaling_by_bmp	23	2710	7.97	0.0047533	0.00918188	1	0.103524	0.604565	cav2 rnf11 ctgf birc2 rab14 twf1 eif4e tia1 tmx1 g3bp1 elovl5 nup54 mrpl42 atf1 galnt1 arl5a suv39h2 rab18 cnot7 psmc6 dld capza2 mbnl1 ube2n txndc9 ugp2 atg5 rsl24d1 tubd1 nek7 cmpk1 asf1a hmgn4 zfand6 sptlc1 cnot8 tmem68 vamp7 rabggtb sp3 dcun1d1 commd8 tmed5 twsg1 cav1 ccng1 hif1a selt gtf2b stard3nl cops8 ppp1cb eif1ax bzw1 lbr dr1 sub1 tmem30a cops4 exoc5 ppa2 nmd3 lypla1 arrdc3 arl8b abce1 …	ube2d3 smad4 bmpr1a bmp2 smurf2 fstl1 zfyve16 smad5 smad6 bmpr2 ube2d1 smad7
common_hct_saos2	286	51178	reactome_recruitment_of_numa_to_mitotic_centrosomes	11	3578	7.91	0.0049244	0.0095012	0	1	1	actr6 seh1l tmpo armc1 melk txndc9 lbr cdc7 sub1 denr asf1a pbk g3bp1 ect2 mad2l1 lin9 rfc3 gyg1 chek1 cops3 psmc6 cand1 ube2n depdc1 tia1 slc25a24 haus2 esco2 asnsd1 nup54 abce1 dck zwilch atf1 eif4e cnot7 mthfd2 capza2 mfn1 mbnl1 c12orf29 tspan6 nup35 bag2 ppp1cb eif5a2 chordc1 dr1 fam60a rnf138 tmx1 sptlc1 cnot8 nmd3 elovl5 lypla1 arl8b dcun1d1	cdc2 tubg1 ccnb1 tubgcp3 tubg2 tubgcp2 numa1 tubgcp4 nedd1
common_hct_saos2	286	51178	kegg_00740_riboflavin_metabolism	16	2271	7.88	0.0049874	0.00961144	3	2.8974e-07	7.92439e-05	txndc9 psmc6 tia1 ugp2 sub1 g3bp1 dld pgm2 ube2n denr sptlc1 rabggtb lypla1 dcun1d1 slc25a32 mrpl42 sec23a rab2a gyg1 mrs2 cops3 arl5a mthfd2 ube2d3 slc30a9 hif1a snrpe selt golt1b sucla2 mbnl1 lipa actr6 eif1ax chordc1 bzw1 lbr atg12 rnf138 mtmr2 cmpk1 asf1a dnajb9 eef1e1 cops4 cnot8 nmd3 seh1l nup54 lin9 abce1	flad1 acp1 mtmr2 phpt1 rfk mtmr6 acp5 enpp1 enpp3 acp2
common_hct_saos2	286	51178	smid_breast_cancer_basal_up	640	98787	7.75	0.0053564	0.0103104	12	0.0057448	0.0822269	g3bp1 mad2l1 melk pbk tmpo lbr chek1 zwilch cdc7 rfc3 ube2n abce1 sub1 ect2 mthfd2 hif1a nup54 depdc1 lypla1 txndc9 fam60a cnot8 tia1 denr rab2a dld mbnl1 cand1 ugp2 nmd3 asf1a seh1l sptlc1 zfr sp3 eif4e armc1 psmc6 cav1 grsf1 dcun1d1 ube2d3 atf1 cops3 tmx1 bzw1 rnf138 dr1 snrpe eif1ax mtmr2 gmfb mrpl42 galnt1 nup35 ppp1cb sec23a dck actr6 lin9 stt3b cav2 capza2 chordc1 slc25a24 eef1e1 asnsd1 gyg…	ybx1 tra2b anp32e ywhaz hnrnpu rad21 syncrip msh6 mcm5 mcm7 myc gdi2 cdc2 ssrp1 mcm2 mcm4 dlat nup93 tyms trip13 dkc1 ccna2 ccnb2 atad2 arnt melk lbr skp2 eno1 atp13a3 tp53 acp1 cdt1 mtmr2 ndc80 cdc20 bub1 foxc1 cdc25a ywhae gart ak2 pbk shcbp1 ncaph rad51ap1 tfdp1 calu tsn pax6 mki67 pttg1 c6orf62 qki chaf1b tpx2 cdca3 cenpn whsc1 dlgap5 nusap1 cdca8 sigmar1 foxm1 chek1 adam17 cenpa cenpe cenpf …
common_hct_saos2	286	51178	hs_dna_damage_response_wp1530_38644.txt	98	25518	7.72	0.0054461	0.0104586	3	0.026418	0.239513	g3bp1 melk chek1 mad2l1 rfc3 nup54 ect2 lbr tmpo pbk asf1a sub1 denr txndc9 cdc7 ube2n actr6 lin9 tia1 nmd3 fam60a cnot8 zwilch abce1 atf1 armc1 tmx1 mthfd2 lypla1 asnsd1 zfr dck seh1l cops3 cand1 depdc1 slc25a24 sp3 eif4e ube2d3 cnot7 dld nup35 dcun1d1 ppp1cb eef1e1 hif1a elovl5 psmc6 gyg1 gtf2b eif1ax bzw1 birc2 grsf1 mbnl1 rnf138 esco2 dr1 stradb ugp2 rrm2b sptlc1 plekhf2 cav1 ercc8 twf1 mfn1 …	mcm7 myc cdc2 smc1a prkdc ccnb2 ccnb1 rad9a tp53 cdk2 rad50 mre11a rad51 e2f1 tlk2 cdc25a creb1 atr cycs h2afx chek1 nbn cdk4 atm ccne1 rfc1 brca1 rb1 cdc25c ccne2 ccng1 casp3 chek2 ddb2 cdk5 rrm2b tlk1 fancd2 rpa2 tnfrsf10b bax casp8 cdkn1b cdkn1a abl1 cdk6 rad1 rad17 pmaip1 lrdd gadd45g sfn sesn1 ccnd3 pml mdm2 fas casp9 ccnd1
common_hct_saos2	286	51178	biocarta_g2_pathway	24	10892	7.65	0.0056678	0.0108589	1	0.11274	0.64016	chek1 melk g3bp1 mad2l1 pbk rfc3 tmpo txndc9 armc1 depdc1 cdc7 tia1 sub1 abce1 ube2n actr6 ect2 hif1a ppp1cb lbr denr nup54 esco2 eef1e1 asf1a dck zwilch mthfd2 seh1l atf1 cops3 psmc6 capza2 mfn1 cand1 nup35 fam60a rnf138 cnot8 sp3 ube2d3 gmfb dr1 tmx1 birc2 twf1 slc25a24 zfr rrm2b sptlc1 lin9 rab2a cav1 eif4e gtf2b rcn2 cops8 bzw1 lypla1 stradb arl5a cnot7 dld prkra grsf1 orc4 bag2 chordc1 c14or…	cdc2 ywhaq plk1 prkdc ccnb1 tp53 cdc25a atr chek1 atm ep300 brca1 cdc25c chek2 wee1 rps6ka1 ywhah cdc25b cdc34 cdkn1a mdm2
common_hct_saos2	286	51178	isoleucine_degradation_i	11	2660	7.5	0.0061562	0.0117125	1	0.0193354	0.193472	acadm fdx1 dld ndufb5 ccng1 ndufa5 sec23a mrs2 stt3b ube2d3 slc30a9 mbnl1 ppp1cb cfl2 sptlc1 scp2 slc25a32 mrpl42 rab2a galnt1 gyg1 tmem135 rab14 psmc6 hif1a capza2 timm17a grsf1 cand1 ube2n eif1ax txndc9 gmfb tia1 ugp2 slc25a24 dr1 mtmr2 tmem30a denr eef1e1 tmx1 cops4 atp6v1c1 cnot8 g3bp1 cav2 vamp7 sp3 lamp2 seh1l abce1	dld acat1 hadhb hsd17b10 hadha bcat2 ehhadh echs1 acaa1 bcat1 acadsb
common_hct_saos2	286	51178	hs_glycogen_metabolism_wp500_38907.txt	36	10376	7.23	0.0071615	0.0133768	2	0.0082418	0.105662	ugp2 rab2a gyg1 g3bp1 dld ppp1cb tia1 sub1 oxr1 cand1 ube2n tmpo bag2 txndc9 zfr cnot8 dcun1d1 psmc6 pgm2 sp3 denr galnt1 armc1 capza2 mbnl1 sptlc1 sec23a ccng1 ube2d3 hif1a bzw1 dr1 tmem30a tmx1 atp6v1c1 seh1l arl8b nup54 abce1 cops3 twf1 golt1b mfn1 actr6 chordc1 atg5 eef1e1 asf1a mad2l1 chek1 stt3b cpne8 slc30a9 selt lipa cfl2 lbr atg12 cops4 exoc5 lypla1 mrpl42 atf1 arl5a cnot7 rab14 grsf1 su…	ppp2r5c ppp2ca ugp2 ppp2r1b ppp2r1a ppp2r5e gsk3b calm2 calm1 gyg1 ppp2r5d gys1 phkb calm3 gbe1 agl ppp2r4 pygl pygm ppp2r2a gsk3a pygb gys2 ppp2r2b ppp2r5a pgm1 phka1 phkg1 ppp2cb phkg2 gyg2 phka2
common_hct_saos2	286	51178	superpathway_of_cholesterol_biosynthesis	25	3359	7.14	0.0075173	0.0140095	1	0.122104	0.678276	acsl3 ube2n sptlc1 mad2l1 denr g3bp1 lypla1 soat1 dld grsf1 txndc9 fam60a acadm zwilch ube2d3 snrpe lipa eif1ax melk dr1 sub1 nup54 abce1 tmpo galnt1 tmem135 cops3 psmc6 capza2 nup35 chordc1 abcd3 ugp2 atg5 mtmr6 cdc7 rnf138 zfr pbk rabggtb ect2 nsl1 dck slc25a32 rab2a sec23a rfc3 chek1 eif4e mthfd2 slc30a9 hif1a timm17a ctgf cfl2 bzw1 lbr mtmr2 fdx1 ndufb5 c11orf54 seh1l ndufa5 amd1	idi2 lbr acat1 acat2 dhcr7 hmgcr fdps sc5dl fdft1 dhcr24 mvd ggps1 ebp cyp51a1 idi1 sqle hsd17b7 pmvk mvk hmgcs2
common_hct_saos2	286	51178	kegg_04914_progesterone-mediated_oocyte_maturation	106	28646	7.02	0.0080694	0.0149198	2	0.2589	1	g3bp1 mad2l1 dck melk chek1 tmpo abce1 txndc9 pbk anapc13 rfc3 lbr sub1 ube2n nsl1 zwilch nup54 rab2a ppp1cb tia1 tmx1 ugp2 cdc7 zfr cnot8 ect2 denr armc1 actr6 depdc1 asf1a mbnl1 gmfb cops3 capza2 chordc1 fam60a sptlc1 gyg1 hif1a psmc6 cand1 nup35 dcun1d1 eif4e mthfd2 ube2d3 mis12 bzw1 lypla1 seh1l arl8b galnt1 grsf1 esco2 atp6v1c1 nmd3 dld twf1 mfn1 bag2 slc25a24 sp3 lin9 sec23a ccng1 eif1ax tm…	cdc2 hsp90aa2 anapc5 gnai3 mad2l1 mapk1 plk1 hsp90ab1 ccna2 ccnb2 ccnb1 raf1 mapk14 cdk2 cdc16 kras anapc10p cdc23 cdc25a bub1 cdc27 map2k1 anapc1 pkmyt1 cdc25c mapk9 akt3 akt1 pik3ca anapc2 mapk3 pde6d gnai2 mapk10 araf fzr1 anapc7 mad1l1 pde4d rps6ka1 akt2 cdc25b mad2l2 cdc26 prkaca pde4a anapc13 prkx rps6ka2 rps6ka3 pde1a anapc11 pde8b pik3r1 adcy7 anapc4 pde4c mapk8 prkacb pik3cb braf pde11a …
common_hct_saos2	286	51178	reactome_mtor_signalling	27	7235	7.01	0.0081237	0.0150032	3	1.26542e-05	0.0012215	g3bp1 sptlc1 galnt1 tia1 prkag2 dld capza2 mfn1 cand1 ube2n actr6 cnot8 eif4e denr tmx1 nmd3 lypla1 seh1l abce1 tmpo txndc9 rsl24d1 trub1 dcun1d1 rab2a chek1 ube2d3 bzw1 oxr1 elovl5 stradb arl5a psmc6 grsf1 ugp2 zfr asf1a asnsd1 plekhf2 sp3 gyg1 stt3b tbc1d15 ppp1cb melk lbr tmem30a atp6v1c1 arl8b nup54 mrpl42 armc1 birc2 golt1b mbnl1 glmn fam49b c14orf119 chordc1 fam60a cdc7 hspa13 rrm2b tmem68 …	cab39 eif4g1 eif4e rheb eif4b ppm1a rps6 prkab1 stk11 akt2 rps6kb1 prkaa1 prkag1 strada eif4ebp1 tsc2 mlst8 tsc1 prkag3 stradb prkab2 mtor
common_hct_saos2	286	51178	kegg_00450_selenoamino_acid_metabolism	30	6499	6.82	0.0090345	0.0165364	0	1	1	txndc9 sptlc1 denr g3bp1 nmd3 abce1 psmc6 ube2n rsl24d1 dld lypla1 nup54 seh1l mrpl42 galnt1 grsf1 cand1 ssr3 asf1a cnot8 mad2l1 sec23a eif4e stt3b bpnt1 melk elovl5 amd1 tmpo cops3 capza2 mfn1 actr6 chordc1 fam60a zfr eef1e1 hmgn4 trub1 ect2 rab2a rfc3 ube2d3 eif5a2 cfl2 tia1 lman1 lbr sub1 tmx1 ufm1 golt1b mbnl1 nup35 mfsd1 abcd3 ugp2 atg5 aasdhppt pbk slc39a6 lin9 zwilch cpne8 mthfd2 gls tbc1d…	mat2a ahcy prmt5 mars trmt11 papss1 mat2b wbscr22 prmt3 sephs1 mat1a papss2 cth cbs
common_hct_saos2	286	51178	reactome_metabolism_of_lipids_and_lipoproteins	229	25742	6.75	0.0093853	0.0171021	9	4.4538e-06	0.000674033	dld fdx1 g3bp1 acsl3 sptlc1 sgpp1 tia1 acadm cnot8 hif1a ube2n txndc9 ugp2 ugcg scp2 lamp2 denr lypla1 sub1 ndufb5 sec23a lipa bzw1 abce1 rab2a ppp1cb tmpo mbnl1 abcd3 sp3 ube2d3 arl5a dcun1d1 slc25a32 tmx1 nup54 slc25a24 mrs2 lbr tmem30a nmd3 seh1l galnt1 prkag2 cand1 gyg1 rsl24d1 mad2l1 elovl5 tmem135 psmc6 actr6 rabggtb lin9 cav1 eif1ax cfl2 golt1b mfn1 vamp7 eif4e ccng1 stt3b selt bpnt1 lman1…	sptlc1 ppp1cc ppp1ca idi2 smarcd3 lbr p4hb ppp1cb scp2 vapa sar1b med1 acat1 csnk1g2 acox1 idh1 chd9 crebbp hadhb acadvl osbp hadh hdac3 lass2 sgpp1 acsl1 ppap2a acadm slc25a20 hadha hsd17b4 cpt1a tgs1 tbl1xr1 hmgcl dhcr7 ncor1 ppap2c cpt2 gnpat cav1 hmgcr dci prkaca cyp27a1 acaca degs1 agpat5 ncoa3 acadl sgms1 degs2 sphk2 oxct1 sptlc2 sin3b gpd1 sgpl1 crat agps ppap2b gpam sdc1 acer2 hspg2 sgms2…
common_hct_saos2	286	51178	reactome_proteolytic_cleavage_of_snare_complex_proteins	16	2891	6.73	0.0094698	0.0172369	0	1	1	vamp7 sec23a sptlc1 rab2a galnt1 sub1 denr arl5a rnf11 psmc6 ostm1 ndfip2 txndc9 tia1 atp6v1c1 oxr1 lypla1 arl8b mmd atf1 sdcbp tmed5 gls slc30a9 grsf1 golt1b mfn1 mbnl1 cand1 lipa ube2n stard3nl mfsd1 actr6 ssr3 chordc1 lman1 dr1 zfr asf1a tmx1 osgepl1 asnsd1 cnot8 plekhf2 g3bp1 slc39a6 nmd3 seh1l	stx16 stx7 snap25 stx6 stx5 stx4 vamp2 stx1a stx12 stx8 stx10 vamp1 stx1b stx3
common_hct_saos2	286	51178	reactome_fanconi_anemia_pathway	17	2181	6.7	0.0096251	0.0174808	0	1	1	rmi1 chek1 pbk tmpo mthfd2 melk zwilch rfc3 cdc7 g3bp1 mad2l1 lbr ect2 abce1 mrpl42 atf1 fam60a rnf11 cpne8 dld ube2d3 hif1a capza2 gtf2b ube2n nup35 depdc1 ppp1cb lypla1 eif1ax nup54	fanci ube2t brca1 ubb fancl fancd2 fanca fance c17orf70 fancg fancm fancb fancf fancc
common_hct_saos2	286	51178	reactome_mitochondrial_trna_aminoacylation	20	6513	6.67	0.0098325	0.0178083	0	1	1	dld fdx1 lypla1 txndc9 cnot8 g3bp1 galnt1 cand1 ugp2 zfr denr nmd3 nup54 armc1 psmc6 golt1b ube2n slc25a24 sptlc1 stt3b tia1 lbr sub1 seh1l grsf1 mfn1 mbnl1 actr6 c14orf119 rsl24d1 fam60a eef1e1 asnsd1 acadm rabggtb mad2l1 mrs2 eif4e hif1a melk bzw1 mtmr2 cops4 ndufb5 abce1 mrpl42 tmpo cops3 arl5a cmtm6 mfsd1 asf1a osgepl1 plekhf2 trub1 ect2 lamp2 dcun1d1 nsl1 rab2a sec23a rfc3 gyg1 chek1 ccng1 m…	kars iars2 qars yars2 nars2 hars2 fars2 wars2 cars2 fbxo17 lars2 rars2
common_hct_saos2	286	51178	kegg_04130_snare_interactions_in_vesicular_transport	33	3623	6.61	0.010129	0.0182745	0	1	1	vamp7 sec23a rab2a lman1 sptlc1 ube2d3 ube2n sub1 denr atp6v1c1 galnt1 rnf11 stard3nl mfsd1 ndfip2 ssr3 txndc9 tia1 bzw1 tmx1 oxr1 mmd atf1 sdcbp tmed5 arl5a rab14 psmc6 gls twf1 slc30a9 hif1a capza2 selt golt1b cand1 lipa tbc1d15 ostm1 yipf4 mis12 ugp2 dr1 mtmr2 tmem30a nek7 cnot8 slc39a6 lypla1 arl8b nsl1 scp2	stx7 snap29 snap23 snap25 ykt6 vamp3 stx5 stx6 stx4 gosr2 vti1b vamp2 stx1a vamp4 bet1 gosr1 stx12 stx8 stx10 vamp5 vamp1 stx3 stx19 vamp8 stx18 stx17
common_hct_saos2	286	51178	kegg_04114_oocyte_meiosis	90	35262	6.6	0.010221	0.0184203	3	0.0179814	0.187261	g3bp1 mad2l1 tmpo melk abce1 sub1 ppp1cb anapc13 lbr txndc9 cnot8 ugp2 tmx1 chek1 denr rfc3 tia1 capza2 pbk nsl1 rab2a dld cand1 ube2n nup54 cdc7 zwilch bzw1 ect2 psmc6 bag2 sptlc1 mbnl1 zfr gmfb actr6 depdc1 dcun1d1 arl8b dck mthfd2 ube2d3 nmd3 galnt1 armc1 cfl2 eif4e hif1a seh1l arl5a fam60a gyg1 cav1 mis12 rab14 dr1 stradb grsf1 mfn1 chordc1 eef1e1 sp3 cops4 atp6v1c1 lypla1 cops3 asf1a sec23a …	ar ywhaz ppp1cc cdc2 ywhaq anapc5 ppp1ca mad2l1 ppp2ca mapk1 plk1 ppp2r1b cdk2 cdc16 ppp1cb anapc10p cdc23 aurka cdc20 ywhae bub1 cdc27 pttg1 ppp2r1a map2k1 anapc1 calm1 fbxo5 ppp3ca pkmyt1 cdc25c slk ywhab anapc2 mapk3 camk2d anapc7 rps6ka1 ywhah mad2l2 cdc26 prkaca ac012652.1 anapc13 prkx rps6ka2 rps6ka3 camk2a ywhag anapc11 camk2g camk2b ppp3cc itpr3 anapc4 adcy7 ppp3cb itpr2 prkacb cpeb1 espl…
common_hct_saos2	286	51178	reactome_branched_chain_amino_acid_catabolism	16	2876	6.35	0.011732	0.0209136	1	0.047368	0.351723	dld fdx1 acadm ndufb5 sptlc1 sec23a mrs2 ccng1 stt3b slc30a9 hif1a txndc9 cfl2 tia1 dr1 g3bp1 ndufa5 slc25a32 mrpl42 rab2a galnt1 gyg1 tmem135 rab14 psmc6 ube2d3 capza2 grsf1 mbnl1 cand1 ube2n bag2 ppp1cb eif1ax gmfb ugp2 slc25a24 mtmr2 tmem30a abhd10 denr eef1e1 tmx1 cops4 atp6v1c1 cnot8 vamp7 sp3 lamp2 seh1l abce1 scp2	dld acat1 mccc1 hsd17b10 mccc2 bcat2 hibadh dbt aldh6a1 bcat1 ivd acadsb bckdhb auh hibch
common_hct_saos2	286	51178	mevalonate_pathway_i	10	1840	6.13	0.013298	0.0235515	0	1	1	ube2n denr sptlc1 dld grsf1 dr1 sub1 acsl3 acadm lypla1 mad2l1 slc25a32 zwilch sec23a galnt1 rfc3 tmem135 cops3 eif4e psmc6 ube2d3 slc30a9 snrpe ctgf eif1ax melk chordc1 txndc9 cfl2 abcd3 bzw1 atg5 mtmr6 lbr fam60a fdx1 ndufb5 g3bp1 rabggtb seh1l nup54 ndufa5 abce1 amd1	idi2 acat1 acat2 hmgcr mvd idi1 pmvk mvk hmgcs2
common_hct_saos2	286	51178	reactome_regulation_of_ampk_activity_via_lkb1	14	2492	5.81	0.015963	0.0280894	2	0.000105318	0.004671	prkag2 g3bp1 chek1 tmx1 sptlc1 stradb galnt1 psmc6 dld mfn1 tbc1d15 actr6 melk tia1 plekhf2 dcun1d1 tmpo rab2a gyg1 eif4e birc2 stt3b cpne8 gls ube2d3 capza2 grsf1 golt1b mbnl1 cand1 ube2n stard3nl ppp1cb fam49b txndc9 bzw1 ugp2 mtmr2 zfr tmem30a denr cops4 asnsd1 cnot8 cradd oxr1 vamp7 sp3 lamp2 seh1l arl8b	cab39 ppm1a prkab1 stk11 prkag1 prkaa1 strada prkag3 stradb prkab2
common_hct_saos2	286	51178	kegg_00471_d-glutamine_and_d-glutamate_metabolism	5	615	5.74	0.016564	0.0290224	1	0.0025868	0.047166	ugp2 tmem30a dld gls fdx1 sptlc1 acadm sec23a rab2a cpne8 slc30a9 atp6v1c1 mbnl1 lipa ostm1 oxr1	glud1 glud2 gls gls2
common_hct_saos2	286	51178	hs_alanine_and_aspartate_metabolism_wp106_38938.txt	12	1793	5.58	0.018146	0.0313587	0	1	1	gls rab2a dld ube2n fdx1 lypla1 abce1 tmpo sec23a galnt1 gyg1 arl5a ccng1 stt3b psmc6 ube2d3 hif1a timm17a grsf1 sucla2 mfn1 cand1 actr6 ppp1cb eif1ax txndc9 abcd3 tia1 ugp2 slc25a24 tmem30a denr eef1e1 tmx1 asnsd1 hmgn4 tmem123 sptlc1 cnot8 ndufb5 g3bp1 slc39a6 nmd3 rabggtb bnip3l lamp2 seh1l nup54	dars got2 abat gad2 pc gad1
common_hct_saos2	286	51178	hs_dna_damage_response_wp707_38647.txt	68	23898	5.55	0.018502	0.0319067	2	0.079088	0.512978	g3bp1 melk chek1 mad2l1 rfc3 nup54 ect2 lbr tmpo pbk asf1a sub1 denr txndc9 cdc7 ube2n actr6 lin9 tia1 abce1 nmd3 atf1 fam60a zwilch tmx1 armc1 cnot8 mthfd2 lypla1 depdc1 asnsd1 slc25a24 zfr sp3 dck ube2d3 seh1l cops3 cnot7 cand1 ppp1cb eif4e hif1a elovl5 dld nup35 dcun1d1 gyg1 gtf2b eif1ax bzw1 birc2 grsf1 esco2 eef1e1 dr1 stradb psmc6 rrm2b plekhf2 cav1 ercc8 twf1 mbnl1 mfn1 chordc1 rsl24d1 rnf…	myc cdc2 smc1a prkdc ccnb2 ccnb1 rad9a tp53 cdk2 rad50 mre11a rad51 e2f1 tlk2 cdc25a creb1 atr cycs h2afx chek1 nbn cdk4 atm ccne1 rfc1 brca1 rb1 cdc25c ccne2 casp3 chek2 ddb2 cdk5 rrm2b tlk1 fancd2 rpa2 tnfrsf10b bax casp8 cdkn1b cdkn1a abl1 cdk6 rad1 rad17 pmaip1 lrdd gadd45g sfn sesn1 ccnd3 pml mdm2 fas casp9 ccnd1
common_hct_saos2	286	51178	kegg_00290_valine__leucine_and_isoleucine_biosynthesis	11	3358	5.44	0.019647	0.0336688	0	1	1	dld fdx1 stt3b cand1 tia1 ugp2 denr g3bp1 acadm galnt1 snrpe grsf1 mfn1 ube2n sub1 zfr eef1e1 tmx1 atp6v1c1 ndufb5 cnot8 nmd3 lypla1 seh1l nup54 dck sec23a armc1 mrs2 arl5a eif4e ccng1 psmc6 mthfd2 ube2d3 hif1a golt1b mbnl1 bpnt1 actr6 eif1ax melk txndc9 bzw1 slc25a24 tmem30a asf1a cops4 asnsd1 sptlc1 plekhf2 rabggtb lamp2 arl8b nsl1 abce1	iars2 lars pdhb pdha1 vars iars bcat2 lars2 pdha2 bcat1
common_hct_saos2	286	51178	mitochondrial_l-carnitine_shuttle_pathway	2	158	5.37	0.020545	0.0350612	0	1	1	acsl3 acadm slc25a24 fdx1 mfn1 lamp2	cpt1a cpt1c
common_hct_saos2	286	51178	reactome_sema3a_pak_dependent_axon_repulsion	15	5804	5.36	0.020616	0.0351458	0	1	1	rab2a g3bp1 ube2n tmpo psmc6 dld sptlc1 stt3b ppp1cb bzw1 lbr denr twf1 capza2 grsf1 cand1 cnot8 dcun1d1 ube2d3 gmfb sub1 lypla1 seh1l abce1 galnt1 rab14 golt1b mfn1 txndc9 ugp2 zfr asf1a cav2 mad2l1 lamp2 sec23a cav1 eif1ax cfl2 tia1 tmem30a tmx1 nmd3 arrdc3 arl8b rnft1 atf1 armc1 arl5a mbnl1 cmtm6 mfsd1 actr6 chordc1 c14orf119 slc25a24 tsnax dck chek1 cpne8 hif1a timm17a selt snrpe lipa stard3n…	pak2 hsp90aa2 hsp90ab1 cfl1 pak1 rac1 fyn nrp1 sema3a limk1
common_hct_saos2	286	51178	kegg_00680_methane_metabolism	8	1842	5.35	0.020722	0.0352371	0	1	1	ube2d3 mthfd2 dld mthfd2l sptlc1 rab2a eif4e ppp1cb g3bp1 lypla1 slc25a32 tmpo gyg1 mrs2 ufm1 stt3b gls hif1a capza2 timm17a cand1 ube2n actr6 chordc1 txndc9 gmfb tia1 ugp2 lman1 slc25a24 mtfr1 abhd10 tmem30a tmx1 fdx1 zfand6 cnot8 prpsap2 vamp7 lamp2 scp2	shmt2 adh5 cat shmt1 mthfr esd lpo prdx6
common_hct_saos2	286	51178	reactome_metal_ion_slc_transporters	24	1041	5.34	0.020853	0.0354026	2	0.00141782	0.0310219	lman1 stt3b zfr twf1 hif1a lipa bzw1 rab2a soat1 dr1 ccng1 sub1 rab14 tmem30a acsl3 cops4 sptlc1 cnot8 ube2n tbc1d15 vamp7 elovl5 lypla1 ssr3 lamp2 mad2l1 nup54 seh1l txndc9	slc11a2 slc30a5 slc39a6 slc11a1 slc41a2 slc39a5 slc39a8 slc30a6 slc31a1
common_hct_saos2	286	51178	kegg_00640_propanoate_metabolism	35	4942	5.24	0.022124	0.037367	2	0.0073402	0.0963621	acadm dld fdx1 ugp2 rab2a ube2n sptlc1 ndufa5 gyg1 gls denr g3bp1 lypla1 slc25a32 sec23a mrs2 tmem135 eif4e psmc6 prkag2 grsf1 sucla2 lipa txndc9 cfl2 slc25a24 sub1 abhd10 cnot8 ndufb5 abce1 scp2 snx24 tmpo atf1 galnt1 arl5a stt3b ube2d3 slc30a9 hif1a timm17a yaf2 bpnt1 actr6 bag2 abcd3 tia1 bzw1 atg5 lman1 mtmr6 dr1 plod2 acsl3 tmem123 slc39a6 rabggtb sp3 lamp2 mad2l1 amd1	suclg1 suclg2 acat1 ldhb acat2 acss2 ldha pccb acadm mut hadha aldh2 aldh3a2 acaca ehhadh acss1 sucla2 echs1 acacb pcca acss3 aldh6a1 abat ldhal6a hibch
common_hct_saos2	286	51178	5-aminoimidazole_ribonucleotide_biosynthesis_i	2	629	5.22	0.022303	0.0376306	0	1	1	mad2l1 abce1 tia1 mrpl42 zwilch tmpo rab2a rfc3 chek1 cops3 mthfd2 gls tmx1 grsf1 g3bp1 pbk ube2n nmd3 lypla1 melk mthfd2l	gart ppat
common_hct_saos2	286	51178	reactome_metabolism_of_vitamins_and_cofactors	42	4550	5.2	0.022561	0.0380268	4	1.94554e-06	0.00045609	hif1a lypla1 sptlc1 g3bp1 ube2n mrs2 lipa sub1 mthfd2l txndc9 ugp2 slc25a24 rsl24d1 mthfd2 tia1 seh1l psmc6 dld golt1b actr6 ssr3 zfr lamp2 lin9 slc25a32 denr fdx1 nmd3 abce1 tmpo armc1 cops3 prkag2 grsf1 mfn1 pgm2 glmn abcd3 slc25a16 mtmr6 asf1a asnsd1 plekhf2 cnot8 trub1 cav2 rabggtb mad2l1 sec23a rfc3 gyg1 eif4e stt3b slc30a9 timm17a snrpe tbc1d15 cfl2 lbr mtmr2 dnajb9 tmx1 elovl5 nup54 ndufa5	mthfd1 flad1 slc25a32 cyb5r3 nadsyn1 aasdhppt nadk cyb5a shmt1 rfk slc25a16 ppcdc mthfr tpk1 slc2a1 slc2a3 acp5 ppcs slc5a6 pank2 nmnat3 enpp1 pank3 nmnat1 slc19a1 fasn
common_hct_saos2	286	51178	reactome_g1_phase	16	7751	5.17	0.02298	0.0386535	0	1	1	melk sub1 tmpo actr6 sp3 rfc3 ube2d3 g3bp1 cand1 txndc9 cnot8 mad2l1 chek1 tmx1 lypla1 cdc7 ect2 lin9 dck ercc8 lbr denr cops4 abce1 atf1 cnot7 capza2 mfn1 mbnl1 ube2n nup35 chordc1 zfr dcun1d1 zwilch ccng1 gtf2b eif1ax kbtbd6 dr1 nmd3 seh1l amd1 rnft1 mrpl42 mettl10 cggbp1 galnt1 soat1 c11orf82 armc1 tmem135 cops3 ufm1 rab18 psmc6 prkag2 dld hsd17b11 grsf1 sec22c yaf2 depdc1 abcd3 mzt1 ugp2 slc2…	e2f4 cdk7 e2f5 e2f1 tfdp1 ccnh mnat1 cdk4 rb1 cdkn1a e2f3 cdk6 ccnd3 ccnd1
common_hct_saos2	286	51178	methylglyoxal_degradation_i	2	248	5.05	0.02464	0.0413609	0	1	1	ugp2 grsf1 fdx1 rab2a g3bp1 gyg1 mrs2 elovl5 sub1 acsl3 hif1a	glo1 hagh
common_hct_saos2	286	51178	hs_electron_transport_chain_wp111_38660.txt	103	28734	4.91	0.026764	0.0443363	2	0.242	1	ndufb5 ndufa5 dld timm17a mrs2 ppa2 ube2n denr lypla1 ugp2 grsf1 ube2d3 sub1 ccng1 slc25a32 abcd3 fdx1 g3bp1 txndc9 slc25a24 rab2a mbnl1 c14orf119 slc25a16 gyg1 tmx1 sucla2 actr6 selt tia1 psmc6 sptlc1 rabggtb abce1 mrpl42 galnt1 cnot8 sec23a stt3b bpnt1 cops3 cand1 acadm lamp2 zmpste24 cops4 tmpo mettl9 zfr asf1a dcun1d1 slc30a9 rfk hif1a tmem30a atp6v1c1 btbd1 nup54 scp2 armc1 arl5a rsl24d1 eef…	uqcrc2 cox11 sco1 ndufs1 atp5g3 atp5c1 atp5f1 atp5a1 uqcrfsl1 sdha ndufab1 ndufb10 atp5l cox15 ndufa10 atp5b cox6b1 cox5a ndufa9 sdhc atp5j uqcrh slc25a5 ndufv2 atp5g2 cox6a1 ndufa12 slc25a4 ndufs4 atp5h sdhb cox6c ndufa7 cox7c ndufb5 ndufa5 uqcrb ndufb8 ndufa4 atp5e ndufb7 ndufc2 ndufa2 ndufa1 uqcrc1 atp5o ucrc atp5d sdhd ndufs8 ndufb3 ndufv1 atp5i ndufb6 ndufb4 ndufb9 ndufa6 ndufc1 cox17 ndufs3…
common_hct_saos2	286	51178	kegg_00071_fatty_acid_metabolism	48	6020	4.81	0.028229	0.046575	2	0.024832	0.228929	acadm dld fdx1 acsl3 lamp2 scp2 sptlc1 ndufb5 ugp2 rab2a gyg1 ccng1 lipa tia1 slc25a24 g3bp1 ndufa5 sec23a tmem135 gls ube2d3 timm17a mfn1 mbnl1 bpnt1 abcd3 cnot8 slc39a6 cav2 lypla1 slc25a32 mrs2 eif4e stt3b twf1 slc30a9 hif1a grsf1 ube2n actr6 ppp1cb chordc1 txndc9 cfl2 bzw1 atg5 lman1 dr1 sub1 denr tmx1 zfand6 oxr1 rabggtb nmd3 sp3 mad2l1 abce1 amd1	acsl4 adh5 acat1 acox1 acat2 hadhb acadvl hadh acsl1 acadm hadha hsd17b4 cpt1a aldh2 aldh3a2 cpt2 gcdh dci cpt1c acadl acaa2 acsl3 cpt1b ehhadh adhfe1 acox3 echs1 acsl6 acsl5 acaa1 acads acadsb peci
common_hct_saos2	286	51178	reactome_base_excision_repair	18	6624	4.8	0.028427	0.0468075	0	1	1	g3bp1 txndc9 melk mad2l1 rfc3 sub1 denr cand1 asf1a ercc8 lbr nup54 pbk ect2 tia1 nmd3 seh1l tmpo psmc6 ube2n actr6 fam60a plekhf2 cnot8 zwilch chek1 abce1 galnt1 armc1 grsf1 nup35 rsl24d1 rnf138 rabggtb lin9 eif4e ube2d3 eif5a2 tmx1 mrpl42 sdcbp soat1 cops3 arl5a prkra golt1b mettl9 mbnl1 c14orf119 ugp2 slc25a24 tsnax cdc7 zfr eef1e1 rrm2b asnsd1 hmgn4 dcun1d1 dck mthfd2 ube2b hif1a selt snrpe g…	apex1 fen1 lig1 pold1 tdg pold2 mbd4 pold3 pold4 lig3 mutyh xrcc1
