# Supplementary material for: Genome-wide identification of Wig-1 mRNA targets by RIP-Seq analysis
Source: Oncotarget. 2015 Dec 11;7(2):1895–911. doi: 10.18632/oncotarget.6557 (PMC4811505; doi:10.18632/oncotarget.6557)
Supplement: Supplementary file 9 [file oncotarget-07-1895-s009.xlsx]

## Sheet: Sheet1
Supplementary Table S9: List of pathways identified by network enrichment analysis as enriched at significance level FDR <0.01 for bound and regulated Wig-1 targets in HCT116 cell line.
Gene set	No. of genes with network links in gene set	Total no. of network links of the gene set	Pathway	No. of genes with network links in pathway	Total no. of network links of pathway	Network enrichment chi-square	Network enrichment p-value	Network enrichment FDR	No. of shared genes between pathway and gene set	Genes of the gene set behind the netwotk enrichment	Genes of the pathway behind the netwotk enrichment
down	25	10928	shedden_lung_cancer_poor_survival_a6	453	127696	3.454e-59	0.000131304	0.0136321	4	cse1l:177, rrm1:165, cks2:123, dek:86, anln:77, actr2:75, capza1:75, mthfd2:74, tram1:51, bzw1:47, ugp2:38, rab10:38, eif4b:27, ostc:24, ubqln1:19, ppp2cb:16, adh5:14, itgb1:10, psip1:5, ppt1:4, bnip2:3, pfn2:1, tmem66:1	ran:19, yme1l1:14, cct5:14, h2afz:12, gnai3:12, bub3:12, rrm2:12, actr3:11, psma5:11, hmgb2:11, nat13:10, msh6:10, mcm5:10, rfc4:10, tprkb:10, syncrip:10, snrpa1:10, ube2k:10, mcm6:9, kif2a:9, cse1l:9, golt1b:9, mobkl1b:9, acp1:9, ube2n:8, kpna2:8, prmt1:8, eif4a3:8, mad2l1:8, mcm4:8, lsm4:8, mtch2:8, lmnb1:8, dars:8, hat1:8, cdt1:8, nup37:7, paics:7, cdc20:7, dnm1l:7, prkdc:7, psme3:7, tyms:7, m…
all	209	33104	shedden_lung_cancer_poor_survival_a6	453	127696	7.6117e-37	0.14678	0.919896	8	cse1l:177, rrm1:165, tmpo:131, cks2:123, psme4:108, chek1:106, ddx21:98, dek:86, anln:77, e2f5:76, actr2:75, capza1:75, mthfd2:74, cdca7:66, ranbp2:65, pabpc3:62, ide:58, sptlc1:54, tram1:51, cdc40:50, psmd7:50, bzw1:47, polr1b:47, ubr7:40, ugp2:38, rab10:38, ddx3x:37, eif4b:27, asnsd1:24, ostc:24, tomm70a:23, riok3:23, cul4b:22, ipo7:20, nbn:20, cox15:19, ubqln1:19, plekhf2:17, ap3b1:17, tomm20:…	ran:43, cct5:36, rfc4:32, yme1l1:31, mcm6:28, h2afz:28, mcm5:28, ube2k:28, ipo5:27, nat13:26, cse1l:26, msh6:25, hmgb2:25, actr3:24, kpna2:24, prkdc:24, snrpa1:24, dnm1l:23, prmt1:23, eif4a3:23, gnai3:23, ruvbl2:23, cdc2:23, hat1:23, psma5:22, kif2a:22, rrm2:22, mobkl1b:22, cad:22, kif23:22, bub3:21, dars:21, rfc2:21, krr1:20, syncrip:20, lsm4:20, ube2n:19, mtif2:19, snrpb:18, wapal:18, tyms:18, …
all	209	33104	reactome_cell_cycle_mitotic	305	115338	9.649e-36	0.128762	0.862968	6	cse1l:152, rrm1:121, psme4:104, tmpo:100, ranbp2:88, cks2:79, capza1:76, e2f5:75, chek1:73, psmd7:72, ide:65, ddx21:65, actr2:64, anln:63, dek:61, pabpc3:53, bzw1:51, ubr7:48, cdc40:48, sptlc1:48, mthfd2:48, polr1b:46, ugp2:43, cdca7:41, tram1:37, ddx3x:35, asnsd1:34, rab10:34, cul4b:31, ubqln1:29, arl8b:27, rb1:23, ppp2cb:23, nbn:22, ercc8:21, cdc14a:20, eif4b:19, tomm70a:18, chuk:18, riok3:18, …	xpo1:39, rfc4:32, rpa1:32, ppp2r5c:30, mcm7:30, mcm3:29, psma1:29, mcm6:28, mcm5:28, hsp90aa2:27, psmd11:27, nup98:27, psma4:26, cdk7:25, psma2:25, fen1:24, psmd14:24, cdc2:23, smc1a:23, psma6:23, psmc6:22, psma5:22, kif2a:22, rfc5:22, ranbp2:22, kif23:22, rrm2:22, rad21:21, ppp2r1b:21, pold1:21, rfc2:21, bub3:21, cdk2:20, skp1:20, pafah1b1:19, psma3:19, cks1b:19, plk1:19, psmd13:19, cul1:18, psm…
down	25	10928	reactome_cell_cycle_mitotic	305	115338	2.2123e-31	0.34212	1	1	cse1l:152, rrm1:121, cks2:79, capza1:76, actr2:64, anln:63, dek:61, bzw1:51, mthfd2:48, ugp2:43, tram1:37, rab10:34, ubqln1:29, ppp2cb:23, eif4b:19, adh5:15, ostc:9, psip1:7, ppt1:4, bnip2:3, itgb1:3, tmem66:2	psma1:12, bub3:12, rrm2:12, psma5:11, xpo1:11, mcm3:11, psmd14:11, psma4:11, nup98:11, psma2:11, psma6:11, mapre1:10, ppp2r5c:10, psma3:10, mcm5:10, rfc4:10, hsp90aa2:9, mcm6:9, psmc6:9, kif2a:9, psmd11:9, cks1b:9, mcm7:9, rpa1:9, psmc2:8, fen1:8, ppp1cc:8, rad21:8, psmb1:8, psmd6:8, mad2l1:8, mcm4:8, psmd13:8, cdt1:8, nup37:7, tuba1a:7, mcm2:7, cdc20:7, psmb3:7, cdk7:7, rfc5:7, psmd8:7, ppp2r1b:…
down	25	10928	reactome_mitotic_m_m_g1_phases	157	70575	9.6725e-31	0.107836	0.769855	1	cse1l:92, rrm1:72, capza1:56, actr2:47, cks2:43, dek:42, bzw1:41, anln:33, tram1:32, ugp2:30, mthfd2:30, ubqln1:27, rab10:27, ppp2cb:12, adh5:11, ostc:9, eif4b:8, psip1:4, bnip2:3, ppt1:3, itgb1:2, tmem66:1	bub3:12, psma1:12, psmd14:11, psma5:11, psma4:11, xpo1:11, mcm3:11, nup98:11, psma2:11, psma6:11, mapre1:10, ppp2r5c:10, mcm5:10, psma3:10, mcm6:9, psmc6:9, kif2a:9, psmd11:9, mcm7:9, psmc2:8, rad21:8, psmb1:8, psmd6:8, mad2l1:8, mcm4:8, psmd13:8, cdt1:8, ppp1cc:8, psmd8:7, nup37:7, ppp2r1b:7, psme3:7, mcm2:7, ppp2ca:7, ranbp2:7, psmb7:7, smc1a:7, cdc20:7, psmb3:7, kif23:7, psmc3:7, orc6l:6, psmd…
all	209	33104	reactome_mitotic_m_m_g1_phases	157	70575	4.6472e-23	0.30772	1	3	cse1l:92, rrm1:72, psme4:72, ranbp2:59, psmd7:56, capza1:56, tmpo:55, actr2:47, cks2:43, dek:42, bzw1:41, ddx21:41, pabpc3:40, e2f5:38, ide:36, chek1:35, sptlc1:34, anln:33, tram1:32, ugp2:30, cdc40:30, mthfd2:30, ubr7:29, ubqln1:27, rab10:27, polr1b:27, cdca7:26, asnsd1:24, arl8b:19, ddx3x:16, tomm70a:15, selt:14, ppp2cb:12, ap3b1:12, cdc14a:12, rb1:11, ipo7:11, adh5:11, riok3:10, fubp3:9, cox15…	xpo1:39, ppp2r5c:30, mcm7:30, mcm3:29, psma1:29, mcm6:28, mcm5:28, psmd11:27, nup98:27, psma4:26, psma2:25, psmd14:24, smc1a:23, psma6:23, psmc6:22, psma5:22, kif2a:22, ranbp2:22, kif23:22, rad21:21, ppp2r1b:21, bub3:21, pafah1b1:19, psma3:19, plk1:19, psmd13:19, psmc2:18, mcm2:18, stag2:18, mcm4:18, psme3:17, psmd6:17, ppp2r1a:17, cdt1:17, ppp1cc:16, ppp2ca:16, orc5l:16, psmc3:16, psmb3:15, psmd…
down	25	10928	reactome_mitotic_prometaphase	92	30266	1.2674e-20	0.032924	0.384321	1	cse1l:44, rrm1:39, cks2:28, dek:25, anln:22, capza1:20, mthfd2:18, bzw1:17, actr2:15, tram1:13, ugp2:12, ppp2cb:11, rab10:9, eif4b:4, ostc:4, psip1:3, ubqln1:2, adh5:2, itgb1:2, tmem66:1	bub3:12, nup98:11, xpo1:11, mapre1:10, ppp2r5c:10, kif2a:9, rad21:8, ppp1cc:8, mad2l1:8, ppp2ca:7, ranbp2:7, smc1a:7, nup37:7, cdc20:7, ppp2r1b:7, nuf2:6, ndc80:6, mlf1ip:6, bub1:6, pafah1b1:6, sec13:6, bub1b:6, aurkb:6, nup85:6, plk1:5, nup107:5, cenpn:5, stag2:5, nup160:5, seh1l:5, zwilch:4, ckap5:4, cenpe:4, cenpf:4, birc5:4, kntc1:4, ahctf1:4, nup43:4, ppp2r1a:3, sgol2:3, nup133:3, cenpa:3, k…
all	209	33104	reactome_mitotic_prometaphase	92	30266	3.1068e-20	0.3101	1	2	cse1l:44, tmpo:39, rrm1:39, cks2:28, dek:25, ranbp2:25, ddx21:25, chek1:23, anln:22, capza1:20, psme4:20, e2f5:19, mthfd2:18, bzw1:17, actr2:15, cdca7:14, tram1:13, polr1b:13, pabpc3:12, ugp2:12, cdc40:12, psmd7:12, ide:12, ppp2cb:11, ddx3x:11, sptlc1:11, ubr7:9, slmap:9, rab10:9, strn3:9, arl8b:9, fubp3:8, cdc14a:8, ipo7:7, asnsd1:7, mapre2:6, cul4b:6, csnk1g1:6, osbpl8:5, zc3hav1:4, nek1:4, tom…	xpo1:39, ppp2r5c:30, nup98:27, smc1a:23, kif2a:22, ranbp2:22, rad21:21, ppp2r1b:21, bub3:21, pafah1b1:19, plk1:19, stag2:18, ppp2r1a:17, ppp2ca:16, ppp1cc:16, mad2l1:15, sec13:15, seh1l:15, aurkb:14, nup85:14, ahctf1:13, ppp2r5d:12, nup37:12, ndc80:12, clasp2:12, cdc20:12, nup107:12, mapre1:11, nuf2:11, bub1:11, rangap1:11, bub1b:11, mlf1ip:9, nup133:9, nup160:9, cenpn:8, ppp2cb:8, nup43:8, sgol2…
all	209	33104	polo-like_kinase_signaling_events_in_the_cell_cycle	107	33660	6.8774e-20	0.42372	1	2	chek1:35, cse1l:35, tmpo:28, rrm1:27, cks2:26, chuk:24, anln:21, ddx3x:21, mthfd2:21, polr1b:18, psme4:17, ddx21:17, dek:16, actr2:15, cdca7:15, e2f5:15, capza1:15, ranbp2:14, ide:14, ppp2cb:12, ugp2:12, akt3:12, pabpc3:11, sptlc1:11, spag9:11, rb1:10, eif4b:10, tram1:10, psmd7:10, cdc14a:10, hipk1:9, nlk:9, arl8b:9, ipo7:8, pik3r1:8, ubr7:7, prkab2:7, tgfbr1:7, csnk1g1:7, bzw1:7, ostc:7, cdc40:6…	ran:43, xpo1:39, ppp1r12a:29, ube2d3:25, cdc2:23, rab1a:23, kif2a:22, mapk14:22, plk1:19, stag2:18, gsk3b:18, ppp2r1a:17, ppp2ca:16, tubg1:16, plk4:15, ccnb1:14, aurkb:14, rhoa:13, aurka:13, ppp2r5d:12, ndc80:12, cdc20:12, tpx2:11, wee1:11, bub1:11, bub1b:11, atm:11, chuk:10, ppp1cb:10, mlf1ip:9, dlgap5:9, ect2:9, rela:9, prkaca:9, nfkb1:8, ikbkg:8, ccne1:8, prc1:8, rock2:8, arrb2:7, tp53:7, cenp…
all	209	33104	plk1_signaling_events	102	32575	1.0393e-18	0.3854	1	2	chek1:32, cse1l:32, tmpo:27, rrm1:25, cks2:25, chuk:24, ddx3x:21, anln:19, mthfd2:19, polr1b:17, psme4:16, ddx21:16, actr2:15, dek:15, capza1:15, cdca7:14, ranbp2:14, ide:14, e2f5:13, ugp2:12, akt3:12, ppp2cb:11, pabpc3:11, sptlc1:11, spag9:11, eif4b:10, tram1:10, psmd7:10, rb1:9, cdc14a:9, arl8b:9, ipo7:8, hipk1:8, nlk:8, pik3r1:8, ubr7:7, csnk1g1:7, bzw1:7, ostc:7, prkab2:6, cdc40:6, tgfbr1:6, …	ran:43, xpo1:39, ppp1r12a:29, ube2d3:25, cdc2:23, rab1a:23, kif2a:22, mapk14:22, plk1:19, stag2:18, gsk3b:18, ppp2r1a:17, ppp2ca:16, tubg1:16, ccnb1:14, aurkb:14, rhoa:13, aurka:13, ppp2r5d:12, ndc80:12, cdc20:12, tpx2:11, wee1:11, bub1:11, bub1b:11, atm:11, chuk:10, ppp1cb:10, mlf1ip:9, dlgap5:9, ect2:9, rela:9, prkaca:9, nfkb1:8, ikbkg:8, prc1:8, rock2:8, arrb2:7, tp53:7, cenpe:7, nfkb2:6, tacc…
up	184	22176	reactome_generic_transcription_pathway	35	9449	7.3937e-17	0.264	1	1	ddx3x:24, tmpo:22, ell2:22, ddx21:22, e2f5:9, kat2b:7, ranbp2:6, sptlc1:6, riok3:6, ap3b1:5, cdc40:5, ubr7:4, cdc14a:4, pabpc3:3, asnsd1:3, plekhf2:3, psmd7:2, rb1:2, psme4:2, ide:2, fubp3:2, cox15:2, fgfr1op2:2, osbpl8:2, arl8b:2, chuk:1, hipk1:1, chek1:1, taf13:1, chmp2b:1, cpeb4:1, nlk:1, pik3r1:1, dmxl1:1, cul4b:1, nek1:1, ate1:1, csnk1g1:1, slc25a24:1, hltf:1, otud6b:1, ss18l1:1, shox2:1, me…	ccnc:26, snw1:15, med4:14, med7:10, med14:10, crebbp:9, med6:9, cdk8:7, med10:7, med17:7, med1:6, med30:6, kat2b:5, med31:5, med23:5, med13:5, med8:5, med12:5, med27:5, med16:4, med20:4, med26:4, med15:4, med24:4, med25:4, rbpsuh:2, notch1:2, kat2a:2, notch2:1, notch3:1, maml1:1
down	25	10928	reactome_cell_cycle_checkpoints	110	57971	8.9966e-17	1	1	0	cse1l:74, rrm1:57, actr2:39, capza1:39, cks2:35, bzw1:30, dek:26, ubqln1:25, rab10:25, anln:25, ugp2:21, tram1:21, mthfd2:20, adh5:9, eif4b:8, ostc:7, ppt1:4, ppp2cb:3, bnip2:3, psip1:3, itgb1:1	bub3:12, psma1:12, psmd14:11, psma5:11, psma4:11, mcm3:11, psma2:11, psma6:11, mcm5:10, rfc4:10, psma3:10, mcm6:9, psmc6:9, psmd11:9, mcm7:9, rpa1:9, psmc2:8, psmb1:8, psmd6:8, mad2l1:8, mcm4:8, psmd13:8, psmd8:7, psme3:7, mcm2:7, rad9a:7, psmb7:7, cdc20:7, psmb3:7, rfc5:7, psmc3:7, orc6l:6, psmd10:6, cdc2:6, chek1:6, rfc2:6, psmb4:6, psmc5:6, bub1b:6, ccnb2:6, anapc5:5, psmd5:5, cdc23:5, psmd7:5…
down	25	10928	vantveer_breast_cancer_metastasis_dn	107	25484	1.1251e-16	0.047144	0.481808	1	cse1l:40, cks2:31, rrm1:30, dek:24, mthfd2:22, anln:21, capza1:18, actr2:13, ugp2:8, rab10:6, tram1:6, bzw1:5, ubqln1:4, itgb1:3, ppp2cb:2, eif4b:2, adh5:2, ppt1:2, psip1:2, ostc:1	smc4:11, rfc4:10, syncrip:10, gmps:10, mcm6:9, rad21:8, mad2l1:8, orc6l:6, ndc80:6, cks2:6, melk:6, bub1:6, trip13:6, atad2:6, ccnb2:6, dlgap5:6, tfrc:6, prc1:5, psmd7:5, psmd2:5, cenpn:5, agfg1:5, mtmr2:5, pgk1:5, ctps:4, aurka:4, birc5:4, nusap1:4, mrpl13:4, aspm:4, ect2:4, fbxo5:4, tk1:3, armc1:3, ptdss1:3, ezh2:3, dtl:3, cenpa:3, stk3:3, mccc1:3, diaph3:3, asns:3, gpsm2:3, hjurp:2, gbe1:2, ml…
up	184	22176	all623_ding2008	623	106261	1.9387e-16	0.36546	1	8	pik3r1:93, nlk:76, tgfbr1:69, akt3:61, hipk1:55, chuk:48, rb1:43, chek1:43, prkab2:40, ddx3x:39, tmpo:39, e2f5:36, csnk1g1:30, ranbp2:29, psme4:27, sptlc1:26, pabpc3:26, ide:25, riok3:25, cdc40:21, mef2c:20, osbpl8:19, nbn:19, psmd7:17, kat2b:17, ddx21:17, polr1b:17, nek1:16, arl8b:16, wwp1:15, pdlim5:15, cdc14a:15, spag9:15, mfsd1:14, shox2:14, cdca7:12, ccdc6:11, mapre2:11, selt:11, cox15:10, a…	ran:24, actr2:24, mapk1:22, myc:19, ranbp9:19, cdc2l5:18, cdk7:18, prkdc:17, cdc2:17, mapk14:16, cdk2:16, msh6:15, gsk3b:15, eif4g1:14, msh2:14, pak2:14, ccnt2:13, kras:12, map4k5:12, stk38:11, crkrs:10, nf1:10, stat1:10, cdk5:9, mapk3:9, tusc4:9, eif4e:9, tbk1:9, aurka:9, fyn:9, wee1:9, egfr:9, jak1:9, rela:8, ccna2:8, rheb:8, raf1:8, aurkb:8, fbxw7:8, prkaca:8, atm:8, cdk8:7, map3k7:7, pak4:7, …
all	209	33104	hs_tnf-alpha-nf-kb_signaling_pathway_wp231_36762.txt	186	63017	1.6053e-15	0.00079652	0.0347226	7	chuk:78, cse1l:58, ddx3x:57, capza1:51, actr2:43, pabpc3:43, polr1b:43, eif4b:42, ranbp2:42, psme4:41, tmpo:35, psmd7:34, ddx21:31, tram1:30, ugp2:25, sptlc1:25, rrm1:25, ide:25, bzw1:23, e2f5:19, ipo7:17, rab10:17, ubr7:16, zc3hav1:16, ppp2cb:16, tomm20:16, cdc40:15, nlk:15, ubqln1:15, rb1:14, hipk1:14, chek1:14, akt3:14, spag9:14, cks2:13, arl8b:12, adh5:11, tomm70a:10, prkab2:10, fas:10, dek:1…	mcm7:30, sumo1:28, mcm5:28, ac005393.1:28, ywhaz:28, hsp90aa2:27, papola:27, rpl4:26, ube2d3:25, kpna2:24, hsp90ab1:23, eif4a3:23, ywhaq:21, rpl6p10:21, skp1:20, mtif2:19, actl6a:19, csnk2a1:19, smarcc1:19, psmd13:19, stat1:19, cul1:18, psmc2:18, ddx3x:18, cdc37:18, gsk3b:18, polr2h:17, psmd6:17, lrpprc:16, ube2i:16, ppp2ca:16, psmc3:16, rpl8:14, kpna3:14, fkbp5:13, smarcb1:13, hdac2:12, psmd1:12…
up	184	22176	glypican_pathway	882	183482	2.1148e-15	0.0181766	0.265691	15	ddx3x:103, chuk:92, pik3r1:86, pabpc3:76, tmpo:75, sptlc1:69, ranbp2:69, akt3:66, psme4:64, nlk:58, ddx21:56, rb1:54, ide:54, polr1b:51, e2f5:48, psmd7:48, riok3:44, tgfbr1:43, ipo7:38, cdc40:38, hipk1:37, arl8b:35, prkab2:35, chek1:34, ubr7:29, selt:27, zc3hav1:26, kat2b:26, csnk1g1:26, spag9:26, tomm20:26, mef2c:25, mapre2:25, cox15:24, osbpl8:24, nbn:24, fas:23, shox2:20, fubp3:20, chmp2b:19, …	sp1:33, lef1:29, xrcc5:29, foxo4:28, xpo1:28, hspa8:26, ran:24, mapk1:22, csnk1a1:21, ddx5:21, eif4a1:20, myc:19, ranbp9:19, ywhaz:18, ppp1ca:18, hsp90aa2:18, prkdc:17, ruvbl2:17, cse1l:17, hnrnpa1p2:17, kpna2:16, cdk2:16, rab5a:16, mapk14:16, prmt5:15, kpnb1:15, gsk3b:15, prmt1:15, nup153:15, ppp2r1a:14, plk1:14, csnk2a1:14, msh2:14, skp1:14, cul1:13, ywhaq:13, ube2d3:13, cltc:13, elk1:12, iqgap…
down	25	10928	reactome_g1_s_transition	102	55715	2.8261e-15	1	1	0	cse1l:70, rrm1:53, capza1:42, actr2:37, bzw1:28, cks2:28, ubqln1:26, tram1:24, anln:24, ugp2:23, dek:22, rab10:20, mthfd2:20, adh5:11, eif4b:7, ostc:5, ppp2cb:3, bnip2:3, ppt1:3, psip1:2, tmem66:1	psma1:12, rrm2:12, psmd14:11, psma5:11, psma4:11, mcm3:11, psma2:11, psma6:11, mcm5:10, psma3:10, mcm6:9, psmc6:9, psmd11:9, mcm7:9, rpa1:9, cks1b:9, psmc2:8, psmb1:8, psmd6:8, mcm4:8, psmd13:8, cdt1:8, psmd8:7, psme3:7, tyms:7, mcm2:7, psmb7:7, psmb3:7, cdk7:7, psmc3:7, orc6l:6, psmd10:6, cdc2:6, pcna:6, psmb4:6, ccna2:6, psmc5:6, skp1:6, cul1:5, psmd5:5, psmd7:5, psmd1:5, psmd2:5, psmc4:5, skp2…
all	209	33104	reactome_s_phase	103	59763	5.5333e-15	0.3931	1	2	cse1l:73, psme4:71, rrm1:55, psmd7:54, ranbp2:50, actr2:41, e2f5:41, capza1:41, ide:38, tmpo:37, chek1:34, pabpc3:32, ubr7:29, cdc40:29, sptlc1:29, cks2:28, anln:27, bzw1:27, ubqln1:26, polr1b:26, tram1:24, asnsd1:23, cul4b:23, rab10:23, ugp2:22, dek:21, ddx21:20, ercc8:19, mthfd2:18, cdca7:16, nbn:15, selt:13, arl8b:13, ddx3x:12, ap3b1:12, rb1:11, tomm70a:11, cox15:11, plekhf2:11, otud6b:10, adh…	rfc4:32, rpa1:32, mcm7:30, mcm3:29, psma1:29, mcm6:28, mcm5:28, psmd11:27, psma4:26, psma2:25, cdk7:25, psmd14:24, fen1:24, psma6:23, psmc6:22, psma5:22, rfc5:22, pold1:21, rfc2:21, cdk2:20, skp1:20, psmd13:19, psma3:19, cks1b:19, cul1:18, psmc2:18, mcm2:18, mcm4:18, psme3:17, psmd6:17, cdt1:17, orc5l:16, psmc3:16, lig1:15, psmd10:15, psmb1:15, pole2:15, psmb3:15, psmb7:14, pola2:14, ccna2:14, ps…
all	209	33104	reactome_g1_s_transition	102	55715	1.4178e-14	0.3854	1	2	cse1l:70, psme4:68, rrm1:53, psmd7:48, ranbp2:43, capza1:42, ide:39, tmpo:37, actr2:37, e2f5:37, pabpc3:30, chek1:30, sptlc1:28, cks2:28, bzw1:28, ubr7:26, ubqln1:26, anln:24, tram1:24, ugp2:23, cdc40:23, dek:22, ddx21:21, polr1b:21, asnsd1:20, mthfd2:20, rab10:20, cdca7:18, rb1:14, cul4b:14, selt:13, tomm70a:11, adh5:11, ap3b1:11, arl8b:11, otud6b:10, ercc8:10, nbn:10, riok3:10, slc25a24:9, cox1…	rpa1:32, mcm7:30, mcm3:29, psma1:29, mcm6:28, mcm5:28, psmd11:27, psma4:26, psma2:25, cdk7:25, psmd14:24, cdc2:23, psma6:23, psmc6:22, psma5:22, rrm2:22, cdk2:20, skp1:20, psmd13:19, psma3:19, cks1b:19, cul1:18, psmc2:18, tyms:18, mcm2:18, mcm4:18, psme3:17, psmd6:17, cdt1:17, orc5l:16, psmc3:16, psmd10:15, psmb1:15, pole2:15, psmb3:15, ccnb1:14, psmb7:14, pola2:14, ccna2:14, psmc5:14, orc2l:14, …
all	209	33104	reactome_cell_cycle_checkpoints	110	57971	2.3642e-14	0.44666	1	2	cse1l:74, psme4:69, rrm1:57, psmd7:52, ranbp2:46, actr2:39, e2f5:39, capza1:39, ide:37, tmpo:36, cks2:35, chek1:34, pabpc3:31, bzw1:30, ubr7:27, cdc40:27, dek:26, anln:25, sptlc1:25, ubqln1:25, rab10:25, asnsd1:24, ddx21:24, ugp2:21, tram1:21, polr1b:21, mthfd2:20, cdca7:17, ddx3x:15, nbn:15, selt:14, arl8b:13, rb1:11, tomm70a:11, ap3b1:11, cul4b:11, riok3:10, slc25a24:9, otud6b:9, adh5:9, plekhf…	rfc4:32, rpa1:32, mcm7:30, mcm3:29, psma1:29, mcm6:28, mcm5:28, psmd11:27, psma4:26, psma2:25, psmd14:24, cdc2:23, psma6:23, psmc6:22, psma5:22, rfc5:22, rfc2:21, bub3:21, cdk2:20, psmd13:19, psma3:19, psmc2:18, mcm2:18, mcm4:18, anapc5:17, psme3:17, psmd6:17, orc5l:16, psmc3:16, psmd10:15, psmb1:15, mad2l1:15, rad9a:15, psmb3:15, ccnb2:15, ccnb1:14, psmb7:14, psmc5:14, orc2l:14, psmc4:13, psmd8:…
up	184	22176	polo-like_kinase_signaling_events_in_the_cell_cycle	107	33660	8.6066e-14	0.3266	1	2	chek1:35, tmpo:28, chuk:24, ddx3x:21, polr1b:18, psme4:17, ddx21:17, cdca7:15, e2f5:15, ranbp2:14, ide:14, akt3:12, pabpc3:11, sptlc1:11, spag9:11, rb1:10, psmd7:10, cdc14a:10, hipk1:9, nlk:9, arl8b:9, ipo7:8, pik3r1:8, ubr7:7, prkab2:7, tgfbr1:7, csnk1g1:7, cdc40:6, selt:6, cul4b:6, nbn:6, nek1:5, fubp3:5, cox15:5, asnsd1:5, ikbkap:5, ccdc6:5, mapre2:5, riok3:5, chmp2b:4, haus6:4, zc3hav1:4, tom…	xpo1:28, ran:24, ppp1r12a:21, cdc2:17, mapk14:16, gsk3b:15, ppp2r1a:14, plk1:14, kif2a:13, ube2d3:13, stag2:13, rab1a:12, tubg1:12, ppp2r5d:10, ccnb1:10, plk4:9, aurka:9, ppp2ca:9, wee1:9, rela:8, chuk:8, ppp1cb:8, prkaca:8, aurkb:8, atm:8, nfkb1:7, ikbkg:7, tp53:7, ndc80:6, nfkb2:6, ripk2:6, rock2:6, syk:5, arrb2:5, nfkbia:5, rhoa:5, ikbkb:5, ect2:5, tpx2:5, src:5, cdc20:5, bub1:5, bub1b:5, chek…
up	184	22176	hiv-1_nef:_negative_effector_of_fas_and_tnf-alpha	35	3621	9.6013e-14	0.000149438	0.0136321	3	casp10:15, chuk:8, fas:8, rb1:6, akt3:6, ddx3x:5, spag9:5, ikbkap:4, pik3r1:3, polr1b:3, tmpo:2, ddx21:2, pdlim5:2, bag4:2, hipk1:1, psmd7:1, chek1:1, cdca7:1, fech:1, mfsd1:1, lrrc1:1, pabpc3:1, cox15:1, slc25a24:1, swap70:1, slmap:1, slc30a5:1, trove2:1, tomm20:1, sgk3:1, tgfbr1:1, ndufa5:1	chuk:8, rela:8, nfkb1:7, casp2:5, cycs:5, nfkbia:5, casp7:4, casp8:4, map3k14:4, faslg:3, mapk8:3, tnfrsf1a:3, casp9:3, daxx:3, map3k5:3, ripk1:3, fadd:2, tradd:2, casp3:2, cflar:2, traf2:2, casp6:2, bid:1, map2k7:1, fas:1, traf1:1, bcl2:1, tnf:1
down	25	10928	reactome_regulation_of_apc_activators_between_g1_s_and_early_anaphase	71	39861	1.4594e-13	1	1	0	cse1l:48, rrm1:34, capza1:33, bzw1:31, actr2:30, ubqln1:25, cks2:21, rab10:20, tram1:20, ugp2:16, dek:15, mthfd2:9, anln:8, adh5:7, ostc:6, bnip2:3, ppt1:3, eif4b:2, ppp2cb:1, tmem66:1, itgb1:1	bub3:12, psma1:12, psmd14:11, psma5:11, psma2:11, psma4:11, psma6:11, psma3:10, psmc6:9, psmd11:9, psmc2:8, psmb1:8, psmd13:8, psmd6:8, mad2l1:8, psmd8:7, psmb7:7, cdc20:7, psmb3:7, psme3:7, psmc3:7, psmd10:6, psmb4:6, cdc2:6, psmc5:6, ccna2:6, skp1:6, bub1b:6, cul1:5, psmd7:5, anapc5:5, psmd1:5, plk1:5, psmd2:5, psmd5:5, cdc23:5, psmc4:5, ubb:4, ccnb1:4, psmc1:4, cdk2:4, anapc10p:4, psmd3:4, fbx…
down	25	10928	reactome_cdc20_phospho_apc_mediated_degradation_of_cyclin_a	63	35761	1.601e-13	1	1	0	cse1l:43, capza1:31, rrm1:30, bzw1:29, actr2:28, ubqln1:25, rab10:20, tram1:19, cks2:17, ugp2:15, dek:14, adh5:7, mthfd2:7, ostc:6, anln:5, bnip2:3, ppt1:3, eif4b:2, itgb1:1	bub3:12, psma1:12, psmd14:11, psma5:11, psma2:11, psma4:11, psma6:11, psma3:10, psmc6:9, psmd11:9, psmc2:8, psmb1:8, psmd13:8, psmd6:8, mad2l1:8, psmd8:7, psmb7:7, cdc20:7, psmb3:7, psme3:7, psmc3:7, psmd10:6, psmb4:6, cdc2:6, psmc5:6, ccna2:6, bub1b:6, psmd7:5, anapc5:5, psmd1:5, psmd2:5, psmd5:5, cdc23:5, psmc4:5, ubb:4, psmc1:4, anapc10p:4, psmd3:4, cdc16:3, cdc27:3, ube2c:3, psmd12:3, anapc2:…
up	184	22176	glypican_1_network	738	156596	1.9416e-13	0.02034	0.285455	13	ddx3x:87, chuk:84, pik3r1:82, pabpc3:65, akt3:64, sptlc1:63, tmpo:60, ranbp2:56, psme4:52, nlk:48, rb1:46, ide:45, ddx21:44, e2f5:42, riok3:40, polr1b:40, psmd7:38, tgfbr1:38, hipk1:35, ipo7:33, prkab2:33, cdc40:32, chek1:30, arl8b:29, spag9:24, mef2c:23, zc3hav1:23, kat2b:23, mapre2:23, fas:22, selt:22, ubr7:21, cox15:21, osbpl8:21, csnk1g1:21, tomm20:21, nbn:20, chmp2b:18, shox2:16, fubp3:16, a…	sp1:33, xpo1:28, foxo4:28, hspa8:26, ran:24, mapk1:22, ddx5:21, csnk1a1:21, eif4a1:20, myc:19, ppp1ca:18, ywhaz:18, hsp90aa2:18, prkdc:17, cse1l:17, kpna2:16, rab5a:16, mapk14:16, cdk2:16, gsk3b:15, prmt1:15, nup153:15, prmt5:15, kpnb1:15, plk1:14, msh2:14, csnk2a1:14, ywhaq:13, ube2d3:13, cltc:13, elk1:12, iqgap1:12, arf1:11, rrn3:11, usp7:11, clta:11, ccnb1:10, trim28:10, stat1:10, yy1:9, pdpk1…
up	184	22176	plk1_signaling_events	102	32575	2.1031e-13	0.29418	1	2	chek1:32, tmpo:27, chuk:24, ddx3x:21, polr1b:17, psme4:16, ddx21:16, cdca7:14, ranbp2:14, ide:14, e2f5:13, akt3:12, pabpc3:11, sptlc1:11, spag9:11, psmd7:10, rb1:9, cdc14a:9, arl8b:9, ipo7:8, hipk1:8, nlk:8, pik3r1:8, ubr7:7, csnk1g1:7, prkab2:6, cdc40:6, tgfbr1:6, selt:6, cul4b:6, nek1:5, fubp3:5, cox15:5, asnsd1:5, ikbkap:5, ccdc6:5, mapre2:5, nbn:5, riok3:5, chmp2b:4, haus6:4, zc3hav1:4, tomm7…	xpo1:28, ran:24, ppp1r12a:21, cdc2:17, mapk14:16, gsk3b:15, ppp2r1a:14, plk1:14, kif2a:13, ube2d3:13, stag2:13, rab1a:12, tubg1:12, ppp2r5d:10, ccnb1:10, aurka:9, ppp2ca:9, wee1:9, rela:8, chuk:8, ppp1cb:8, prkaca:8, aurkb:8, atm:8, nfkb1:7, ikbkg:7, tp53:7, ndc80:6, nfkb2:6, ripk2:6, rock2:6, syk:5, arrb2:5, nfkbia:5, rhoa:5, ikbkb:5, ect2:5, tpx2:5, src:5, cdc20:5, bub1:5, bub1b:5, map3k14:4, t…
all	209	33104	kegg_04110_cell_cycle	116	43845	2.8096e-13	0.122346	0.833577	3	cse1l:57, rrm1:44, chek1:43, tmpo:42, e2f5:39, cks2:35, psme4:33, anln:28, rb1:25, ide:25, dek:24, ranbp2:23, ddx21:22, mthfd2:21, cdca7:20, ddx3x:20, actr2:19, capza1:19, polr1b:18, pabpc3:17, cdc40:17, ubr7:16, eif4b:15, chuk:14, asnsd1:12, psmd7:12, ugp2:11, bzw1:11, cdc14a:11, riok3:11, tram1:10, tgfbr1:10, otud6b:9, sptlc1:9, hipk1:9, nlk:9, nbn:9, slc25a24:8, ipo7:7, kat2b:7, ap3b1:7, cul4b…	mcm7:30, mcm3:29, mcm6:28, mcm5:28, ywhaz:28, cdk7:25, myc:24, prkdc:24, cdc2:23, smc1a:23, bub3:21, ywhaq:21, cdk2:20, plk1:19, cul1:18, mcm2:18, mcm4:18, gsk3b:18, anapc5:17, orc5l:16, mad2l1:15, ccnb2:15, ccnb1:14, ccna2:14, orc2l:14, pcna:13, hdac2:12, cdc20:12, ywhae:12, rbx1:12, cdc16:11, chek1:11, wee1:11, bub1:11, bub1b:11, skp2:11, atm:11, orc6l:10, crebbp:10, cdc23:9, ywhab:9, tfdp1:9, …
up	184	22176	reactome_human_tak1_activates_nfkb_by_phosphorylation_and_activation_of_ikks_complex	15	2431	3.1155e-13	0.051058	0.487426	1	ddx3x:10, chuk:9, akt3:7, polr1b:7, spag9:6, ikbkap:5, trove2:3, tmpo:2, psmd7:2, ddx21:2, pabpc3:1, swap70:1, senp2:1, chek1:1, ranbp2:1, chmp2b:1, slc30a5:1, nlk:1, pik3r1:1, cul4b:1, vta1:1, riok3:1, ipo7:1	chuk:8, rela:8, map3k7:7, ikbkg:7, nfkb1:7, nfkb2:6, map3k7ip2:6, nfkbia:5, ikbkb:5, nfkbib:4, traf6:2, map3k7ip1:1
up	184	22176	reactome_viral_dsrna_tlr3_trif_complex_activates_rip1	12	1832	3.8309e-13	0.030464	0.360735	1	chuk:8, ddx3x:7, akt3:7, polr1b:7, spag9:6, ikbkap:4, trove2:3, ddx21:2, pabpc3:1, tmpo:1, swap70:1, psmd7:1, chek1:1, fas:1, casp10:1, pik3r1:1, ipo7:1, lrrc1:1	chuk:8, rela:8, ikbkg:7, nfkb1:7, nfkb2:6, nfkbia:5, ikbkb:5, nfkbib:4, ripk1:3, ripk3:1
up	184	22176	reactome_dna_repair	104	39232	5.082e-13	0.30726	1	2	cul4b:37, ercc8:36, tmpo:34, e2f5:30, nbn:30, ranbp2:28, psme4:28, polr1b:25, ddx3x:24, chek1:23, ddx21:22, cdc40:20, psmd7:19, ubr7:17, ide:17, sptlc1:16, pabpc3:15, ell2:13, asnsd1:13, plekhf2:11, chuk:10, cdca7:9, kat2b:7, ap3b1:7, riok3:7, selt:6, hltf:6, otud6b:6, cox15:5, tomm20:5, taf13:4, nlk:4, pot1:4, slc25a24:4, cdc14a:4, arl8b:4, hipk1:3, prdm1:3, wdr36:3, zc3hav1:3, nek1:3, tomm70a:3…	xrcc5:29, rpa1:23, rfc4:22, polr2b:19, cdk7:18, pold1:17, prkdc:17, fen1:16, polr2e:16, polr2c:15, rfc2:15, rfc5:15, polr2a:14, mre11a:14, polr2h:13, gtf2h1:12, lig1:11, polr2f:11, ddb1:11, pole2:11, rad50:11, usp1:10, pole:10, gtf2h2:10, rad51:10, ercc1:9, polr2j:9, polr2l:9, apex1:9, ercc3:8, atm:8, mnat1:7, pcna:7, polr2g:7, rfc1:7, h2afx:6, tdp1:6, xrcc6:6, ccnh:6, rfc3:6, gtf2h3:6, pold2:6, …
up	184	22176	reactome_global_genomic_ner	33	15431	5.9815e-13	1	1	0	cul4b:33, ercc8:33, ranbp2:14, psme4:14, e2f5:14, tmpo:12, chek1:11, nbn:11, ubr7:9, ide:9, polr1b:9, psmd7:8, asnsd1:8, cdc40:8, sptlc1:8, plekhf2:6, cdca7:5, ddx3x:5, taf13:4, pabpc3:4, hltf:4, riok3:4, ap3b1:3, nlk:3, prkab2:3, otud6b:3, ddx21:3, kat2b:2, chuk:2, hipk1:2, selt:2, arl8b:2, rb1:1, fech:1, prdm1:1, pik3r1:1, zc3hav1:1, nek1:1, fubp3:1, slc25a24:1, cox15:1, cdc14a:1, ell2:1, vps41…	rpa1:23, rfc4:22, cdk7:18, pold1:17, rfc2:15, rfc5:15, gtf2h1:12, lig1:11, pole2:11, ddb1:11, gtf2h2:10, pole:10, ercc1:9, ercc3:8, pcna:7, mnat1:7, rfc1:7, gtf2h3:6, rfc3:6, pold2:6, ccnh:6, rpa3:5, pold3:4, rad23b:4, pold4:3, rpa2:3, gtf2h4:3, ercc2:2, xpc:2, ddb2:2, ercc5:2, xpa:2, ercc4:2
up	184	22176	signaling_events_mediated_by_hepatocyte_growth_factor_receptor_(c-met)	630	136241	1.1623e-12	0.090076	0.697664	10	pik3r1:85, chuk:75, ddx3x:73, sptlc1:59, pabpc3:55, akt3:55, tmpo:54, ranbp2:52, psme4:48, ide:40, nlk:39, ddx21:37, psmd7:36, riok3:36, polr1b:36, rb1:33, e2f5:31, hipk1:31, tgfbr1:30, arl8b:29, ipo7:28, prkab2:28, cdc40:27, chek1:27, spag9:24, zc3hav1:21, fas:21, csnk1g1:21, osbpl8:20, tomm20:20, cox15:19, chmp2b:19, mapre2:19, selt:19, ubr7:18, pdlim5:17, fubp3:16, nbn:15, asnsd1:14, slc25a24:…	sp1:33, xpo1:28, foxo4:28, ran:24, mapk1:22, ddx5:21, csnk1a1:21, eif4a1:20, ranbp9:19, ywhaz:18, hsp90aa2:18, prkdc:17, cse1l:17, kpna2:16, rab5a:16, mapk14:16, cdk2:16, gsk3b:15, prmt1:15, prmt5:15, kpnb1:15, plk1:14, msh2:14, csnk2a1:14, pak2:14, ywhaq:13, ube2d3:13, cltc:13, elk1:12, iqgap1:12, arf1:11, rrn3:11, usp7:11, clta:11, ccnb1:10, trim28:10, stat1:10, yy1:9, pdpk1:9, e4f1:9, mapk3:9,…
all	209	33104	reactome_synthesis_of_dna	89	53048	1.6353e-12	0.28824	1	2	psme4:65, cse1l:63, psmd7:51, rrm1:49, ranbp2:47, actr2:38, capza1:37, e2f5:34, tmpo:32, ide:32, pabpc3:31, ubr7:28, cdc40:27, chek1:27, sptlc1:25, ubqln1:25, bzw1:24, anln:23, cks2:23, rab10:23, asnsd1:22, polr1b:22, tram1:21, dek:21, ugp2:20, cul4b:19, ddx21:19, mthfd2:17, cdca7:16, ercc8:16, nbn:15, selt:12, arl8b:12, tomm70a:11, plekhf2:11, cox15:10, ap3b1:10, ddx3x:9, adh5:9, rb1:8, otud6b:8…	rfc4:32, rpa1:32, mcm7:30, mcm3:29, psma1:29, mcm6:28, mcm5:28, psmd11:27, psma4:26, psma2:25, psmd14:24, fen1:24, psma6:23, psmc6:22, psma5:22, rfc5:22, pold1:21, rfc2:21, cdk2:20, psmd13:19, psma3:19, psmc2:18, mcm2:18, mcm4:18, psme3:17, psmd6:17, cdt1:17, orc5l:16, psmc3:16, lig1:15, psmd10:15, psmb1:15, pole2:15, psmb3:15, psmb7:14, pola2:14, ccna2:14, psmc5:14, orc2l:14, gins1:13, pole:13, …
down	25	10928	reactome_dna_replication_pre_initiation	76	44345	1.6461e-12	1	1	0	cse1l:54, rrm1:40, capza1:36, actr2:33, ubqln1:25, bzw1:24, tram1:20, ugp2:19, rab10:19, dek:17, cks2:16, anln:16, mthfd2:13, adh5:9, eif4b:5, ostc:5, bnip2:3, ppt1:3, psip1:2, ppp2cb:1	psma1:12, psmd14:11, mcm3:11, psma5:11, psma2:11, psma4:11, psma6:11, mcm5:10, psma3:10, mcm6:9, psmc6:9, psmd11:9, rpa1:9, mcm7:9, psmc2:8, mcm4:8, psmb1:8, psmd13:8, psmd6:8, cdt1:8, psmd8:7, psmb7:7, psmb3:7, psme3:7, mcm2:7, psmc3:7, orc6l:6, psmd10:6, psmb4:6, psmc5:6, psmd7:5, psmd1:5, psmd2:5, psmd5:5, psmc4:5, rpa3:4, ubb:4, pole2:4, psmc1:4, cdc45l:4, cdk2:4, pola2:4, gmnn:4, cdc7:4, orc…
up	184	22176	reactome_cell_cycle_mitotic	305	115338	1.6732e-12	0.20694	1	5	psme4:104, tmpo:100, ranbp2:88, e2f5:75, chek1:73, psmd7:72, ide:65, ddx21:65, pabpc3:53, ubr7:48, cdc40:48, sptlc1:48, polr1b:46, cdca7:41, ddx3x:35, asnsd1:34, cul4b:31, arl8b:27, rb1:23, nbn:22, ercc8:21, cdc14a:20, tomm70a:18, chuk:18, riok3:18, ap3b1:17, otud6b:16, selt:16, ipo7:14, slc25a24:14, cox15:13, mapre2:13, plekhf2:12, hipk1:12, nlk:12, zc3hav1:11, fubp3:11, slmap:11, strn3:11, prka…	xpo1:28, rpa1:23, rfc4:22, mcm7:21, ppp2r5c:20, mcm6:19, hsp90aa2:18, psmd11:18, mcm3:18, cdk7:18, mcm5:18, cdc2:17, psma1:17, pold1:17, cdk2:16, fen1:16, nup98:16, smc1a:16, rfc5:15, psma4:15, rfc2:15, ranbp2:15, kif23:15, skp1:14, ppp2r1b:14, ppp2r1a:14, psma2:14, plk1:14, cul1:13, psmc6:13, kif2a:13, pafah1b1:13, stag2:13, psmd14:13, rad21:13, tubg1:12, anapc5:12, tuba1:12, psma6:12, orc5l:12,…
up	184	22176	hs_il-6_signaling_pathway_wp364_35645.txt	100	31868	1.6921e-12	0.04328	0.450734	3	pik3r1:31, nlk:24, chuk:18, akt3:17, hipk1:16, prkab2:15, ddx3x:14, tgfbr1:14, rb1:11, sptlc1:11, ranbp2:11, ide:11, slmap:11, strn3:11, pabpc3:10, csnk1g1:10, chek1:9, mapre2:9, polr1b:9, tmpo:8, psmd7:8, fech:8, ddx21:8, spag9:8, arl8b:8, psme4:7, osbpl8:7, kat2b:6, prdm1:6, riok3:6, chmp2b:5, e2f5:5, mef2c:5, cdc40:5, usp25:5, kitlg:5, shox2:5, ubr7:4, ipo7:4, nek1:4, fas:4, pdlim5:4, ikbkap:4…	foxo4:28, mapk1:22, ppp2r5c:20, hsp90aa2:18, mapk14:16, gsk3b:15, ppp2r1b:14, ppp2r1a:14, ppp2r5d:10, stat1:10, crebbp:9, eif2a:9, ppp2ca:9, eif4e:9, fyn:9, cdk5:9, mapk3:9, jak1:9, raf1:8, nfkb1:7, map3k7:7, foxo1:7, foxo3:7, stat5a:7, ar:7, rb1:6, ppp2cb:6, map2k1:6, ptpn11:6, stat3:6, ppp2r5e:6, jak2:6, rac1:6, ppp2r2a:5, stat5b:5, erbb2:5, nlk:5, map2k4:5, prkcd:5, hck:5, ptk2:4, shc1:4, ep30…
up	184	22176	reactome_nucleotide_excision_repair	49	25332	1.7366e-12	0.4348	1	1	ercc8:36, cul4b:35, tmpo:23, polr1b:21, ranbp2:20, psme4:18, ddx3x:18, e2f5:17, psmd7:15, ddx21:14, cdc40:14, ell2:13, sptlc1:13, chek1:11, ubr7:11, ide:11, nbn:11, asnsd1:10, pabpc3:9, plekhf2:7, otud6b:6, chuk:5, cdca7:5, hltf:5, riok3:5, ap3b1:4, taf13:4, selt:4, kat2b:3, nlk:3, tomm70a:3, prkab2:3, cdc14a:3, arl8b:3, hipk1:2, prdm1:2, wdr36:2, fubp3:2, cox15:2, fnbp1l:2, tomm20:2, rb1:1, casp…	rpa1:23, rfc4:22, polr2b:19, cdk7:18, pold1:17, polr2e:16, rfc2:15, rfc5:15, polr2c:15, polr2a:14, polr2h:13, gtf2h1:12, lig1:11, polr2f:11, pole2:11, ddb1:11, gtf2h2:10, pole:10, ercc1:9, polr2j:9, polr2l:9, ercc3:8, pcna:7, polr2g:7, mnat1:7, rfc1:7, gtf2h3:6, rfc3:6, pold2:6, polr2d:6, ac025647.1:6, ccnh:6, rpa3:5, polr2i:5, pold3:4, rad23b:4, pold4:3, ercc6:3, rpa2:3, xab2:3, gtf2h4:3, ercc2:…
down	25	10928	reactome_s_phase	103	59763	2.8056e-12	1	1	0	cse1l:73, rrm1:55, actr2:41, capza1:41, cks2:28, bzw1:27, anln:27, ubqln1:26, tram1:24, rab10:23, ugp2:22, dek:21, mthfd2:18, adh5:10, eif4b:8, ostc:5, ppp2cb:4, bnip2:3, ppt1:3, psip1:3, tmem66:1	psma1:12, psmd14:11, psma5:11, psma4:11, mcm3:11, psma2:11, psma6:11, mcm5:10, rfc4:10, psma3:10, mcm6:9, psmc6:9, psmd11:9, mcm7:9, rpa1:9, cks1b:9, psmc2:8, psmb1:8, psmd6:8, fen1:8, mcm4:8, psmd13:8, cdt1:8, psmd8:7, psme3:7, mcm2:7, psmb7:7, psmb3:7, cdk7:7, rfc5:7, psmc3:7, orc6l:6, psmd10:6, rfc2:6, pcna:6, psmb4:6, ccna2:6, psmc5:6, skp1:6, cul1:5, psmd5:5, gins1:5, psmd7:5, psmd1:5, psmd2…
up	184	22176	hs_tnf-alpha-nf-kb_signaling_pathway_wp231_36762.txt	186	63017	2.884e-12	0.0002278	0.0172637	7	chuk:78, ddx3x:57, pabpc3:43, polr1b:43, ranbp2:42, psme4:41, tmpo:35, psmd7:34, ddx21:31, sptlc1:25, ide:25, e2f5:19, ipo7:17, ubr7:16, zc3hav1:16, tomm20:16, cdc40:15, nlk:15, rb1:14, hipk1:14, chek1:14, akt3:14, spag9:14, arl8b:12, tomm70a:10, prkab2:10, fas:10, casp10:10, selt:10, cox15:9, asnsd1:9, pik3r1:9, cul4b:9, riok3:9, tgfbr1:8, ap3b1:8, cdca7:6, fubp3:6, ikbkap:6, csnk1g1:6, osbpl8:6…	mcm7:21, sumo1:19, hsp90aa2:18, mcm5:18, ac005393.1:18, ywhaz:18, papola:16, kpna2:16, hsp90ab1:16, gsk3b:15, rpl4:15, eif4a3:15, cdc37:14, skp1:14, csnk2a1:14, cul1:13, ywhaq:13, polr2h:13, rpl6p10:13, ube2d3:13, mtif2:12, ddx3x:11, actl6a:11, psmd13:11, psmc2:10, smarcb1:10, lrpprc:10, smarcc1:10, kpna3:10, stat1:10, fkbp5:9, crebbp:9, polr2l:9, psmd6:9, ppp2ca:9, psmc3:9, tbk1:9, hdac2:8, rela…
down	25	10928	kegg_04111_cell_cycle_-_yeast	50	23399	3.2494e-12	1	1	0	cse1l:33, rrm1:28, cks2:22, anln:20, dek:19, mthfd2:18, actr2:15, capza1:12, bzw1:8, ugp2:8, tram1:7, rab10:5, psip1:4, adh5:3, eif4b:2, ppt1:2, ostc:2, ppp2cb:1, ubqln1:1, itgb1:1	bub3:12, mcm3:11, smc4:11, mcm5:10, mcm6:9, cks1b:9, mcm7:9, mcm4:8, rad21:8, mad2l1:8, smc1a:7, cdc20:7, mcm2:7, orc6l:6, chek1:6, bub1:6, ncapd2:6, ncapg:6, cul1:5, anapc5:5, cdc23:5, ncaph:5, rbx1:5, cdc45l:4, orc5l:4, cdc7:4, cdc6:3, cdc16:3, smc3:3, cdc27:3, orc2l:3, anapc2:2, espl1:2, pxmp3:2, orc4l:2, rad17:1, anapc7:1, orc3l:1, fzr1:1, anapc1:1
down	25	10928	reactome_host_interactions_of_hiv_factors	120	61771	3.2561e-12	0.061068	0.556046	1	cse1l:65, capza1:54, actr2:47, bzw1:42, rrm1:41, rab10:34, ubqln1:31, tram1:31, ugp2:26, cks2:20, dek:18, eif4b:12, mthfd2:10, adh5:8, anln:8, bnip2:7, ostc:7, ppp2cb:4, ppt1:4, itgb1:3, psip1:3, tmem66:1	ran:19, psma1:12, psmd14:11, psma5:11, psma4:11, xpo1:11, kpnb1:11, nup98:11, psma2:11, psma6:11, arf1:10, psma3:10, nup54:10, psmc6:9, psmd11:9, npm1:9, nup153:9, psmc2:8, psmb1:8, psmd6:8, ranbp1:8, pak2:8, psmd13:8, psmd8:7, banf1:7, nup37:7, psme3:7, ranbp2:7, psmb7:7, psmb3:7, psmc3:7, nup93:6, psmd10:6, psmb4:6, psmc5:6, skp1:6, nup85:6, psmd5:5, nup160:5, psmd7:5, psmd1:5, ap2b1:5, psmd2:5…
up	184	22176	egf_receptor_(erbb1)_signaling_pathway	756	160070	3.5167e-12	0.136488	0.885823	11	pik3r1:90, chuk:85, ddx3x:83, sptlc1:71, pabpc3:70, akt3:65, tmpo:59, ranbp2:57, psme4:56, nlk:49, ide:47, psmd7:44, ddx21:44, riok3:43, polr1b:40, hipk1:39, rb1:37, ipo7:35, arl8b:34, prkab2:34, tgfbr1:34, e2f5:33, chek1:30, cdc40:28, chmp2b:27, spag9:25, osbpl8:24, mapre2:24, cox15:23, zc3hav1:22, fas:22, selt:22, csnk1g1:22, tomm20:22, ubr7:20, nbn:19, mef2c:18, pdlim5:18, slc25a24:17, mfsd1:1…	sp1:33, xpo1:28, foxo4:28, ran:24, actr2:24, mapk1:22, ddx5:21, csnk1a1:21, eif4a1:20, myc:19, ppp1ca:18, ywhaz:18, hsp90aa2:18, prkdc:17, cse1l:17, kpna2:16, rab5a:16, mapk14:16, cdk2:16, gsk3b:15, prmt1:15, prmt5:15, kpnb1:15, ppp2r1a:14, plk1:14, msh2:14, csnk2a1:14, actr3:13, ywhaq:13, ube2d3:13, arpc3:13, arpc5:13, cltc:13, arf4:13, elk1:12, arpc2:12, iqgap1:12, arf1:11, rrn3:11, gnai3:11, u…
up	184	22176	erbb1_downstream_signaling	756	160070	3.5167e-12	0.136488	0.885823	11	pik3r1:90, chuk:85, ddx3x:83, sptlc1:71, pabpc3:70, akt3:65, tmpo:59, ranbp2:57, psme4:56, nlk:49, ide:47, psmd7:44, ddx21:44, riok3:43, polr1b:40, hipk1:39, rb1:37, ipo7:35, arl8b:34, prkab2:34, tgfbr1:34, e2f5:33, chek1:30, cdc40:28, chmp2b:27, spag9:25, osbpl8:24, mapre2:24, cox15:23, zc3hav1:22, fas:22, selt:22, csnk1g1:22, tomm20:22, ubr7:20, nbn:19, mef2c:18, pdlim5:18, slc25a24:17, mfsd1:1…	sp1:33, xpo1:28, foxo4:28, ran:24, actr2:24, mapk1:22, ddx5:21, csnk1a1:21, eif4a1:20, myc:19, ppp1ca:18, ywhaz:18, hsp90aa2:18, prkdc:17, cse1l:17, kpna2:16, rab5a:16, mapk14:16, cdk2:16, gsk3b:15, prmt1:15, prmt5:15, kpnb1:15, ppp2r1a:14, plk1:14, msh2:14, csnk2a1:14, actr3:13, ywhaq:13, ube2d3:13, arpc3:13, arpc5:13, cltc:13, arf4:13, elk1:12, arpc2:12, iqgap1:12, arf1:11, rrn3:11, gnai3:11, u…
up	184	22176	internalization_of_erbb1	756	160070	3.5167e-12	0.136488	0.885823	11	pik3r1:90, chuk:85, ddx3x:83, sptlc1:71, pabpc3:70, akt3:65, tmpo:59, ranbp2:57, psme4:56, nlk:49, ide:47, psmd7:44, ddx21:44, riok3:43, polr1b:40, hipk1:39, rb1:37, ipo7:35, arl8b:34, prkab2:34, tgfbr1:34, e2f5:33, chek1:30, cdc40:28, chmp2b:27, spag9:25, osbpl8:24, mapre2:24, cox15:23, zc3hav1:22, fas:22, selt:22, csnk1g1:22, tomm20:22, ubr7:20, nbn:19, mef2c:18, pdlim5:18, slc25a24:17, mfsd1:1…	sp1:33, xpo1:28, foxo4:28, ran:24, actr2:24, mapk1:22, ddx5:21, csnk1a1:21, eif4a1:20, myc:19, ppp1ca:18, ywhaz:18, hsp90aa2:18, prkdc:17, cse1l:17, kpna2:16, rab5a:16, mapk14:16, cdk2:16, gsk3b:15, prmt1:15, prmt5:15, kpnb1:15, ppp2r1a:14, plk1:14, msh2:14, csnk2a1:14, actr3:13, ywhaq:13, ube2d3:13, arpc3:13, arpc5:13, cltc:13, arf4:13, elk1:12, arpc2:12, iqgap1:12, arf1:11, rrn3:11, gnai3:11, u…
all	209	33104	signaling_by_aurora_kinases	98	33143	4.6863e-12	0.35496	1	2	cse1l:33, tmpo:28, chek1:27, rrm1:27, cks2:25, chuk:24, ddx3x:22, ddx21:21, dek:19, capza1:18, psme4:17, polr1b:17, mthfd2:16, anln:15, pabpc3:15, ranbp2:15, actr2:14, eif4b:14, e2f5:13, cdca7:12, tram1:12, akt3:12, ugp2:10, cdc40:10, sptlc1:10, spag9:10, ide:9, bzw1:9, nbn:9, rb1:8, ubr7:8, ipo7:8, psmd7:8, selt:8, cdc14a:8, rab10:8, ppp2cb:7, pik3r1:7, ikbkap:6, hipk1:6, nlk:6, wwp1:5, nek1:5, …	ran:43, xpo1:39, ncl:35, smc4:30, ube2d3:25, npm1:24, mapk14:22, kif23:22, psma3:19, gsk3b:18, ppp1cc:16, h3f3b:15, ncapd2:15, nsun2:15, racgap1p:14, aurkb:14, rhoa:13, aurka:13, ppp2r5d:12, ndc80:12, tpx2:11, cul3:11, bub1:11, atm:11, chuk:10, dlgap5:9, rela:9, smc2:9, prkaca:9, nfkb1:8, ikbkg:8, ncaph:8, vim:7, arrb2:7, cdca8:7, tp53:7, ncapg:7, nfkb2:6, h3f3a:6, tacc3:6, ripk2:6, ckap5:6, kif2…
down	25	10928	reactome_cdt1_association_with_the_cdc6_orc_origin_complex	52	30634	5.8001e-12	1	1	0	cse1l:39, capza1:30, actr2:28, ubqln1:25, bzw1:24, rrm1:24, tram1:19, rab10:18, ugp2:14, adh5:8, dek:7, cks2:7, ostc:5, anln:4, bnip2:3, mthfd2:3, eif4b:2, ppt1:2	psma1:12, psmd14:11, psma5:11, psma2:11, psma4:11, psma6:11, psma3:10, psmc6:9, psmd11:9, psmc2:8, psmb1:8, psmd13:8, psmd6:8, cdt1:8, psmd8:7, psmb7:7, psmb3:7, psme3:7, psmc3:7, orc6l:6, psmd10:6, psmb4:6, psmc5:6, psmd7:5, psmd1:5, psmd2:5, psmd5:5, psmc4:5, ubb:4, psmc1:4, gmnn:4, orc5l:4, psmd3:4, cdc6:3, orc2l:3, psmd12:3, psme2:2, orc4l:2, psmd9:2, psmd4:2, psmf1:1, orc3l:1, psmb6:1, psmb5…
up	184	22176	trail_signaling_pathway	634	138658	5.8298e-12	0.03771	0.417437	11	ddx3x:77, pik3r1:77, chuk:77, tmpo:60, sptlc1:57, pabpc3:56, akt3:53, ranbp2:49, psme4:46, ide:41, ddx21:41, nlk:39, rb1:38, polr1b:37, riok3:35, psmd7:34, hipk1:32, e2f5:31, ipo7:31, prkab2:29, fas:28, tgfbr1:28, chek1:28, arl8b:26, cdc40:26, spag9:23, osbpl8:21, zc3hav1:21, cox15:20, casp10:20, csnk1g1:19, tomm20:19, ubr7:18, mapre2:18, selt:17, chmp2b:15, kat2b:15, ap3b1:15, nbn:15, asnsd1:14,…	sp1:33, xpo1:28, foxo4:28, ran:24, mapk1:22, ddx5:21, csnk1a1:21, eif4a1:20, myc:19, ywhaz:18, hsp90aa2:18, prkdc:17, cse1l:17, kpna2:16, mapk14:16, cdk2:16, gsk3b:15, prmt1:15, prmt5:15, kpnb1:15, plk1:14, msh2:14, csnk2a1:14, ywhaq:13, ube2d3:13, cltc:13, elk1:12, iqgap1:12, arf1:11, rrn3:11, usp7:11, clta:11, ccnb1:10, trim28:10, stat1:10, yy1:9, pdpk1:9, e4f1:9, mapk3:9, crebbp:9, copa:9, ned…
up	184	22176	erbb_receptor_signaling_network	785	162692	5.9956e-12	0.083452	0.669519	12	pik3r1:92, chuk:86, ddx3x:83, sptlc1:72, pabpc3:70, akt3:68, tmpo:60, ranbp2:57, psme4:56, nlk:49, ide:48, psmd7:44, ddx21:44, riok3:44, hipk1:40, polr1b:40, rb1:38, tgfbr1:36, ipo7:35, arl8b:34, prkab2:34, e2f5:33, chek1:30, cdc40:28, chmp2b:27, osbpl8:25, mapre2:25, spag9:25, csnk1g1:24, cox15:23, zc3hav1:22, fas:22, selt:22, tomm20:22, ubr7:20, pdlim5:19, nbn:19, mef2c:18, slc25a24:17, mfsd1:1…	sp1:33, xpo1:28, foxo4:28, ran:24, actr2:24, mapk1:22, ddx5:21, csnk1a1:21, eif4a1:20, myc:19, ppp1ca:18, ywhaz:18, hsp90aa2:18, prkdc:17, cse1l:17, kpna2:16, rab5a:16, mapk14:16, cdk2:16, gsk3b:15, prmt1:15, prmt5:15, kpnb1:15, ppp2r1a:14, plk1:14, msh2:14, csnk2a1:14, actr3:13, ywhaq:13, ube2d3:13, arpc3:13, arpc5:13, cltc:13, arf4:13, elk1:12, arpc2:12, iqgap1:12, arf1:11, rrn3:11, gnai3:11, u…
down	25	10928	reactome_scf_beta_trcp_mediated_degradation_of_emi1	48	29544	6.7112e-12	1	1	0	cse1l:34, capza1:31, bzw1:27, actr2:26, ubqln1:25, rrm1:20, tram1:19, rab10:18, ugp2:15, cks2:8, dek:7, adh5:6, ostc:5, bnip2:3, mthfd2:3, eif4b:2, ppt1:2, ppp2cb:1, tmem66:1, anln:1	psma1:12, psmd14:11, psma5:11, psma2:11, psma4:11, psma6:11, psma3:10, psmc6:9, psmd11:9, psmc2:8, psmb1:8, psmd13:8, psmd6:8, psmd8:7, psmb7:7, cdc20:7, psmb3:7, psme3:7, psmc3:7, psmd10:6, psmb4:6, psmc5:6, skp1:6, cul1:5, psmd7:5, psmd1:5, psmd2:5, psmd5:5, psmc4:5, ubb:4, psmc1:4, psmd3:4, fbxo5:4, psmd12:3, psme2:2, psmd9:2, psmd4:2, psmf1:1, psmb6:1, psmb5:1, fzr1:1, psmb2:1, psma7:1
up	184	22176	syndecan-1-mediated_signaling_events	642	138183	7.1168e-12	0.102048	0.750281	10	pik3r1:85, chuk:76, ddx3x:73, sptlc1:60, pabpc3:57, akt3:56, tmpo:54, ranbp2:52, psme4:48, ide:40, nlk:39, ddx21:37, psmd7:36, riok3:36, polr1b:36, rb1:33, e2f5:31, tgfbr1:31, hipk1:31, arl8b:29, ipo7:28, prkab2:28, cdc40:27, chek1:27, spag9:24, osbpl8:21, zc3hav1:21, fas:21, csnk1g1:21, selt:20, tomm20:20, cox15:19, chmp2b:19, mapre2:19, ubr7:18, pdlim5:17, fubp3:16, nbn:15, mfsd1:14, asnsd1:14,…	sp1:33, xpo1:28, foxo4:28, ran:24, mapk1:22, ddx5:21, csnk1a1:21, eif4a1:20, ranbp9:19, ywhaz:18, hsp90aa2:18, prkdc:17, cse1l:17, kpna2:16, rab5a:16, mapk14:16, cdk2:16, gsk3b:15, prmt1:15, prmt5:15, kpnb1:15, plk1:14, msh2:14, csnk2a1:14, pak2:14, ywhaq:13, ube2d3:13, cltc:13, elk1:12, iqgap1:12, arf1:11, rrn3:11, usp7:11, clta:11, ccnb1:10, trim28:10, stat1:10, yy1:9, pdpk1:9, e4f1:9, mapk3:9,…
up	184	22176	hs_tgf-beta_receptor_signaling_pathway_wp366_35302.txt	151	48978	7.3568e-12	0.0003956	0.0237649	6	psme4:24, rb1:23, e2f5:23, tmpo:22, ddx3x:22, tgfbr1:22, chuk:20, nlk:19, cdc40:18, ranbp2:18, ddx21:17, riok3:16, pabpc3:15, psmd7:15, chek1:15, ide:15, akt3:15, mef2c:13, sptlc1:13, hipk1:12, spag9:11, ubr7:10, prkab2:10, pik3r1:10, shox2:9, polr1b:9, arl8b:9, ipo7:8, senp2:8, kat2b:8, ap3b1:8, selt:8, cul4b:8, csnk1g1:8, cdc14a:8, ell2:7, osbpl8:7, cdca7:6, asnsd1:6, tead1:6, ccdc6:6, nbn:6, c…	sp1:33, lef1:29, xpo1:28, foxo4:28, hspa8:26, sumo1:19, myc:19, cdc2:17, cdk2:16, mapk14:16, snw1:15, kpnb1:15, nup153:15, skp1:14, cul1:13, ube2d3:13, ap2b1:13, anapc5:12, snx1:11, fnta:10, crebbp:9, ccnb2:9, cdc16:8, atf2:8, map3k7:7, ctcf:7, tp53:7, foxo1:7, foxo3:7, atf3:7, rbx1:7, ar:7, rbl2:7, rb1:6, smad2:6, cdk4:6, anapc1:6, cops5:6, vdr:6, anapc2:6, ppp2r2a:5, camk2d:5, smad3:5, arrb2:5,…
down	25	10928	reactome_m_g1_transition	61	38754	8.4177e-12	1	1	0	cse1l:45, capza1:35, actr2:32, rrm1:30, ubqln1:25, bzw1:24, tram1:19, ugp2:18, rab10:18, dek:14, cks2:13, anln:10, adh5:9, mthfd2:9, ostc:5, eif4b:4, bnip2:3, ppt1:3, ppp2cb:1, psip1:1	psma1:12, psmd14:11, mcm3:11, psma5:11, psma2:11, psma4:11, psma6:11, mcm5:10, psma3:10, mcm6:9, psmc6:9, psmd11:9, mcm7:9, psmc2:8, mcm4:8, psmb1:8, psmd13:8, psmd6:8, cdt1:8, psmd8:7, psmb7:7, psmb3:7, psme3:7, mcm2:7, psmc3:7, orc6l:6, psmd10:6, psmb4:6, psmc5:6, psmd7:5, psmd1:5, psmd2:5, psmd5:5, psmc4:5, ubb:4, psmc1:4, gmnn:4, orc5l:4, psmd3:4, cdc6:3, orc2l:3, psmd12:3, psme2:2, orc4l:2, …
up	184	22176	reactome_transcription_coupled_ner	44	24091	9.2322e-12	0.374	1	1	ercc8:31, cul4b:30, tmpo:23, polr1b:21, ranbp2:19, psme4:17, ddx3x:17, e2f5:16, psmd7:14, cdc40:14, ddx21:13, ell2:12, sptlc1:12, chek1:11, ubr7:11, ide:11, nbn:11, asnsd1:10, pabpc3:9, plekhf2:7, otud6b:6, chuk:5, cdca7:5, hltf:5, taf13:4, riok3:4, kat2b:3, ap3b1:3, selt:3, nlk:3, tomm70a:3, prkab2:3, cdc14a:3, arl8b:3, hipk1:2, prdm1:2, wdr36:2, fubp3:2, cox15:2, fnbp1l:2, tomm20:2, rb1:1, casp…	rpa1:23, rfc4:22, polr2b:19, cdk7:18, pold1:17, polr2e:16, rfc2:15, rfc5:15, polr2c:15, polr2a:14, polr2h:13, gtf2h1:12, lig1:11, polr2f:11, pole2:11, gtf2h2:10, pole:10, ercc1:9, polr2j:9, polr2l:9, ercc3:8, pcna:7, polr2g:7, mnat1:7, rfc1:7, gtf2h3:6, rfc3:6, pold2:6, polr2d:6, ac025647.1:6, ccnh:6, rpa3:5, polr2i:5, pold3:4, pold4:3, ercc6:3, rpa2:3, xab2:3, gtf2h4:3, ercc2:2, ercc5:2, ercc4:2…
up	184	22176	biocarta_stress_pathway	25	4808	1.0521e-11	0.146502	0.919323	1	chuk:12, ddx3x:10, spag9:8, akt3:7, ikbkap:5, polr1b:5, tmpo:4, casp10:4, nlk:3, ddx21:3, trove2:3, hipk1:2, rb1:2, chek1:2, pik3r1:2, prkab2:2, csnk1g1:2, pabpc3:2, mef2c:2, fas:2, tgfbr1:2, riok3:2, psmd7:1, mapre2:1, cdca7:1, slc35a3:1, e2f5:1, ide:1, lrrc1:1, ipo7:1, tomm70a:1, swap70:1, ell2:1, mbnl3:1, slmap:1, pdlim5:1, slc30a5:1, sptlc1:1, bag4:1, tomm20:1, arl8b:1	mapk14:16, chuk:8, rela:8, nfkb1:7, tank:7, ikbkg:7, casp2:5, map2k4:5, nfkbia:5, ikbkb:5, map3k1:4, map3k14:4, mapk8:3, tnfrsf1a:3, jun:3, map4k2:3, ripk1:3, atf1:2, tradd:2, traf2:2, map2k6:1, map2k3:1, tnf:1
down	25	10928	reactome_orc1_removal_from_chromatin	63	39608	1.2753e-11	1	1	0	cse1l:46, capza1:35, actr2:33, rrm1:31, ubqln1:25, bzw1:24, tram1:19, ugp2:18, rab10:18, cks2:15, dek:13, anln:11, mthfd2:10, adh5:9, ostc:5, eif4b:3, bnip2:3, ppt1:3, ppp2cb:1, psip1:1	psma1:12, psmd14:11, mcm3:11, psma5:11, psma2:11, psma4:11, psma6:11, mcm5:10, psma3:10, mcm6:9, psmc6:9, psmd11:9, mcm7:9, psmc2:8, mcm4:8, psmb1:8, psmd13:8, psmd6:8, cdt1:8, psmd8:7, psmb7:7, psmb3:7, psme3:7, mcm2:7, psmc3:7, orc6l:6, psmd10:6, psmb4:6, psmc5:6, ccna2:6, psmd7:5, psmd1:5, psmd2:5, psmd5:5, psmc4:5, ubb:4, psmc1:4, cdk2:4, orc5l:4, psmd3:4, cdc6:3, orc2l:3, psmd12:3, psme2:2, …
down	25	10928	reactome_synthesis_of_dna	89	53048	1.3988e-11	1	1	0	cse1l:63, rrm1:49, actr2:38, capza1:37, ubqln1:25, bzw1:24, rab10:23, cks2:23, anln:23, dek:21, tram1:21, ugp2:20, mthfd2:17, adh5:9, eif4b:5, ostc:5, bnip2:3, ppt1:3, psip1:3, ppp2cb:2	psma1:12, psmd14:11, psma5:11, psma4:11, mcm3:11, psma2:11, psma6:11, mcm5:10, rfc4:10, psma3:10, mcm6:9, psmc6:9, psmd11:9, mcm7:9, rpa1:9, psmc2:8, psmb1:8, psmd6:8, fen1:8, mcm4:8, psmd13:8, cdt1:8, psmd8:7, psme3:7, mcm2:7, psmb7:7, psmb3:7, rfc5:7, psmc3:7, orc6l:6, psmd10:6, rfc2:6, pcna:6, psmb4:6, ccna2:6, psmc5:6, psmd5:5, gins1:5, psmd7:5, psmd1:5, psmd2:5, psmc4:5, rpa3:4, lig1:4, ubb:…
down	25	10928	reactome_regulation_of_ornithine_decarboxylase	47	27818	1.7289e-11	1	1	0	cse1l:32, capza1:29, ubqln1:26, bzw1:25, actr2:25, tram1:20, rab10:19, rrm1:18, ugp2:14, adh5:7, ostc:6, cks2:6, dek:5, bnip2:3, eif4b:2, ppt1:2, mthfd2:1	psma1:12, psmd14:11, psma5:11, psma2:11, psma4:11, psma6:11, psma3:10, psmc6:9, psmd11:9, psmc2:8, psmb1:8, psmd13:8, psmd6:8, azin1:8, psmd8:7, psmb7:7, psmb3:7, psme3:7, psmc3:7, psmd10:6, psmb4:6, psmc5:6, psmd7:5, psmd1:5, psmd2:5, psmd5:5, psmc4:5, psmc1:4, psmd3:4, oaz1:3, psmd12:3, psme2:2, psmd9:2, psmd4:2, odc1:2, psmf1:1, psmb6:1, psmb5:1, psmb2:1, psma7:1
up	184	22176	class_i_pi3k_signaling_events	584	129135	1.7628e-11	0.052746	0.502566	10	pik3r1:76, chuk:74, ddx3x:72, sptlc1:54, tmpo:52, pabpc3:52, akt3:52, ranbp2:47, psme4:45, ide:38, nlk:36, ddx21:36, polr1b:36, psmd7:34, riok3:34, rb1:32, hipk1:30, e2f5:29, ipo7:28, prkab2:27, tgfbr1:27, chek1:27, arl8b:25, cdc40:25, spag9:21, zc3hav1:20, fas:20, osbpl8:19, ubr7:18, cox15:18, csnk1g1:18, tomm20:18, mapre2:17, selt:17, chmp2b:15, nbn:15, asnsd1:14, fubp3:14, kat2b:14, ap3b1:14, …	sp1:33, xpo1:28, foxo4:28, ran:24, mapk1:22, ddx5:21, csnk1a1:21, eif4a1:20, ywhaz:18, hsp90aa2:18, prkdc:17, cse1l:17, kpna2:16, mapk14:16, cdk2:16, gsk3b:15, prmt1:15, prmt5:15, kpnb1:15, plk1:14, msh2:14, csnk2a1:14, ywhaq:13, ube2d3:13, cltc:13, elk1:12, iqgap1:12, arf1:11, rrn3:11, usp7:11, clta:11, ccnb1:10, trim28:10, stat1:10, yy1:9, pdpk1:9, e4f1:9, mapk3:9, crebbp:9, copa:9, nedd8:9, pp…
up	184	22176	signaling_events_mediated_by_focal_adhesion_kinase	613	132290	1.77e-11	0.07475	0.629433	10	pik3r1:82, chuk:75, ddx3x:72, sptlc1:55, akt3:54, pabpc3:53, tmpo:52, ranbp2:49, psme4:45, nlk:38, ide:38, ddx21:36, polr1b:36, psmd7:34, riok3:34, rb1:32, hipk1:31, e2f5:29, tgfbr1:29, ipo7:28, prkab2:27, chek1:27, arl8b:26, cdc40:25, spag9:23, zc3hav1:21, fas:21, osbpl8:19, mapre2:19, csnk1g1:19, ubr7:18, cox15:18, chmp2b:18, tomm20:18, selt:17, pdlim5:16, nbn:15, asnsd1:14, fubp3:14, kat2b:14,…	sp1:33, xpo1:28, foxo4:28, ran:24, mapk1:22, ddx5:21, csnk1a1:21, eif4a1:20, ywhaz:18, hsp90aa2:18, prkdc:17, cse1l:17, kpna2:16, mapk14:16, cdk2:16, gsk3b:15, prmt1:15, prmt5:15, kpnb1:15, plk1:14, msh2:14, csnk2a1:14, ywhaq:13, ube2d3:13, cltc:13, elk1:12, iqgap1:12, arf1:11, rrn3:11, usp7:11, clta:11, ccnb1:10, trim28:10, stat1:10, yy1:9, pdpk1:9, e4f1:9, mapk3:9, crebbp:9, copa:9, nedd8:9, pp…
all	209	33104	reactome_g2_m_checkpoints	43	22525	1.8428e-11	0.43304	1	1	cse1l:31, rrm1:27, chek1:26, tmpo:22, e2f5:22, psme4:21, anln:20, cks2:20, ranbp2:15, mthfd2:15, ubr7:14, cdca7:14, cdc40:14, dek:14, ide:14, polr1b:13, asnsd1:12, actr2:11, nbn:10, otud6b:9, psmd7:9, rb1:8, pabpc3:8, ddx3x:8, sptlc1:8, capza1:8, cul4b:8, ddx21:8, ap3b1:7, ercc8:7, ugp2:6, eif4b:6, slc25a24:5, plekhf2:5, cdc14a:5, rab10:5, psip1:3, chuk:3, hipk1:3, nlk:3, riok3:3, nek1:2, tomm70a…	rfc4:32, rpa1:32, mcm7:30, mcm3:29, mcm6:28, mcm5:28, cdc2:23, rfc5:22, rfc2:21, cdk2:20, mcm4:18, mcm2:18, orc5l:16, rad9a:15, ccnb2:15, ccnb1:14, orc2l:14, chek1:11, wee1:11, atm:11, orc6l:10, rfc3:10, rpa3:9, cdc6:9, cdc7:8, dbf4:8, cdc25a:7, orc4l:7, atr:7, chek2:6, clspn:6, hus1:5, cdc45l:5, cdc25c:3, rpa2:3, rad17:1, atrip:1, orc3l:1
down	25	10928	reactome_scf_skp2_mediated_degradation_of_p27_p21	52	32520	1.9021e-11	1	1	0	cse1l:38, capza1:32, bzw1:26, actr2:26, ubqln1:26, rrm1:24, tram1:20, rab10:18, ugp2:16, cks2:11, adh5:7, dek:6, ostc:5, anln:5, bnip2:3, mthfd2:3, ppp2cb:2, eif4b:2, ppt1:2, tmem66:1	psma1:12, psmd14:11, psma5:11, psma2:11, psma4:11, psma6:11, psma3:10, psmc6:9, psmd11:9, cks1b:9, psmc2:8, psmb1:8, psmd13:8, psmd6:8, psmd8:7, psmb7:7, psmb3:7, psme3:7, psmc3:7, psmd10:6, psmb4:6, psmc5:6, ccna2:6, skp1:6, cul1:5, psmd7:5, psmd1:5, psmd2:5, psmd5:5, psmc4:5, skp2:5, ubb:4, psmc1:4, cdk2:4, psmd3:4, ccne1:4, psmd12:3, ccne2:3, psme2:2, psmd9:2, psmd4:2, psmf1:1, psmb6:1, psmb5:…
down	25	10928	vantveer_breast_cancer_esr1_dn	223	38284	1.9246e-11	0.006088	0.126006	2	cse1l:41, capza1:36, cks2:34, rrm1:24, tram1:23, actr2:22, dek:18, mthfd2:17, ugp2:15, bzw1:11, anln:11, rab10:10, adh5:9, ostc:8, itgb1:7, ubqln1:6, eif4b:6, ppt1:5, ppp2cb:4, psip1:3, bnip2:2, gpnmb:1	serbp1:15, sfrs7:12, psme4:12, mcm5:10, syncrip:10, ccnc:10, gmps:10, mcm6:9, golt1b:9, topbp1:8, eno1:7, cdc20:7, katna1:6, ilf2:6, ncapd2:6, melk:6, bub1:6, ccnb2:6, gapdh:6, rsu1:5, ugp2:5, agfg1:5, pdia6:5, ybx1:5, mtmr2:5, ctps:4, pppde1:4, ttk:4, ctsc:4, nck1:3, msn:3, nasp:3, cenpa:3, coro1c:3, gatad2a:3, cdca8:3, lyn:3, gpsm2:3, hist1h1a:3, shfm1:3, uchl3:3, kif2c:3, asns:3, uck2:3, anln:…
up	184	22176	tnf_receptor_signaling_pathway	266	56469	2.2849e-11	0.030158	0.360735	6	chuk:48, ddx3x:41, tmpo:31, rb1:26, nlk:26, pabpc3:25, akt3:25, ranbp2:20, fas:18, hipk1:18, pik3r1:18, polr1b:18, sptlc1:17, tgfbr1:17, chek1:17, ddx21:17, spag9:17, prkab2:16, casp10:15, ide:15, arl8b:15, psme4:14, mef2c:13, psmd7:13, ipo7:12, csnk1g1:12, e2f5:10, zc3hav1:9, mapre2:9, riok3:9, ubr7:8, cdc40:8, selt:7, osbpl8:7, cdc14a:7, tomm20:7, chmp2b:6, mfsd1:6, nek1:6, cox15:6, pdlim5:6, i…	xpo1:28, ran:24, mapk1:22, csnk1a1:21, myc:19, ywhaz:18, kpna2:16, rab5a:16, mapk14:16, gsk3b:15, kpnb1:15, csnk2a1:14, ywhaq:13, ube2d3:13, stat1:10, mapk3:9, crebbp:9, eif2a:9, eif4e:9, rela:8, aifm1:8, raf1:8, chuk:8, atf2:8, prkaca:8, atm:8, nfkb1:7, map3k7:7, calm1:7, ikbkg:7, tp53:7, e2f1:7, parp1:7, rb1:6, map2k1:6, ywhae:6, srf:6, nfkb2:6, egr1:6, cdk4:6, ripk2:6, map3k7ip2:6, rac1:6, cal…
up	184	22176	biocarta_41bb_pathway	17	3734	2.4681e-11	0.06725	0.583025	1	chuk:8, ddx3x:7, akt3:7, spag9:6, ikbkap:4, polr1b:4, tmpo:3, hipk1:3, nlk:3, pik3r1:3, psmd7:2, rb1:2, chek1:2, ide:2, prkab2:2, ddx21:2, trove2:2, sptlc1:2, riok3:2, arl8b:2, ranbp2:1, psme4:1, e2f5:1, dmxl1:1, tomm70a:1, csnk1g1:1, pabpc3:1, nbn:1, swap70:1, osbpl8:1, mef2c:1, mbnl3:1, slmap:1, fas:1, fnbp1l:1, pdlim5:1, asnsd1:1, tgfbr1:1	mapk14:16, map4k5:12, chuk:8, atf2:8, rela:8, nfkb1:7, nfkbia:5, ikbkb:5, map3k1:4, mapk8:3, jun:3, map3k5:3, traf2:2, ifng:2
up	184	22176	kegg_05215_prostate_cancer	92	25008	2.6268e-11	0.0021478	0.0607818	4	pik3r1:29, akt3:29, chuk:19, nlk:15, rb1:12, hipk1:12, ddx3x:11, tgfbr1:11, chek1:11, tmpo:9, prkab2:9, spag9:9, polr1b:9, pabpc3:8, osbpl8:8, e2f5:6, mef2c:6, sptlc1:6, psmd7:6, ranbp2:6, psme4:6, ikbkap:5, ccdc6:5, csnk1g1:5, arl8b:5, wwp1:4, ipo7:4, fas:4, mapre2:4, hmgcr:4, ide:4, shox2:4, cdc14a:4, ddx21:4, trove2:4, riok3:4, epb41l4b:3, nek1:3, cox15:3, cdc40:3, pkia:3, selt:3, prdm1:3, sna…	lef1:29, mapk1:22, hsp90aa2:18, cdk2:16, hsp90ab1:16, gsk3b:15, kras:12, hsp90b1:10, crebbp:9, pdpk1:9, egfr:9, mapk3:9, raf1:8, rela:8, chuk:8, nfkb1:7, e2f1:7, ikbkg:7, tp53:7, foxo1:7, akt3:7, ar:7, rb1:6, atf4:6, nfkb2:6, map2k1:6, braf:5, nfkbia:5, erbb2:5, ikbkb:5, ep300:4, ccne1:4, csde1:4, igf1r:4, sos1:4, fgfr2:3, akt1:3, map2k2:3, casp9:3, pdgfra:3, pik3ca:3, ccne2:3, araf:3, sos2:3, ak…
all	209	33104	vantveer_breast_cancer_metastasis_dn	107	25484	3.1378e-11	0.091988	0.705814	3	cse1l:40, cks2:31, rrm1:30, tmpo:28, dek:24, chek1:23, mthfd2:22, anln:21, ddx21:21, cdca7:20, psme4:20, capza1:18, e2f5:16, ranbp2:14, actr2:13, pabpc3:13, ide:13, ugp2:8, cdc40:8, sptlc1:8, ubr7:7, ddx3x:7, psmd7:7, polr1b:7, asnsd1:6, tram1:6, rab10:6, otud6b:5, bzw1:5, riok3:5, cox15:4, plekhf2:4, ap3b1:4, ubqln1:4, nbn:4, tomm20:4, arl8b:4, itgb1:3, slc25a24:3, fech:3, cul4b:3, wwp1:2, rb1:2…	rfc4:32, smc4:30, mcm6:28, gmps:24, rad21:21, syncrip:20, trip13:18, mad2l1:15, ccnb2:15, aurka:13, cks2:13, melk:13, atad2:13, ctps:12, ndc80:12, psmd2:12, tfrc:12, armc1:11, agfg1:11, psmd7:11, bub1:11, pgk1:11, orc6l:10, mccc1:10, mllt10:9, dlgap5:9, ect2:9, ptdss1:8, cenpn:8, prc1:8, dtl:8, nusap1:8, mrpl13:8, mtmr2:8, hjurp:7, tk1:7, stk3:7, birc5:6, rab6b:6, fbxo5:6, gbe1:4, cenpa:4, diaph3…
up	184	22176	reactome_toll_like_receptor_3_cascade	59	15334	3.4541e-11	0.068608	0.588041	2	chuk:21, ddx3x:19, nlk:11, akt3:11, polr1b:11, spag9:9, tmpo:8, hipk1:8, psmd7:8, pabpc3:7, ddx21:7, chek1:6, mapre2:6, arl8b:6, rb1:5, prkab2:5, mef2c:5, ikbkap:5, tgfbr1:5, ranbp2:5, ide:5, csnk1g1:5, fgfr1op2:5, slmap:5, strn3:5, nek1:4, cdc40:3, ccdc6:3, selt:3, psme4:3, trove2:3, ubr7:2, ipo7:2, tomm70a:2, ell2:2, pdlim5:2, sptlc1:2, fech:2, pik3r1:2, osbpl8:2, riok3:2, slc35b3:1, chmp2b:1, …	mapk1:22, mapk14:16, ppp2r1a:14, ppp2r1b:14, elk1:12, ppp2r5d:10, ppp2ca:9, mapk3:9, tbk1:9, chuk:8, atf2:8, rela:8, nfkb1:7, map3k7:7, ikbkg:7, nfkb2:6, map3k7ip2:6, ppp2cb:6, map2k1:6, map2k4:5, nfkbia:5, ikbkb:5, mapk10:4, ubb:4, nfkbib:4, mapk9:4, irf7:4, mapk8:3, jun:3, rps6ka2:3, mapk7:3, map2k2:3, ripk1:3, atf1:2, traf6:2, mapkapk2:2, dusp7:2, mef2a:2, rps6ka3:2, dusp3:1, ikbke:1, map3k7ip…
down	25	10928	reactome_signaling_by_wnt	58	35141	3.5363e-11	0.0097946	0.174181	1	capza1:37, cse1l:36, bzw1:30, actr2:29, ubqln1:25, tram1:22, ugp2:21, rab10:21, rrm1:19, ppp2cb:10, cks2:8, ostc:7, dek:6, adh5:6, bnip2:4, eif4b:3, tmem66:2, ppt1:2, mthfd2:1, itgb1:1	psma1:12, psmd14:11, psma5:11, psma2:11, psma4:11, psma6:11, csnk1a1:11, ppp2r5c:10, psma3:10, psmc6:9, psmd11:9, psmc2:8, psmb1:8, psmd13:8, psmd6:8, psmd8:7, ppp2ca:7, psmb7:7, psmb3:7, ppp2r1b:7, psme3:7, psmc3:7, psmd10:6, psmb4:6, psmc5:6, skp1:6, cul1:5, psmd7:5, psmd1:5, psmd2:5, psmd5:5, psmc4:5, ubb:4, psmc1:4, psmd3:4, ppp2r1a:3, psmd12:3, gsk3b:3, ppp2r5d:2, psme2:2, ppp2cb:2, psmd9:2,…
up	184	22176	biocarta_cd40_pathway	15	2086	3.5381e-11	0.00024638	0.0178481	2	chuk:10, ddx3x:7, akt3:6, ikbkap:5, spag9:5, polr1b:5, trove2:3, tmpo:2, ddx21:2, fas:2, pabpc3:1, swap70:1, psmd7:1, chek1:1, mbnl3:1, nlk:1, pik3r1:1, ipo7:1, ercc8:1	chuk:8, rela:8, ikbkg:7, nfkb1:7, nfkbia:5, ikbkb:5, map3k1:4, map3k14:4, traf6:2, ikbkap:2, cd40lg:2, cd40:1, tnfaip3:1
up	184	22176	biocarta_tnfr2_pathway	18	2513	3.5708e-11	0.00059038	0.0291202	2	chuk:12, ddx3x:8, akt3:6, spag9:5, ikbkap:5, polr1b:5, trove2:3, tmpo:2, ddx21:2, casp10:2, nlk:2, pabpc3:1, hipk1:1, swap70:1, chek1:1, slmap:1, mbnl3:1, fas:1, slc35a3:1, pik3r1:1, riok3:1, ipo7:1, prkab2:1	chuk:8, rela:8, ikbkg:7, nfkb1:7, tank:7, nfkbia:5, ikbkb:5, map3k1:4, map3k14:4, ripk1:3, ikbkap:2, traf2:2, tnfaip3:1, traf1:1
down	25	10928	reactome_cyclin_e_associated_events_during_g1_s_transition_	58	35000	5.7817e-11	1	1	0	cse1l:42, capza1:33, bzw1:27, actr2:27, ubqln1:26, rrm1:26, tram1:21, rab10:18, ugp2:16, cks2:13, adh5:7, dek:6, anln:6, ostc:5, eif4b:4, bnip2:3, mthfd2:3, ppp2cb:2, ppt1:2, tmem66:1	psma1:12, psmd14:11, psma5:11, psma2:11, psma4:11, psma6:11, psma3:10, psmc6:9, psmd11:9, cks1b:9, psmc2:8, psmb1:8, psmd13:8, psmd6:8, psmd8:7, psmb7:7, psmb3:7, cdk7:7, psme3:7, psmc3:7, psmd10:6, psmb4:6, psmc5:6, ccna2:6, skp1:6, cul1:5, psmd7:5, psmd1:5, psmd2:5, psmd5:5, psmc4:5, skp2:5, ubb:4, cdc25a:4, psmc1:4, cdk2:4, psmd3:4, ccne1:4, psmd12:3, ccne2:3, wee1:2, psme2:2, psmd9:2, psmd4:2…
down	25	10928	smid_breast_cancer_luminal_a_dn	18	6180	7.3108e-11	1	1	0	rrm1:13, cse1l:11, cks2:10, dek:9, anln:9, mthfd2:7, bzw1:3, actr2:2, tram1:2, capza1:2, ppp2cb:1, ugp2:1, eif4b:1, rab10:1, psip1:1	anp32e:12, dkc1:9, cdc20:7, cdca3:6, tpx2:6, ndc80:6, ncaph:5, top2a:5, cenpn:5, cdc45l:4, ccne1:4, cdca8:3, mybl2:1
all	209	33104	reactome_hiv_infection	183	88869	7.9138e-11	0.147338	0.92222	4	cse1l:97, ranbp2:82, psme4:78, psmd7:68, actr2:62, capza1:60, rrm1:56, pabpc3:52, bzw1:49, e2f5:47, sptlc1:44, rab10:43, tram1:41, tmpo:40, cdc40:39, ide:39, polr1b:38, ddx21:37, ddx3x:36, ubr7:33, ugp2:31, ubqln1:31, asnsd1:29, cks2:25, arl8b:23, ipo7:22, dek:22, tomm70a:21, eif4b:21, taf13:21, selt:21, ap3b1:20, cul4b:19, nbn:18, riok3:16, chuk:15, anln:13, cox15:13, ell2:13, kat2b:13, mthfd2:1…	ran:43, xrcc5:42, xpo1:39, psma1:29, supt16h:28, psmd11:27, nup98:27, ssrp1:26, psma4:26, kpnb1:26, cdk7:25, nup54:25, polr2b:25, psma2:25, fen1:24, psmd14:24, npm1:24, nup153:24, ncbp2:23, psma6:23, psmc6:22, psma5:22, ranbp2:22, pak2:22, polr2e:22, arf1:21, banf1:21, skp1:20, polr2c:19, psma3:19, psmd13:19, psmc2:18, ap2b1:18, polr2h:17, psme3:17, psmd6:17, gtf2h1:17, cul5:17, nup93:16, psmc3:1…
all	209	33104	kegg_04111_cell_cycle_-_yeast	50	23399	1.1291e-10	0.060792	0.554558	2	cse1l:33, rrm1:28, chek1:23, tmpo:22, cks2:22, psme4:21, anln:20, dek:19, e2f5:18, mthfd2:18, cdc40:16, ranbp2:16, actr2:15, ubr7:15, cdca7:15, ddx21:15, polr1b:15, ide:14, capza1:12, ddx3x:11, psmd7:10, asnsd1:9, pabpc3:8, ugp2:8, bzw1:8, otud6b:7, tram1:7, ap3b1:7, nbn:6, riok3:6, rb1:5, slc25a24:5, sptlc1:5, rab10:5, psip1:4, ell2:4, cul4b:4, cdc14a:4, adh5:3, selt:3, zc3hav1:2, ipo7:2, tomm70…	smc4:30, mcm7:30, mcm3:29, mcm6:28, mcm5:28, smc1a:23, bub3:21, rad21:21, cks1b:19, cul1:18, mcm4:18, mcm2:18, anapc5:17, orc5l:16, ncapd2:15, mad2l1:15, orc2l:14, cdc20:12, rbx1:12, chek1:11, cdc16:11, bub1:11, orc6l:10, cdc6:9, cdc23:9, anapc2:8, ncaph:8, cdc7:8, orc4l:7, smc3:7, cdc27:7, anapc1:7, ncapg:7, pxmp3:6, cdc45l:5, fzr1:4, espl1:3, rad17:1, anapc7:1, cdc14a:1, orc3l:1
up	184	22176	fas_(cd95)_signaling_pathway	124	29368	1.146e-10	5.9446e-05	0.0092915	6	chuk:30, ddx3x:23, tmpo:16, casp10:16, akt3:15, rb1:14, pik3r1:14, fas:13, spag9:13, polr1b:13, nlk:12, pabpc3:11, ranbp2:11, ddx21:11, chek1:10, sptlc1:9, psmd7:9, ide:9, prkab2:8, hipk1:8, arl8b:8, csnk1g1:7, e2f5:6, ipo7:6, tgfbr1:6, psme4:6, ubr7:5, cdc40:5, ikbkap:5, nbn:5, osbpl8:5, trove2:5, chmp2b:4, mfsd1:4, zc3hav1:4, tomm70a:4, ap3b1:4, mapre2:4, riok3:4, cdca7:3, fubp3:3, cox15:3, pdl…	xpo1:28, ran:24, mapk1:22, myc:19, mapk14:16, cltc:13, ube2d3:13, pdpk1:9, eif2a:9, mapk3:9, raf1:8, rela:8, chuk:8, aifm1:8, atm:8, nfkb1:7, parp1:7, ikbkg:7, rfc1:7, rb1:6, nfkb2:6, map2k1:6, ripk2:6, syk:5, cycs:5, vim:5, arrb2:5, nfkbia:5, lmnb2:5, ikbkb:5, casp2:5, src:5, arhgdib:5, numa1:5, map2k4:5, prkcd:5, ptk2:4, slk:4, map3k14:4, map3k1:4, casp7:4, rel:4, mapk10:4, nsmaf:4, casp8:4, fa…
down	25	10928	reactome_p53_independent_dna_damage_response	43	27668	1.4405e-10	1	1	0	cse1l:32, capza1:29, ubqln1:25, bzw1:24, actr2:24, rrm1:19, rab10:18, tram1:18, ugp2:14, cks2:7, adh5:6, dek:5, ostc:5, bnip2:3, eif4b:2, ppt1:2, mthfd2:1, anln:1	psma1:12, psmd14:11, psma5:11, psma2:11, psma4:11, psma6:11, psma3:10, psmc6:9, psmd11:9, psmc2:8, psmb1:8, psmd13:8, psmd6:8, psmd8:7, psmb7:7, psmb3:7, psme3:7, psmc3:7, psmd10:6, psmb4:6, psmc5:6, psmd7:5, psmd1:5, psmd2:5, psmd5:5, psmc4:5, ubb:4, cdc25a:4, psmc1:4, psmd3:4, psmd12:3, psme2:2, psmd9:2, psmd4:2, psmf1:1, psmb6:1, psmb5:1, psmb2:1, psma7:1
up	184	22176	class_i_pi3k_signaling_events_mediated_by_akt	497	114992	1.5107e-10	0.0143652	0.229006	10	ddx3x:64, pik3r1:64, chuk:62, sptlc1:49, tmpo:47, pabpc3:47, akt3:44, ranbp2:43, psme4:41, ddx21:36, ide:35, polr1b:33, riok3:31, psmd7:29, e2f5:28, rb1:27, ipo7:26, nlk:26, hipk1:25, chek1:25, cdc40:24, prkab2:22, arl8b:21, tgfbr1:21, fas:19, ubr7:18, spag9:18, zc3hav1:17, cox15:16, osbpl8:16, chmp2b:15, mapre2:15, selt:15, csnk1g1:15, nbn:15, tomm20:15, asnsd1:14, fubp3:13, kat2b:13, pdlim5:12,…	sp1:33, xpo1:28, foxo4:28, ran:24, mapk1:22, ddx5:21, eif4a1:20, ywhaz:18, hsp90aa2:18, prkdc:17, cse1l:17, kpna2:16, mapk14:16, cdk2:16, gsk3b:15, prmt1:15, prmt5:15, kpnb1:15, plk1:14, msh2:14, ube2d3:13, cltc:13, iqgap1:12, arf1:11, rrn3:11, usp7:11, clta:11, ccnb1:10, trim28:10, stat1:10, yy1:9, pdpk1:9, e4f1:9, crebbp:9, copa:9, nedd8:9, ppp2ca:9, eif4e:9, ctnna1:9, eif2a:9, rnasen:9, egfr:9…
all	209	33104	reactome_signaling_by_wnt	58	35141	2.1614e-10	0.095514	0.719422	2	psmd7:47, psme4:46, capza1:37, cse1l:36, ranbp2:33, bzw1:30, actr2:29, ide:25, ubqln1:25, pabpc3:24, tram1:22, ugp2:21, sptlc1:21, rab10:21, rrm1:19, selt:15, arl8b:14, ddx21:13, ubr7:12, asnsd1:12, polr1b:12, e2f5:11, ppp2cb:10, cox15:10, cdc40:10, tomm70a:9, strn3:9, cks2:8, slmap:8, tmpo:7, ddx3x:7, ap3b1:7, ostc:7, adh5:6, chuk:6, dek:6, mapre2:6, riok3:6, chmp2b:5, fgfr1op2:5, fubp3:4, bnip2…	csnk1a1:32, ppp2r5c:30, psma1:29, psmd11:27, psma4:26, psma2:25, psmd14:24, psma6:23, psmc6:22, psma5:22, ppp2r1b:21, skp1:20, psmd13:19, psma3:19, cul1:18, psmc2:18, gsk3b:18, ppp2r1a:17, psme3:17, psmd6:17, ppp2ca:16, psmc3:16, psmd10:15, psmb3:15, psmb1:15, psmb7:14, psmc5:14, psmc4:13, ppp2r5d:12, psmd8:12, psmd1:12, psmd2:12, psmb4:12, psmd7:11, psmd5:11, psmc1:10, ubb:8, ppp2cb:8, psmd9:8, …
up	184	22176	proteogylcan_syndecan-mediated_signaling_events	700	144484	2.2738e-10	0.174464	1	10	pik3r1:89, chuk:76, ddx3x:75, sptlc1:62, akt3:58, pabpc3:57, tmpo:55, ranbp2:52, psme4:48, nlk:42, ide:42, ddx21:37, riok3:37, rb1:36, psmd7:36, polr1b:36, tgfbr1:35, hipk1:32, e2f5:31, prkab2:30, arl8b:29, ipo7:28, cdc40:27, chek1:27, spag9:25, fas:23, zc3hav1:22, csnk1g1:22, tomm20:22, osbpl8:21, selt:21, cox15:20, chmp2b:19, mapre2:19, ubr7:18, pdlim5:17, fubp3:16, shox2:15, slc25a24:15, nbn:1…	sp1:33, xpo1:28, foxo4:28, ran:24, mapk1:22, ddx5:21, csnk1a1:21, eif4a1:20, ranbp9:19, ywhaz:18, hsp90aa2:18, prkdc:17, cse1l:17, kpna2:16, rab5a:16, mapk14:16, cdk2:16, gsk3b:15, prmt1:15, prmt5:15, kpnb1:15, plk1:14, msh2:14, csnk2a1:14, pak2:14, ywhaq:13, ube2d3:13, cltc:13, elk1:12, iqgap1:12, arf1:11, rrn3:11, usp7:11, clta:11, nf1:10, ccnb1:10, trim28:10, stat1:10, yy1:9, pdpk1:9, e4f1:9, …
all	209	33104	hs_dna_replication_wp466_34997.txt	42	23510	2.3137e-10	1	1	0	cse1l:32, rrm1:29, tmpo:26, chek1:23, e2f5:20, anln:20, psme4:20, ranbp2:17, cul4b:17, ubr7:16, cdc40:16, ercc8:16, cdca7:15, dek:15, mthfd2:14, cks2:14, polr1b:14, actr2:13, ide:13, nbn:13, pabpc3:12, asnsd1:10, psmd7:10, ddx3x:9, capza1:9, sptlc1:8, ddx21:8, otud6b:7, rb1:6, ugp2:6, ap3b1:6, chuk:5, psip1:4, eif4b:4, plekhf2:4, tram1:4, cdc14a:4, rab10:4, hltf:3, adh5:3, riok3:3, zc3hav1:2, tom…	rfc4:32, rpa1:32, mcm7:30, mcm3:29, mcm6:28, mcm5:28, rfc5:22, rfc2:21, pold1:21, cdk2:20, mcm4:18, mcm2:18, cdt1:17, orc5l:16, pole2:15, pola2:14, orc2l:14, pcna:13, ubc:13, pole:13, orc6l:10, rfc3:10, rpa3:9, cdc6:9, pold2:8, cdc7:8, dbf4:8, rfc1:8, orc4l:7, gmnn:6, cdc45l:5, rps27ap11:5, pold3:4, pold4:3, rpa2:3, rpa4:3, prim1:3, pola1:2, orc3l:1
down	25	10928	aurora_b_signaling	41	17160	3.0133e-10	1	1	0	cse1l:24, rrm1:21, cks2:20, dek:14, mthfd2:12, capza1:11, anln:11, eif4b:8, bzw1:7, actr2:7, tram1:7, rab10:6, ugp2:3, ppp2cb:2, adh5:2, ostc:2, ppt1:1	smc4:11, ncl:11, psma3:10, npm1:9, rhoa:8, ppp1cc:8, h3f3b:7, kif23:7, ncapd2:6, bub1:6, racgap1p:6, ndc80:6, aurkb:6, ncapg:6, ncaph:5, nsun2:5, kif20a:5, aurka:4, cul3:4, smc2:4, birc5:4, cdca8:3, kif2c:3, cenpa:3, h3f3a:2, ppp2r5d:2, vim:2, pebp1:2, cbx5:1, incenp:1, sgol1:1
up	184	22176	kegg_04920_adipocytokine_signaling_pathway	73	10413	3.0882e-10	0.0104372	0.182967	3	prkab2:21, chuk:19, pik3r1:15, akt3:13, nlk:9, ddx3x:9, hipk1:8, spag9:8, polr1b:7, osbpl8:5, hmgcr:4, ikbkap:4, chek1:3, ranbp2:3, tomm70a:3, csnk1g1:3, trove2:3, sptlc1:3, rb1:2, mapre2:2, casp10:2, ipo7:2, pabpc3:2, ddx21:2, fnbp1l:2, tgfbr1:2, riok3:2, tmpo:1, epb41l4b:1, psmd7:1, f2rl1:1, chmp2b:1, psme4:1, kitlg:1, znf365:1, cul4b:1, ide:1, lrrc1:1, nek1:1, ate1:1, fubp3:1, slc25a24:1, cox1…	jak1:9, chuk:8, acsl4:8, rela:8, nfkb1:7, akt3:7, ikbkg:7, jak2:6, nfkb2:6, prkaa1:6, ptpn11:6, stat3:6, nfkbia:5, ikbkb:5, mapk10:4, nfkbib:4, tyk2:4, mapk9:4, camkk2:4, prkab1:4, mapk8:3, akt2:3, tnfrsf1a:3, prkag1:3, stk11:3, akt1:3, prkab2:3, slc2a4:3, nfkbie:3, jak3:3, irs4:3, prkcq:3, pck2:2, prkag3:2, irs2:2, tradd:2, camkk1:2, adipor1:2, traf2:2, irs1:2, mtor:2, pomc:1, pck1:1, prkag2:1, …
all	209	33104	reactome_global_genomic_ner	33	15431	3.0977e-10	1	1	0	cul4b:33, ercc8:33, cse1l:22, ranbp2:14, rrm1:14, psme4:14, e2f5:14, tmpo:12, chek1:11, nbn:11, actr2:9, ubr7:9, ide:9, polr1b:9, psmd7:8, asnsd1:8, cdc40:8, sptlc1:8, anln:7, tram1:7, dek:6, plekhf2:6, cdca7:5, cks2:5, ddx3x:5, rab10:5, taf13:4, pabpc3:4, hltf:4, riok3:4, ap3b1:3, capza1:3, mthfd2:3, nlk:3, prkab2:3, bzw1:3, otud6b:3, ddx21:3, kat2b:2, chuk:2, hipk1:2, selt:2, psip1:2, ugp2:2, e…	rfc4:32, rpa1:32, cdk7:25, rfc5:22, rfc2:21, pold1:21, gtf2h1:17, lig1:15, pole2:15, gtf2h2:13, pcna:13, pole:13, ddb1:13, ercc3:11, rfc3:10, ercc1:10, rpa3:9, pold2:8, mnat1:8, rfc1:8, gtf2h3:7, rad23b:7, ccnh:7, pold3:4, gtf2h4:4, ercc2:3, pold4:3, rpa2:3, xpc:2, ddb2:2, ercc5:2, xpa:2, ercc4:2
all	209	33104	hs_cell_cycle_wp179_35361.txt	87	32615	3.1911e-10	0.0034116	0.0848765	4	cse1l:45, rrm1:38, chek1:37, e2f5:34, tmpo:33, cks2:31, anln:26, psme4:26, rb1:24, dek:23, mthfd2:20, cdca7:19, ide:17, ddx21:17, ranbp2:15, polr1b:15, ubr7:13, actr2:12, cdc40:12, capza1:12, pabpc3:10, otud6b:10, ddx3x:10, asnsd1:10, nlk:8, nbn:8, cdc14a:8, slc25a24:7, eif4b:7, tgfbr1:7, chuk:7, ap3b1:7, hipk1:7, psmd7:6, ugp2:5, kat2b:5, akt3:5, zc3hav1:4, ipo7:4, sptlc1:4, tram1:4, bzw1:4, rio…	mcm7:30, mcm3:29, mcm6:28, mcm5:28, prkdc:24, cdc2:23, smc1a:23, bub3:21, cdk2:20, plk1:19, mcm2:18, mcm4:18, gsk3b:18, orc5l:16, mad2l1:15, ccnb2:15, ccnb1:14, ccna2:14, orc2l:14, pcna:13, hdac2:12, cdc20:12, chek1:11, wee1:11, bub1:11, bub1b:11, skp2:11, atm:11, orc6l:10, tfdp1:9, cdc6:9, pkmyt1:9, e2f1:8, cdk4:8, cdc7:8, pttg1:8, ccne1:8, dbf4:8, e2f5:7, ccnh:7, tp53:7, cdc25a:7, orc4l:7, rb1:…
down	25	10928	kegg_03050_proteasome	35	21005	3.2572e-10	1	1	0	cse1l:23, bzw1:21, capza1:21, actr2:19, ubqln1:18, rrm1:16, tram1:15, rab10:14, ugp2:11, adh5:7, ostc:6, cks2:6, dek:3, bnip2:3, eif4b:1, ppt1:1, mthfd2:1	psma1:12, psme4:12, psma5:11, psma2:11, psma4:11, psma6:11, psma3:10, psmd11:9, psmb1:8, psmd13:8, psmc2:8, psmd6:8, psme3:7, psmb7:7, psmc3:7, psmb3:7, psmd10:6, psmb4:6, psmd1:5, psmd2:5, psmd5:5, psmd12:3, psmd9:2, psme2:2, psmb6:1, psmb5:1, psmb2:1, psma7:1, psmf1:1
all	209	33104	reactome_generic_transcription_pathway	35	9449	3.4885e-10	0.32218	1	1	ddx3x:24, tmpo:22, ell2:22, ddx21:22, e2f5:9, cse1l:8, kat2b:7, actr2:7, ranbp2:6, sptlc1:6, tram1:6, riok3:6, ap3b1:5, cdc40:5, capza1:4, ubr7:4, rrm1:4, cdc14a:4, pabpc3:3, bzw1:3, ugp2:3, rab10:3, asnsd1:3, plekhf2:3, psmd7:2, rb1:2, psme4:2, ide:2, fubp3:2, cox15:2, osbpl8:2, fgfr1op2:2, adh5:2, ostc:2, arl8b:2, chuk:1, hipk1:1, chek1:1, taf13:1, chmp2b:1, cpeb4:1, nlk:1, pik3r1:1, dmxl1:1, c…	ccnc:36, snw1:23, med4:18, med14:15, med7:13, med6:12, crebbp:10, med17:9, med1:9, med30:8, cdk8:7, med23:7, med10:7, kat2b:5, med31:5, med13:5, med8:5, med12:5, med27:5, rbpsuh:4, med16:4, med20:4, med26:4, med15:4, med24:4, med25:4, notch2:2, notch1:2, kat2a:2, notch3:1, maml1:1
up	184	22176	ifn-gamma_pathway	543	121135	3.6196e-10	0.39256	1	7	pik3r1:65, ddx3x:60, chuk:57, sptlc1:50, akt3:50, pabpc3:49, tmpo:48, ranbp2:43, nlk:41, psme4:37, rb1:36, ide:36, tgfbr1:33, riok3:33, e2f5:31, psmd7:30, hipk1:30, ddx21:26, polr1b:26, prkab2:25, cdc40:25, ipo7:24, mef2c:24, arl8b:24, selt:21, chek1:20, mapre2:20, csnk1g1:20, chmp2b:18, fas:18, cox15:17, spag9:17, kat2b:16, ubr7:15, ccdc6:14, shox2:14, zc3hav1:14, fubp3:14, pdlim5:14, osbpl8:13,…	sp1:33, xpo1:28, foxo4:28, hspa8:26, ran:24, mapk1:22, csnk1a1:21, eif4a1:20, myc:19, ppp1ca:18, ywhaz:18, kpna2:16, rab5a:16, mapk14:16, cdk2:16, gsk3b:15, nup153:15, kpnb1:15, plk1:14, csnk2a1:14, ywhaq:13, cltc:13, iqgap1:12, arf1:11, rrn3:11, usp7:11, clta:11, ccnb1:10, stat1:10, yy1:9, pdpk1:9, mapk3:9, crebbp:9, ppm1a:9, copa:9, ppp2ca:9, eif4e:9, ctnna1:9, eif2a:9, egfr:9, jak1:9, rheb:8, …
up	184	22176	reactome_traf6_mediated_induction_of_the_antiviral_cytokine_ifn_alpha_beta_cascade	53	14400	3.8176e-10	0.04861	0.487426	2	ddx3x:18, chuk:17, akt3:11, polr1b:11, nlk:10, spag9:9, tmpo:8, psmd7:8, pabpc3:7, hipk1:7, ddx21:7, chek1:6, mapre2:6, arl8b:6, rb1:5, prkab2:5, mef2c:5, ikbkap:5, ranbp2:5, ide:5, slmap:5, strn3:5, nek1:4, tgfbr1:4, csnk1g1:4, fgfr1op2:4, psme4:3, trove2:3, ubr7:2, ipo7:2, tomm70a:2, ell2:2, pdlim5:2, cdc40:2, sptlc1:2, ccdc6:2, fech:2, selt:2, pik3r1:2, osbpl8:2, riok3:2, slc35b3:1, chmp2b:1, …	mapk1:22, mapk14:16, ppp2r1a:14, ppp2r1b:14, elk1:12, ppp2r5d:10, ppp2ca:9, mapk3:9, chuk:8, atf2:8, rela:8, nfkb1:7, map3k7:7, ikbkg:7, nfkb2:6, map3k7ip2:6, ppp2cb:6, map2k1:6, map2k4:5, nfkbia:5, ikbkb:5, mapk10:4, ubb:4, nfkbib:4, mapk9:4, mapk8:3, jun:3, rps6ka2:3, mapk7:3, map2k2:3, atf1:2, traf6:2, mapkapk2:2, dusp7:2, mef2a:2, rps6ka3:2, dusp3:1, map3k7ip1:1, mapk11:1, creb1:1, map2k3:1, …
all	209	33104	reactome_betacatenin_phosphorylation_cascade	13	6356	3.8668e-10	0.049414	0.487426	1	ppp2cb:9, slmap:8, strn3:8, ugp2:6, capza1:6, ddx3x:5, psmd7:5, mapre2:5, ranbp2:5, ide:5, fgfr1op2:5, actr2:4, pabpc3:4, tgfbr1:4, fech:4, psme4:4, bzw1:4, ddx21:4, polr1b:4, cse1l:4, tram1:3, ccdc6:3, selt:3, csnk1g1:3, rab10:3, arl8b:3, tmpo:2, fubp3:2, prkab2:2, cox15:2, sptlc1:2, chuk:2, hipk1:2, chek1:2, hmgcr:2, nlk:2, akap11:2, ostc:2, chmp2b:1, ubr7:1, e2f5:1, zc3hav1:1, ipo7:1, nek1:1, …	csnk1a1:32, ppp2r5c:30, ppp2r1b:21, gsk3b:18, ppp2r1a:17, ppp2ca:16, ppp2r5d:12, ppp2cb:8, apc:5, ppp2r5b:5, ppp2r5a:4, axin1:3, ctnnb1:2
up	184	22176	il2-mediated_signaling_events	108	35026	4.5322e-10	0.33304	1	2	chuk:33, ddx3x:29, pik3r1:22, tmpo:18, nlk:17, polr1b:17, rb1:15, akt3:15, pabpc3:14, ddx21:13, spag9:13, sptlc1:12, hipk1:12, chek1:10, ranbp2:10, psme4:10, ipo7:9, prkab2:9, psmd7:9, fas:8, tgfbr1:8, arl8b:8, ikbkap:7, ccdc6:7, ide:7, e2f5:6, cdc40:6, csnk1g1:6, nbn:6, ubr7:5, cdca7:5, zc3hav1:5, pdlim5:5, selt:5, osbpl8:5, riok3:5, chmp2b:4, tomm70a:4, mef2c:4, cul4b:4, trove2:4, tomm20:4, mfs…	sp1:33, xpo1:28, ran:24, mapk1:22, myc:19, hsp90aa2:18, cdk2:16, mapk14:16, ube2d3:13, ppp2r5d:10, stat1:10, rps6:9, fyn:9, jak1:9, raf1:8, rela:8, chuk:8, ccna2:8, atm:8, nfkb1:7, e2f1:7, calm1:7, ikbkg:7, myb:7, foxo3:7, nfkb2:6, map2k1:6, ptpn11:6, stat3:6, ripk2:6, rac1:6, calm3:6, syk:5, stat5b:5, arrb2:5, nfkbia:5, rhoa:5, ikbkb:5, elf1:5, src:5, prkcb:5, calm2:5, shc1:4, map3k14:4, rps6kb1…
down	25	10928	reactome_vif_mediated_degradation_of_apobec3g	47	29289	4.827e-10	1	1	0	cse1l:33, capza1:31, bzw1:25, ubqln1:25, actr2:24, rab10:21, tram1:19, rrm1:18, ugp2:16, cks2:7, adh5:6, dek:5, ostc:5, eif4b:3, bnip2:3, ppt1:2, mthfd2:1	psma1:12, psmd14:11, psma5:11, psma2:11, psma4:11, psma6:11, psma3:10, psmc6:9, psmd11:9, psmc2:8, psmb1:8, psmd13:8, psmd6:8, psmd8:7, psmb7:7, psmb3:7, psme3:7, psmc3:7, psmd10:6, psmb4:6, psmc5:6, psmd7:5, psmd1:5, psmd2:5, psmd5:5, psmc4:5, rbx1:5, ubb:4, psmc1:4, psmd3:4, cul5:4, tceb1:3, psmd12:3, psme2:2, psmd9:2, psmd4:2, psmf1:1, psmb6:1, psmb5:1, psmb2:1, psma7:1, tceb2:1
all	209	33104	reactome_dna_repair	104	39232	4.8792e-10	0.40034	1	2	cse1l:49, cul4b:37, ercc8:36, tmpo:34, rrm1:33, e2f5:30, nbn:30, ranbp2:28, psme4:28, polr1b:25, ddx3x:24, chek1:23, ddx21:22, actr2:20, cdc40:20, psmd7:19, ubr7:17, ide:17, sptlc1:16, pabpc3:15, eif4b:15, dek:15, tram1:14, ell2:13, asnsd1:13, anln:12, capza1:12, plekhf2:11, rab10:11, chuk:10, mthfd2:10, cks2:10, cdca7:9, bzw1:8, kat2b:7, ap3b1:7, riok3:7, ugp2:6, hltf:6, otud6b:6, selt:6, psip1:…	xrcc5:42, rfc4:32, rpa1:32, polr2b:25, cdk7:25, fen1:24, prkdc:24, polr2e:22, rfc5:22, pold1:21, rfc2:21, polr2c:19, mre11a:18, gtf2h1:17, polr2h:17, usp1:16, apex1:16, lig1:15, polr2a:15, pole2:15, rad51:15, polr2g:14, polr2f:13, pole:13, ddb1:13, gtf2h2:13, pcna:13, rad50:13, polr2l:11, ercc3:11, fanci:11, atm:11, tdp1:10, ercc1:10, polr2j:10, ube2t:10, rfc3:10, rpa3:9, xrcc6:9, ubb:8, h2afx:8,…
up	184	22176	alk1_signaling_events	287	68257	4.9421e-10	0.42372	1	4	ddx3x:41, chuk:39, rb1:32, nlk:32, tmpo:31, tgfbr1:31, pabpc3:30, akt3:27, sptlc1:23, hipk1:23, ranbp2:23, e2f5:21, mef2c:21, psme4:21, ide:19, chek1:17, pik3r1:17, ddx21:17, ipo7:16, prkab2:16, psmd7:15, cdc40:14, polr1b:14, arl8b:14, kat2b:13, fas:12, spag9:12, riok3:12, zc3hav1:11, selt:11, csnk1g1:11, ubr7:10, mapre2:10, shox2:10, ccdc6:9, cdc14a:8, chmp2b:7, nek1:7, senp2:7, osbpl8:7, tomm20…	sp1:33, xpo1:28, hspa8:26, ran:24, mapk1:22, csnk1a1:21, myc:19, ppp1ca:18, ywhaz:18, cdk2:16, kpna2:16, rab5a:16, mapk14:16, gsk3b:15, kpnb1:15, nup153:15, csnk2a1:14, ywhaq:13, pdpk1:9, mapk3:9, crebbp:9, ppm1a:9, eif2a:9, ppp2ca:9, eif4e:9, hdac2:8, raf1:8, atf2:8, prkaca:8, atm:8, map3k7:7, calm1:7, tp53:7, foxo1:7, atf3:7, e2f1:7, cbfb:7, max:7, ar:7, rbbp4:6, smad2:6, ppp2cb:6, vdr:6, ywhae…
up	184	22176	alk1_pathway	289	68348	5.1147e-10	0.43186	1	4	ddx3x:41, chuk:39, rb1:32, tgfbr1:32, nlk:32, tmpo:31, pabpc3:30, akt3:27, sptlc1:23, hipk1:23, ranbp2:23, e2f5:21, mef2c:21, psme4:21, ide:19, chek1:17, pik3r1:17, ddx21:17, ipo7:16, prkab2:16, psmd7:15, cdc40:14, polr1b:14, arl8b:14, kat2b:13, fas:12, spag9:12, riok3:12, zc3hav1:11, selt:11, csnk1g1:11, ubr7:10, mapre2:10, shox2:10, ccdc6:9, cdc14a:8, chmp2b:7, nek1:7, senp2:7, osbpl8:7, tomm20…	sp1:33, xpo1:28, hspa8:26, ran:24, mapk1:22, csnk1a1:21, myc:19, ppp1ca:18, ywhaz:18, cdk2:16, kpna2:16, rab5a:16, mapk14:16, gsk3b:15, kpnb1:15, nup153:15, csnk2a1:14, ywhaq:13, pdpk1:9, mapk3:9, crebbp:9, ppm1a:9, eif2a:9, ppp2ca:9, eif4e:9, hdac2:8, raf1:8, atf2:8, prkaca:8, atm:8, map3k7:7, calm1:7, tp53:7, foxo1:7, atf3:7, e2f1:7, cbfb:7, max:7, ar:7, rbbp4:6, smad2:6, ppp2cb:6, vdr:6, ywhae…
down	25	10928	reactome_autodegradation_of_cdh1_by_cdh1_apc	57	31783	5.5973e-10	1	1	0	cse1l:37, capza1:29, actr2:28, bzw1:26, ubqln1:25, rrm1:24, rab10:18, tram1:18, ugp2:15, cks2:11, dek:8, adh5:7, ostc:5, bnip2:3, ppt1:3, eif4b:2, mthfd2:2	psma1:12, psmd14:11, psma5:11, psma2:11, psma4:11, psma6:11, psma3:10, psmc6:9, psmd11:9, psmc2:8, psmb1:8, psmd13:8, psmd6:8, psmd8:7, psmb7:7, psmb3:7, psme3:7, psmc3:7, psmd10:6, psmb4:6, psmc5:6, psmd7:5, anapc5:5, psmd1:5, psmd2:5, psmd5:5, cdc23:5, psmc4:5, ubb:4, psmc1:4, anapc10p:4, psmd3:4, cdc16:3, cdc27:3, ube2c:3, psmd12:3, anapc2:2, psme2:2, psmd9:2, ube2e1:2, psmd4:2, anapc7:1, psmf…
up	184	22176	reactome_betacatenin_phosphorylation_cascade	13	6356	5.8615e-10	1	1	0	slmap:8, strn3:8, psmd7:5, ranbp2:5, mapre2:5, ide:5, fgfr1op2:5, ddx3x:5, fech:4, psme4:4, pabpc3:4, ddx21:4, tgfbr1:4, polr1b:4, ccdc6:3, selt:3, csnk1g1:3, arl8b:3, chuk:2, tmpo:2, hipk1:2, chek1:2, hmgcr:2, nlk:2, akap11:2, fubp3:2, prkab2:2, cox15:2, sptlc1:2, usp25:1, ap3b1:1, f2rl1:1, chmp2b:1, ubr7:1, e2f5:1, kitlg:1, znf365:1, nin:1, zc3hav1:1, ipo7:1, nek1:1, ercc8:1, osbpl8:1, cdc14a:1…	csnk1a1:21, ppp2r5c:20, gsk3b:15, ppp2r1a:14, ppp2r1b:14, ppp2r5d:10, ppp2ca:9, ppp2cb:6, apc:5, ppp2r5b:4, ppp2r5a:3, ctnnb1:2, axin1:2
up	184	22176	regulation_of_cytoplasmic_and_nuclear_smad2/3_signaling	273	66599	6.2525e-10	0.36758	1	4	ddx3x:41, chuk:39, tmpo:31, rb1:31, pabpc3:30, nlk:29, tgfbr1:25, akt3:25, sptlc1:23, ranbp2:23, e2f5:21, mef2c:21, hipk1:21, psme4:21, ide:19, pik3r1:17, ddx21:17, ipo7:16, chek1:16, prkab2:15, psmd7:15, cdc40:14, polr1b:14, arl8b:14, kat2b:13, fas:12, spag9:12, riok3:12, zc3hav1:11, selt:11, csnk1g1:11, ubr7:10, mapre2:10, shox2:10, ccdc6:9, cdc14a:8, chmp2b:7, nek1:7, senp2:7, osbpl8:7, epb41l…	sp1:33, xpo1:28, hspa8:26, ran:24, mapk1:22, csnk1a1:21, myc:19, ppp1ca:18, ywhaz:18, cdk2:16, kpna2:16, rab5a:16, mapk14:16, gsk3b:15, kpnb1:15, nup153:15, csnk2a1:14, ywhaq:13, pdpk1:9, mapk3:9, crebbp:9, ppm1a:9, eif2a:9, ppp2ca:9, eif4e:9, hdac2:8, raf1:8, atf2:8, prkaca:8, atm:8, map3k7:7, calm1:7, tp53:7, foxo1:7, atf3:7, e2f1:7, cbfb:7, max:7, ar:7, rbbp4:6, smad2:6, ppp2cb:6, vdr:6, ywhae…
up	184	22176	regulation_of_nuclear_smad2/3_signaling	273	66599	6.2525e-10	0.36758	1	4	ddx3x:41, chuk:39, tmpo:31, rb1:31, pabpc3:30, nlk:29, tgfbr1:25, akt3:25, sptlc1:23, ranbp2:23, e2f5:21, mef2c:21, hipk1:21, psme4:21, ide:19, pik3r1:17, ddx21:17, ipo7:16, chek1:16, prkab2:15, psmd7:15, cdc40:14, polr1b:14, arl8b:14, kat2b:13, fas:12, spag9:12, riok3:12, zc3hav1:11, selt:11, csnk1g1:11, ubr7:10, mapre2:10, shox2:10, ccdc6:9, cdc14a:8, chmp2b:7, nek1:7, senp2:7, osbpl8:7, epb41l…	sp1:33, xpo1:28, hspa8:26, ran:24, mapk1:22, csnk1a1:21, myc:19, ppp1ca:18, ywhaz:18, cdk2:16, kpna2:16, rab5a:16, mapk14:16, gsk3b:15, kpnb1:15, nup153:15, csnk2a1:14, ywhaq:13, pdpk1:9, mapk3:9, crebbp:9, ppm1a:9, eif2a:9, ppp2ca:9, eif4e:9, hdac2:8, raf1:8, atf2:8, prkaca:8, atm:8, map3k7:7, calm1:7, tp53:7, foxo1:7, atf3:7, e2f1:7, cbfb:7, max:7, ar:7, rbbp4:6, smad2:6, ppp2cb:6, vdr:6, ywhae…
up	184	22176	tgf-beta_receptor_signaling	273	66599	6.2525e-10	0.36758	1	4	ddx3x:41, chuk:39, tmpo:31, rb1:31, pabpc3:30, nlk:29, tgfbr1:25, akt3:25, sptlc1:23, ranbp2:23, e2f5:21, mef2c:21, hipk1:21, psme4:21, ide:19, pik3r1:17, ddx21:17, ipo7:16, chek1:16, prkab2:15, psmd7:15, cdc40:14, polr1b:14, arl8b:14, kat2b:13, fas:12, spag9:12, riok3:12, zc3hav1:11, selt:11, csnk1g1:11, ubr7:10, mapre2:10, shox2:10, ccdc6:9, cdc14a:8, chmp2b:7, nek1:7, senp2:7, osbpl8:7, epb41l…	sp1:33, xpo1:28, hspa8:26, ran:24, mapk1:22, csnk1a1:21, myc:19, ppp1ca:18, ywhaz:18, cdk2:16, kpna2:16, rab5a:16, mapk14:16, gsk3b:15, kpnb1:15, nup153:15, csnk2a1:14, ywhaq:13, pdpk1:9, mapk3:9, crebbp:9, ppm1a:9, eif2a:9, ppp2ca:9, eif4e:9, hdac2:8, raf1:8, atf2:8, prkaca:8, atm:8, map3k7:7, calm1:7, tp53:7, foxo1:7, atf3:7, e2f1:7, cbfb:7, max:7, ar:7, rbbp4:6, smad2:6, ppp2cb:6, vdr:6, ywhae…
all	209	33104	reactome_activation_of_atr_in_response_to_replication_stress	37	19019	6.7004e-10	0.34978	1	1	cse1l:26, rrm1:24, chek1:20, tmpo:18, e2f5:18, psme4:18, anln:17, cks2:16, ubr7:13, cdc40:13, ranbp2:13, cdca7:12, dek:12, mthfd2:12, actr2:11, polr1b:11, asnsd1:10, ide:10, psmd7:9, pabpc3:8, sptlc1:8, capza1:8, cul4b:8, nbn:8, otud6b:7, ddx3x:7, ercc8:7, ddx21:7, rb1:6, ugp2:6, ap3b1:6, plekhf2:5, rab10:5, eif4b:4, psip1:3, chuk:3, cdc14a:3, nek1:2, tomm70a:2, ppp2cb:2, slc25a24:2, hltf:2, adh5…	rfc4:32, rpa1:32, mcm7:30, mcm3:29, mcm6:28, mcm5:28, rfc5:22, rfc2:21, cdk2:20, mcm4:18, mcm2:18, orc5l:16, rad9a:15, orc2l:14, chek1:11, orc6l:10, rfc3:10, rpa3:9, cdc6:9, cdc7:8, dbf4:8, atr:7, cdc25a:7, orc4l:7, clspn:6, hus1:5, cdc45l:5, rpa2:3, cdc25c:3, rad17:1, orc3l:1, atrip:1
up	184	22176	biocarta_hivnef_pathway	57	11147	8.1999e-10	6.388e-05	0.0092915	4	casp10:16, tmpo:12, chuk:11, ddx3x:10, rb1:9, fas:9, ddx21:8, akt3:8, pik3r1:7, pabpc3:6, spag9:6, chek1:5, ranbp2:4, pdlim5:4, ikbkap:4, cdca7:3, psme4:3, mfsd1:3, swap70:3, sptlc1:3, tgfbr1:3, polr1b:3, kat2b:2, hipk1:2, ubr7:2, nlk:2, e2f5:2, ide:2, ipo7:2, slc25a24:2, rai14:2, hltf:2, osbpl8:2, ell2:2, slc30a5:2, trove2:2, bag4:2, tomm20:2, sgk3:2, epb41l4b:1, wwp1:1, psmd7:1, chmp2b:1, selt:…	prkdc:17, pak2:14, chuk:8, lmnb1:8, rela:8, nfkb1:7, parp1:7, rb1:6, actg1:6, casp2:5, cycs:5, lmna:5, psen1:5, arhgdib:5, numa1:5, prkcd:5, nfkbia:5, lmnb2:5, ptk2:4, casp8:4, map3k14:4, map3k1:4, casp7:4, rasa1:4, faslg:3, mapk8:3, tnfrsf1a:3, mdm2:3, casp9:3, daxx:3, map3k5:3, ripk1:3, fadd:2, cflar:2, casp6:2, gsn:2, tradd:2, casp3:2, traf2:2, bid:1, traf1:1, sptan1:1, bcl2:1, cdc2l2:1, map2k…
up	184	22176	kegg_04310_wnt_signaling_pathway	156	32375	8.8735e-10	0.21056	1	3	fzd3:32, nlk:19, chuk:16, pabpc3:15, ddx3x:13, sptlc1:11, tgfbr1:11, ranbp2:11, pik3r1:11, csnk1g1:11, tmpo:10, prkab2:10, e2f5:9, mef2c:9, hipk1:9, psmd7:9, psme4:9, ide:9, slmap:9, ddx21:9, strn3:9, akt3:9, polr1b:9, rb1:8, mapre2:8, chek1:7, selt:7, osbpl8:7, kat2b:6, fech:6, fgfr1op2:6, ipo7:5, cox15:5, cdc40:5, ccdc6:5, cdc14a:5, arl8b:5, senp2:4, znf365:4, nin:4, shox2:4, tomm20:4, ubr7:3, …	lef1:29, ruvbl1:22, csnk1a1:21, ppp2r5c:20, myc:19, gsk3b:15, ppp2r1b:14, ppp2r1a:14, csnk2a1:14, cul1:13, ppp2r5d:10, crebbp:9, ppp2ca:9, prkaca:8, map3k7:7, csnk1a1l:7, tp53:7, rbx1:7, smad2:6, ctbp2:6, ppp2cb:6, ppp2r5e:6, ppp3cc:6, rock2:6, csnk2a2:6, rac1:6, dvl2:5, camk2d:5, psen1:5, smad3:5, rhoa:5, apc:5, nlk:5, smad4:5, prkcb:5, camk2a:5, prkacb:4, ep300:4, ctbp1:4, ppp3ca:4, csnk2b:4, c…
up	184	22176	hs_ebv_lmp1_signaling_wp262_34653.txt	22	5381	1.0285e-09	0.114566	0.793744	1	chuk:12, ddx3x:10, polr1b:8, spag9:7, akt3:5, ikbkap:5, tmpo:4, psmd7:4, ddx21:4, nlk:3, pabpc3:3, trove2:3, arl8b:3, hipk1:2, chek1:2, ranbp2:2, casp10:2, psme4:2, pik3r1:2, ide:2, prkab2:2, tgfbr1:2, rb1:1, mapre2:1, ubr7:1, hmgcr:1, selt:1, zc3hav1:1, lrrc1:1, ipo7:1, nek1:1, tomm70a:1, csnk1g1:1, rai14:1, swap70:1, senp2:1, fas:1, abhd10:1, slc30a5:1, tmem33:1, cdc40:1, sptlc1:1	mapk1:22, hsp90aa2:18, chuk:8, rela:8, nfkb1:7, map3k7:7, ikbkg:7, nfkb2:6, map3k3:5, ikbkb:5, map3k14:4, mapk8:3, traf6:2, tradd:2, ifnb1:1, il8:1, traf1:1, pdlim7:1, tnf:1
up	184	22176	biocarta_akt_pathway	22	7203	1.2058e-09	0.00149836	0.0495364	2	akt3:15, ddx3x:8, chuk:8, pik3r1:7, spag9:7, polr1b:6, ikbkap:4, tmpo:3, prdm1:3, ddx21:3, trove2:3, rb1:2, ipo7:2, prkab2:2, pabpc3:2, hipk1:2, chek1:2, casp10:2, hmgcr:2, selt:2, nlk:2, psme4:2, kitlg:2, lrrc1:2, shox2:2, rfx3:2, slmap:2, pard6b:1, slc35b3:1, chmp2b:1, mllt3:1, klf3:1, dmxl1:1, zc3hav1:1, nek1:1, tomm70a:1, ell2:1, mef2c:1, fas:1, tmem33:1, tnfrsf19:1, sptlc1:1, pkia:1, kat2b:1…	foxo4:28, hsp90aa2:18, ppp2ca:9, pdpk1:9, chuk:8, rela:8, nfkb1:7, foxo1:7, foxo3:7, ikbkg:7, nfkbia:5, ikbkb:5, faslg:3, casp9:3, pik3ca:3, akt1:3, ywhah:2, pik3r1:2, ghr:1, bad:1, pik3cg:1
all	209	33104	rho-rab_tunde	14	2748	1.4645e-09	1	1	0	capza1:4, chmp2b:4, mfsd1:4, bzw1:4, ugp2:4, sptlc1:4, arl8b:4, actr2:3, psmd7:3, selt:3, rab10:3, ppt1:2, cul4b:2, ipo7:2, itgb1:2, pabpc3:2, ubqln1:2, osbpl8:2, adh5:2, slc30a5:2, tmem33:2, akt3:2, vps41:2, tram1:2, riok3:2, ap3b1:1, ccdc6:1, ranbp2:1, mapre2:1, psme4:1, pik3r1:1, tomm70a:1, fubp3:1, prkab2:1, csnk1g1:1, ppp2cb:1, cox15:1, fgfr1op2:1, eif4b:1, bnip2:1, ddx3x:1, cdc40:1, spag9:1…	rab5a:23, rab7a:22, rab2a:16, rab3gap1:9, rab14:6, arhgap1:5, rab4a:3, rab11fip5:3, dlc1:1
down	25	10928	reactome_stabilization_of_p53	46	28187	1.5298e-09	1	1	0	cse1l:32, capza1:29, ubqln1:25, bzw1:24, actr2:24, tram1:19, rab10:18, rrm1:18, ugp2:14, adh5:6, cks2:6, dek:5, ostc:5, eif4b:3, bnip2:3, ppt1:2, mthfd2:1	psma1:12, psmd14:11, psma5:11, psma2:11, psma4:11, psma6:11, psma3:10, psmc6:9, psmd11:9, psmc2:8, psmb1:8, psmd13:8, psmd6:8, psmd8:7, psmb7:7, psmb3:7, psme3:7, psmc3:7, psmd10:6, psmb4:6, psmc5:6, psmd7:5, psmd1:5, psmd2:5, psmd5:5, psmc4:5, ubb:4, psmc1:4, psmd3:4, psmd12:3, atm:3, psme2:2, psmd9:2, psmd4:2, psmf1:1, psmb6:1, psmb5:1, psmb2:1, psma7:1
up	184	22176	reactome_toll_receptor_cascades	86	16608	1.5456e-09	0.19705	1	2	chuk:22, ddx3x:20, nlk:11, akt3:11, polr1b:11, tmpo:9, spag9:9, hipk1:8, psmd7:8, pabpc3:7, ddx21:7, arl8b:7, chek1:6, mapre2:6, rb1:5, prkab2:5, mef2c:5, ikbkap:5, tgfbr1:5, ranbp2:5, ide:5, csnk1g1:5, fgfr1op2:5, slmap:5, strn3:5, nek1:4, cdc40:3, ccdc6:3, selt:3, psme4:3, osbpl8:3, trove2:3, riok3:3, slc35b3:2, ubr7:2, e2f5:2, ipo7:2, tomm70a:2, ell2:2, pdlim5:2, sptlc1:2, fech:2, pik3r1:2, to…	mapk1:22, mapk14:16, ppp2r1a:14, ppp2r1b:14, elk1:12, ppp2r5d:10, ppp2ca:9, mapk3:9, tbk1:9, chuk:8, atf2:8, rela:8, nfkb1:7, map3k7:7, ikbkg:7, nfkb2:6, map3k7ip2:6, ppp2cb:6, map2k1:6, map2k4:5, nfkbia:5, ikbkb:5, mapk10:4, ubb:4, nfkbib:4, mapk9:4, map3k1:4, irf7:4, mapk8:3, jun:3, rps6ka2:3, mapk7:3, map2k2:3, ripk1:3, atf1:2, traf6:2, mapkapk2:2, dusp7:2, mef2a:2, ecsit:2, rps6ka3:2, pik3c3:…
up	184	22176	biocarta_nfkb_pathway	23	3102	1.862e-09	0.12503	0.840243	1	chuk:11, ddx3x:9, akt3:6, ikbkap:6, spag9:5, polr1b:5, casp10:4, tmpo:3, fas:3, trove2:3, ddx21:2, pik3r1:2, pabpc3:1, swap70:1, psmd7:1, senp2:1, chek1:1, mbnl3:1, slc30a5:1, nlk:1, bag4:1, tomm20:1, ipo7:1, lrrc1:1	chuk:8, rela:8, nfkb1:7, map3k7:7, ikbkg:7, nfkbia:5, ikbkb:5, map3k1:4, map3k14:4, tnfrsf1a:3, ripk1:3, fadd:2, traf6:2, tradd:2, tnfaip3:1, map3k7ip1:1, il1r1:1, tnf:1
all	209	33104	reactome_dna_replication_pre_initiation	76	44345	1.9173e-09	0.8321	1	1	psme4:57, cse1l:54, psmd7:45, rrm1:40, ranbp2:37, capza1:36, actr2:33, pabpc3:29, ide:28, ubqln1:25, tmpo:24, e2f5:24, bzw1:24, sptlc1:23, ubr7:22, cdc40:20, tram1:20, ugp2:19, rab10:19, asnsd1:18, chek1:18, dek:17, anln:16, cks2:16, polr1b:16, ddx21:15, cdca7:13, mthfd2:13, selt:12, tomm70a:11, rb1:10, arl8b:10, adh5:9, ap3b1:9, cul4b:9, nbn:9, cox15:8, ddx3x:7, otud6b:6, ercc8:6, riok3:6, slc25…	rpa1:32, mcm7:30, mcm3:29, psma1:29, mcm6:28, mcm5:28, psmd11:27, psma4:26, psma2:25, psmd14:24, psma6:23, psmc6:22, psma5:22, cdk2:20, psmd13:19, psma3:19, psmc2:18, mcm2:18, mcm4:18, psme3:17, psmd6:17, cdt1:17, orc5l:16, psmc3:16, psmd10:15, psmb1:15, pole2:15, psmb3:15, psmb7:14, pola2:14, psmc5:14, orc2l:14, pole:13, psmc4:13, psmd8:12, psmd1:12, psmd2:12, psmb4:12, psmd5:11, psmd7:11, orc6l…
up	184	22176	biocarta_atm_pathway	20	5055	2.0131e-09	0.00096684	0.0393608	2	rb1:8, chek1:8, nbn:7, akt3:6, chuk:5, polr1b:5, ranbp2:4, psme4:4, e2f5:4, ddx3x:4, ddx21:4, spag9:4, pik3r1:3, ikbkap:3, kat2b:2, ap3b1:2, cdca7:2, cpeb4:2, pot1:2, ide:2, nek1:2, cdc14a:2, fas:2, asnsd1:2, cdc40:2, hipk1:1, psmd7:1, ubr7:1, prdm1:1, csnk1g1:1, cox15:1, slc25a24:1, swap70:1, wdyhv1:1, trove2:1, plekhf2:1, riok3:1	mre11a:14, rad50:11, rad51:10, atm:8, rela:8, tp53:7, nfkb1:7, chek1:5, nfkbia:5, chek2:4, abl1:3, mapk8:3, nbn:3, mdm2:3, rbbp8:3, jun:3, brca1:3, cdkn1a:2, tp73:1
up	184	22176	biocarta_death_pathway	33	3642	2.1039e-09	0.0085636	0.156238	2	casp10:13, fas:8, chuk:7, rb1:7, ddx3x:5, akt3:5, spag9:4, ikbkap:4, ddx21:3, polr1b:3, tmpo:2, rai14:2, bag4:2, pabpc3:1, slc25a24:1, cox15:1, swap70:1, psmd7:1, chek1:1, ell2:1, slmap:1, il7:1, fech:1, trove2:1, pik3r1:1, mfsd1:1, sgk3:1, ndufa5:1	chuk:8, rela:8, nfkb1:7, cycs:5, lmna:5, nfkbia:5, casp7:4, casp8:4, map3k14:4, casp9:3, ripk1:3, fadd:2, tradd:2, casp10:2, casp3:2, tnfrsf10b:2, cflar:2, tnfsf10:2, traf2:2, casp6:2, bid:1, tnfrsf25:1, tnfrsf10a:1, sptan1:1, tnfsf12:1, bcl2:1
up	184	22176	hs_apoptosis_wp254_39385.txt	83	10851	2.1322e-09	0.00107168	0.0413322	4	casp10:19, akt3:16, chuk:15, rb1:12, ddx3x:10, fas:9, tmpo:7, spag9:7, polr1b:7, chek1:5, pik3r1:5, ddx21:5, ikbkap:4, ccdc6:3, trove2:3, bag4:3, ranbp2:2, mapre2:2, cdca7:2, nlk:2, mfsd1:2, ide:2, ipo7:2, pabpc3:2, cdc14a:2, rfx3:2, tomm20:2, riok3:2, kat2b:1, hipk1:1, epb41l4b:1, wwp1:1, psmd7:1, rhobtb3:1, znf654:1, il7:1, cpeb4:1, mtap:1, fech:1, psme4:1, prdm1:1, znf365:1, lrrc1:1, csnk1g1:1…	myc:19, chuk:8, rela:8, tp53:7, nfkb1:7, ikbkg:7, casp2:5, cycs:5, mcl1:5, map2k4:5, nfkbia:5, ikbkb:5, irf1:5, igf1r:4, mapk10:4, casp8:4, nfkbib:4, map3k1:4, casp7:4, hells:4, irf7:4, faslg:3, tnfrsf1a:3, jun:3, akt1:3, nfkbie:3, mdm2:3, casp9:3, ripk1:3, fadd:2, casp10:2, tnfrsf10b:2, cflar:2, pik3r1:2, birc5:2, casp6:2, tradd:2, bcl2l2:2, casp3:2, tnfsf10:2, traf2:2, bid:1, igf2:1, irf5:1, gz…
up	184	22176	reactome_dual_incision_reaction_in_gg_ner	20	7266	2.3123e-09	1	1	0	cul4b:20, ercc8:20, psme4:7, e2f5:7, ranbp2:6, sptlc1:5, psmd7:4, taf13:4, ubr7:4, ide:4, asnsd1:4, riok3:4, tmpo:3, nlk:3, prkab2:3, nbn:3, ddx3x:3, polr1b:3, kat2b:2, chuk:2, hipk1:2, ap3b1:2, chek1:2, selt:2, pabpc3:2, hltf:2, otud6b:2, cdc40:2, rb1:1, pik3r1:1, nek1:1, fubp3:1, slc25a24:1, ell2:1, ddx21:1, plekhf2:1, vps41:1, tomm20:1	rpa1:23, cdk7:18, gtf2h1:12, ddb1:11, gtf2h2:10, ercc1:9, ercc3:8, mnat1:7, gtf2h3:6, ccnh:6, rpa3:5, rad23b:4, rpa2:3, gtf2h4:3, ercc2:2, xpa:2, xpc:2, ercc4:2, ddb2:2, ercc5:2
up	184	22176	st_tumor_necrosis_factor_pathway	28	3301	2.7561e-09	0.18057	1	1	chuk:12, ddx3x:7, casp10:7, spag9:7, akt3:6, fas:5, polr1b:4, rb1:3, ddx21:2, nlk:2, ikbkap:2, tmpo:1, hipk1:1, swap70:1, psmd7:1, senp2:1, chek1:1, slmap:1, mapre2:1, pdlim5:1, slc30a5:1, trove2:1, bag4:1, tomm20:1, tgfbr1:1, ipo7:1, lrrc1:1, arl8b:1	nfkb1:7, map3k7:7, ikbkg:7, nfkb2:6, map2k4:5, nfkbia:5, map3k3:5, casp8:4, nfkbib:4, tnfrsf1a:3, nfkbie:3, jun:3, ripk1:3, fadd:2, tradd:2, casp3:2, cflar:2, traf2:2, tnfaip3:1, tnf:1
all	209	33104	biocarta_hivnef_pathway	57	11147	2.9479e-09	0.00017543	0.0152822	4	casp10:16, tmpo:12, chuk:11, ddx3x:10, actr2:9, rb1:9, fas:9, eif4b:8, capza1:8, ddx21:8, akt3:8, pik3r1:7, cse1l:7, pabpc3:6, spag9:6, tram1:5, dek:5, chek1:5, bzw1:5, pdlim5:4, ikbkap:4, ranbp2:4, cdca7:3, mfsd1:3, anln:3, itgb1:3, sptlc1:3, tgfbr1:3, rrm1:3, psme4:3, cks2:3, ubqln1:3, swap70:3, polr1b:3, ubr7:2, e2f5:2, ipo7:2, psip1:2, ppp2cb:2, ugp2:2, slc25a24:2, hltf:2, bnip2:2, ell2:2, sl…	prkdc:24, pak2:22, lmnb1:16, actg1:15, psen1:11, lmnb2:11, chuk:10, parp1:9, rela:9, nfkb1:8, casp3:8, cycs:7, arhgdib:7, ptk2:6, rb1:6, prkcd:6, casp2:5, lmna:5, numa1:5, map3k14:5, map3k1:5, nfkbia:5, casp8:4, casp7:4, gsn:4, daxx:4, map3k5:4, ripk1:4, rasa1:4, faslg:3, mapk8:3, tnfrsf1a:3, sptan1:3, mdm2:3, casp9:3, traf2:3, bid:2, fadd:2, cflar:2, casp6:2, bcl2:2, tradd:2, traf1:1, cdc2l2:1, …
all	209	33104	hiv-1_nef:_negative_effector_of_fas_and_tnf-alpha	35	3621	3.0605e-09	0.0003436	0.021425	3	casp10:15, chuk:8, fas:8, rb1:6, akt3:6, ddx3x:5, spag9:5, eif4b:4, ikbkap:4, capza1:3, pik3r1:3, polr1b:3, tmpo:2, ppp2cb:2, ddx21:2, pdlim5:2, bag4:2, tram1:2, dek:1, actr2:1, hipk1:1, psmd7:1, chek1:1, cdca7:1, fech:1, mfsd1:1, cks2:1, lrrc1:1, psip1:1, bzw1:1, pabpc3:1, ugp2:1, cox15:1, slc25a24:1, ubqln1:1, swap70:1, bnip2:1, slmap:1, slc30a5:1, trove2:1, tomm20:1, tgfbr1:1, sgk3:1, ndufa5:1	chuk:10, rela:9, nfkb1:8, casp3:8, cycs:7, casp2:5, nfkbia:5, map3k14:5, casp7:4, casp8:4, daxx:4, map3k5:4, ripk1:4, faslg:3, mapk8:3, tnfrsf1a:3, casp9:3, traf2:3, bid:2, fadd:2, tradd:2, cflar:2, bcl2:2, casp6:2, map2k7:1, fas:1, traf1:1, tnf:1
up	184	22176	il1-mediated_signaling_events	209	44302	3.2168e-09	0.45748	1	3	chuk:43, ddx3x:33, akt3:24, nlk:21, tmpo:19, pabpc3:19, rb1:16, ranbp2:16, pik3r1:16, spag9:16, hipk1:15, sptlc1:14, tgfbr1:14, polr1b:14, prkab2:13, mef2c:13, chek1:13, psme4:13, arl8b:13, psmd7:12, ide:12, fas:11, ddx21:11, csnk1g1:10, ipo7:9, e2f5:8, ubr7:7, zc3hav1:7, mapre2:7, tomm20:7, riok3:7, chmp2b:6, ikbkap:6, selt:6, cdc14a:6, nek1:5, cdc40:5, kat2b:5, nbn:5, shox2:5, trove2:5, fubp3:4…	xpo1:28, ran:24, csnk1a1:21, ywhaz:18, kpna2:16, rab5a:16, mapk14:16, gsk3b:15, kpnb1:15, csnk2a1:14, ywhaq:13, ube2d3:13, ube2n:11, mapk3:9, crebbp:9, eif4e:9, rela:8, raf1:8, chuk:8, atf2:8, prkaca:8, atm:8, nfkb1:7, map3k7:7, calm1:7, ikbkg:7, tp53:7, e2f1:7, ywhae:6, srf:6, nfkb2:6, egr1:6, cdk4:6, ripk2:6, map3k7ip2:6, rac1:6, calm3:6, arrb2:5, nfkbia:5, tcf3:5, prkci:5, map2k4:5, prkcd:5, m…
all	209	33104	signaling_events_mediated_by_hepatocyte_growth_factor_receptor_(c-met)	630	136241	3.5157e-09	0.0151824	0.233714	13	actr2:96, pik3r1:85, capza1:82, cse1l:82, chuk:75, ddx3x:73, eif4b:63, sptlc1:59, pabpc3:55, akt3:55, tmpo:54, tram1:54, ranbp2:52, psme4:48, ugp2:43, itgb1:41, bzw1:40, ide:40, rrm1:39, nlk:39, ddx21:37, psmd7:36, riok3:36, polr1b:36, rb1:33, ppp2cb:33, rab10:33, e2f5:31, hipk1:31, tgfbr1:30, arl8b:29, ipo7:28, prkab2:28, cdc40:27, chek1:27, spag9:24, zc3hav1:21, fas:21, csnk1g1:21, dek:20, osbp…	sp1:44, ran:43, xpo1:39, eif4a1:33, csnk1a1:32, foxo4:30, mapk1:30, ddx5:29, ranbp9:29, ywhaz:28, hsp90aa2:27, cse1l:26, kpnb1:26, ube2d3:25, kpna2:24, prkdc:24, prmt1:23, rab5a:23, mapk14:22, msh2:22, pak2:22, arf1:21, ywhaq:21, iqgap1:21, cdk2:20, prmt5:20, plk1:19, cltc:19, csnk2a1:19, stat1:19, gsk3b:18, copa:17, usp7:17, ctnna1:17, ppp2ca:16, ppp1cc:16, trim28:16, elk1:15, nedd8:15, abi1:15,…
down	25	10928	hs_proteasome_degradation_wp183_38856.txt	63	33386	3.5193e-09	1	1	0	capza1:34, cse1l:33, actr2:27, bzw1:25, ubqln1:25, tram1:21, rab10:19, rrm1:19, ugp2:16, ostc:10, cks2:8, dek:7, adh5:7, eif4b:5, bnip2:3, ppt1:3, mthfd2:2, ppp2cb:1, tmem66:1, anln:1, itgb1:1	h2afz:12, ube2d3:12, psma1:12, psma5:11, psma2:11, psma4:11, psma6:11, psma3:10, psmc6:9, psmd11:9, psmc2:8, psmb1:8, psmd13:8, psmd6:8, psmd8:7, psmb7:7, psmb3:7, psme3:7, rpn1:7, psmc3:7, psmd10:6, psmb4:6, psmc5:6, psmd7:5, psmd1:5, psmd2:5, ubc:5, psmd5:5, psmc4:5, ubb:4, psmc1:4, rpn2:4, psmd3:4, uchl3:3, psmd12:3, h2afx:2, psme2:2, psmd9:2, psmd4:2, nedd4:1, psmb6:1, hla-a:1, ube2d2:1, psmb…
up	184	22176	biocarta_mapk_pathway	86	22840	3.6331e-09	0.022548	0.301825	3	chuk:21, nlk:20, hipk1:18, akt3:17, ddx3x:15, tgfbr1:12, tmpo:10, sptlc1:9, pik3r1:9, spag9:9, rb1:8, pabpc3:8, mef2c:8, prkab2:7, ikbkap:7, ranbp2:7, polr1b:7, chek1:6, osbpl8:6, arl8b:6, pdlim5:5, mapre2:5, ddx21:5, nek1:4, fas:4, cpeb4:4, ide:4, csnk1g1:4, epb41l4b:3, samd8:3, cdc40:3, vps41:3, psmd7:3, ccdc6:3, selt:3, psme4:3, fnbp1l:3, riok3:3, topors:3, ubr7:2, e2f5:2, dmxl1:2, mfsd1:2, tg…	sp1:33, mapk1:22, myc:19, mapk14:16, pak2:14, elk1:12, map4k5:12, stat1:10, mapk3:9, raf1:8, rela:8, chuk:8, atf2:8, nfkb1:7, map3k7:7, max:7, map2k1:6, rac1:6, braf:5, nfkbia:5, map3k3:5, ikbkb:5, map2k4:5, shc1:4, map3k14:4, rps6kb1:4, map3k1:4, mapk10:4, pak1:4, mapk9:4, map3k8:4, mapk8:3, map3k12:3, map3k4:3, mapk7:3, map2k2:3, daxx:3, map3k5:3, rps6kb2:3, araf:3, jun:3, rps6ka2:3, map4k2:3, …
up	184	22176	hs_dna_damage_response_wp1530_38644.txt	98	20571	4.148e-09	0.0032296	0.0812765	4	chek1:21, rb1:20, e2f5:16, tmpo:15, psme4:15, nbn:15, ranbp2:11, ide:11, ddx3x:10, cdca7:8, asnsd1:7, cdc40:7, chuk:7, casp10:7, ddx21:7, polr1b:7, cdc14a:6, ubr7:5, nek1:5, slc25a24:5, akt3:5, zc3hav1:4, ipo7:4, pabpc3:4, ap3b1:4, hipk1:4, psmd7:4, nlk:4, cul4b:4, otud6b:3, fas:3, sptlc1:3, plekhf2:3, tgfbr1:3, kat2b:3, ccdc6:3, cpeb4:3, pot1:3, ercc8:3, csnk1g1:3, riok3:3, epb41l4b:2, cox15:2, …	mcm7:21, myc:19, cdc2:17, prkdc:17, smc1a:16, cdk2:16, tlk2:14, mre11a:14, rad50:11, ccnb1:10, rad51:10, cdk5:9, ccnb2:9, rad9a:8, atm:8, tp53:7, e2f1:7, rfc1:7, h2afx:6, rb1:6, cdk4:6, chek1:5, cycs:5, atr:5, chek2:4, casp8:4, tlk1:4, ccne1:4, cdc25a:3, abl1:3, pml:3, rpa2:3, nbn:3, mdm2:3, casp9:3, fancd2:3, ccne2:3, brca1:3, ccng1:2, cdc25c:2, tnfrsf10b:2, ddb2:2, cdkn1a:2, casp3:2, ccnd1:2, c…
up	184	22176	signaling_events_regulated_by_ret_tyrosine_kinase	69	18696	5.0346e-09	0.109376	0.775958	2	chuk:23, pik3r1:20, ddx3x:19, spag9:11, polr1b:11, sptlc1:9, akt3:8, tmpo:7, ikbkap:7, nlk:7, ddx21:7, ipo7:6, pabpc3:6, tgfbr1:6, hipk1:6, psmd7:6, chek1:6, ranbp2:6, arl8b:6, rb1:5, psme4:5, cul4b:5, csnk1g1:5, riok3:5, ubr7:4, prkab2:4, fas:4, selt:4, ide:4, nbn:4, osbpl8:4, trove2:4, e2f5:3, zc3hav1:3, tomm70a:3, cdc40:3, kat2b:3, ccdc6:3, wwp1:2, chmp2b:2, mfsd1:2, fubp3:2, mef2c:2, tmem33:2…	xpo1:28, ran:24, mapk1:22, mapk14:16, ube2d3:13, chuk:8, prkaca:8, atm:8, rela:8, nck1:7, nfkb1:7, ikbkg:7, ripk2:6, nfkb2:6, ptpn11:6, rac1:6, syk:5, src:5, arrb2:5, nfkbia:5, rhoa:5, ikbkb:5, crk:5, rel:4, ptk2:4, shc1:4, sos1:4, rap1a:4, pak1:4, map3k14:4, ret:4, rasa1:4, mapk8:3, tnfrsf1a:3, jun:3, lck:3, grb2:3, pik3ca:3, traf6:2, relb:2, hras:2, pik3r1:2, irs2:2, malt1:2, prkca:2, cyld:2, i…
up	184	22176	kegg_04623_cytosolic_dna-sensing_pathway	20	2644	5.9407e-09	0.094722	0.717847	1	chuk:10, ddx3x:7, akt3:7, polr1b:6, spag9:5, ikbkap:4, trove2:3, pabpc3:1, kat2b:1, csnk1g1:1, tmpo:1, hipk1:1, swap70:1, fgfr1op2:1, chek1:1, ccdc6:1, rfx3:1, ddx21:1, fas:1, casp10:1, selt:1, nlk:1, cdc40:1, pik3r1:1, tgfbr1:1, ipo7:1, lrrc1:1	tbk1:9, chuk:8, rela:8, ikbkg:7, nfkb1:7, nfkbia:5, ikbkb:5, irf7:4, nfkbib:4, ripk1:3, ripk3:1, ikbke:1
up	184	22176	hs_dna_damage_response_wp707_38647.txt	68	18982	7.2745e-09	0.0002542	0.0179574	4	chek1:20, rb1:19, e2f5:15, nbn:15, tmpo:14, psme4:14, ranbp2:10, ide:10, ddx3x:9, cdca7:7, chuk:7, casp10:7, asnsd1:6, cdc40:6, cdc14a:6, ddx21:6, polr1b:6, nek1:5, slc25a24:5, akt3:5, ubr7:4, zc3hav1:4, hipk1:4, nlk:4, cul4b:4, ipo7:3, otud6b:3, fas:3, plekhf2:3, tgfbr1:3, kat2b:3, ap3b1:3, psmd7:3, ccdc6:3, cpeb4:3, pot1:3, ercc8:3, csnk1g1:3, riok3:3, epb41l4b:2, pabpc3:2, cox15:2, hltf:2, spt…	myc:19, cdc2:17, prkdc:17, smc1a:16, cdk2:16, tlk2:14, mre11a:14, rad50:11, ccnb1:10, rad51:10, cdk5:9, ccnb2:9, rad9a:8, atm:8, tp53:7, e2f1:7, rfc1:7, h2afx:6, rb1:6, cdk4:6, chek1:5, cycs:5, atr:5, chek2:4, casp8:4, tlk1:4, ccne1:4, cdc25a:3, abl1:3, pml:3, rpa2:3, nbn:3, mdm2:3, casp9:3, fancd2:3, ccne2:3, brca1:3, cdc25c:2, tnfrsf10b:2, ddb2:2, cdkn1a:2, casp3:2, ccnd1:2, ccnd2:1, bid:1, atr…
up	184	22176	reactome_signalling_by_ngf	216	44413	8.0417e-09	0.170064	1	4	pik3r1:42, chuk:33, akt3:30, ddx3x:24, polr1b:23, nlk:19, prkab2:17, tmpo:16, pabpc3:14, hipk1:14, sptlc1:13, rb1:12, ranbp2:12, arl8b:12, mapre2:11, osbpl8:11, riok3:11, mef2c:10, pde8a:10, cox15:9, fas:9, tgfbr1:9, psmd7:9, chek1:9, ide:9, spag9:9, psme4:8, strn3:8, ikbkap:7, ccdc6:7, csnk1g1:7, chmp2b:6, ipo7:6, nek1:6, selt:6, slmap:6, ddx21:6, hmgcr:5, kitlg:5, fnbp1l:5, ubr7:4, e2f5:4, mfsd…	foxo4:28, mapk1:22, mapk14:16, gsk3b:15, ppp2r1b:14, ppp2r1a:14, cltc:13, ap2b1:13, elk1:12, kras:12, clta:11, ppp2r5d:10, pdpk1:9, mapk3:9, ppp2ca:9, hdac2:8, rela:8, raf1:8, chuk:8, prkaca:8, nfkb1:7, calm1:7, foxo1:7, foxo3:7, akt3:7, ppp2cb:6, map2k1:6, ap2m1:6, ywhae:6, tiam1:6, stat3:6, kidins220:6, ripk2:6, prkar1a:6, rac1:6, calm3:6, psen1:5, nfkbia:5, ywhab:5, rhoa:5, crk:5, prkci:5, prk…
all	209	33104	biocarta_chrebp2_pathway	42	12682	8.2554e-09	0.03409	0.390529	2	ppp2cb:17, ugp2:14, capza1:12, strn3:12, slmap:11, prkab2:10, cse1l:10, eif4b:9, ddx3x:9, pabpc3:8, sptlc1:8, fech:8, ide:7, bzw1:7, arl8b:7, polr1b:7, tmpo:6, actr2:6, ranbp2:6, psme4:6, ddx21:6, tram1:5, psmd7:5, rab10:5, chuk:4, mapre2:4, hmgcr:4, rrm1:4, selt:4, fgfr1op2:4, osbpl8:4, ipo7:3, fubp3:3, abhd10:3, sgk3:3, rb1:2, ubr7:2, itgb1:2, tomm70a:2, mef2c:2, adh5:2, pkia:2, dek:2, hipk1:2,…	ppp2r5c:30, ywhaz:28, ppp2r1b:21, ywhaq:21, ppp2r1a:17, ppp2ca:16, mlx:15, ppp2r5e:13, ppp2r5d:12, ywhae:12, prkaca:9, ywhab:9, prkar1a:8, ppp2cb:8, ppp2r2a:6, pklr:6, ppp2r2d:6, prkaa1:6, prkar2a:5, prkar2b:5, ppp2r5b:5, prkacb:4, ywhah:4, ppp2r5a:4, prkab1:4, fasn:4, prkag1:3, prkab2:3, ppp2r4:3, ywhag:3, acaca:2, prkag3:2, ppp2r2b:2, prkag2:1, gck:1, ppp2r3b:1, ppp2r2c:1
all	209	33104	reactome_host_interactions_of_hiv_factors	120	61771	9.6377e-09	0.137014	0.887997	3	cse1l:65, ranbp2:63, psme4:61, psmd7:54, capza1:54, actr2:47, bzw1:42, rrm1:41, pabpc3:39, rab10:34, sptlc1:32, tram1:31, ide:31, ubqln1:31, e2f5:30, ugp2:26, ubr7:23, tmpo:22, ddx21:22, ipo7:21, cdc40:21, asnsd1:20, cks2:20, polr1b:19, dek:18, arl8b:18, ddx3x:17, selt:16, tomm70a:15, ap3b1:15, senp2:12, eif4b:12, nbn:12, cox15:10, mthfd2:10, pik3r1:10, chuk:9, riok3:9, anln:8, fubp3:8, adh5:8, z…	ran:43, xpo1:39, psma1:29, psmd11:27, nup98:27, psma4:26, kpnb1:26, psma2:25, nup54:25, psmd14:24, npm1:24, nup153:24, psma6:23, psmc6:22, psma5:22, ranbp2:22, pak2:22, banf1:21, arf1:21, skp1:20, psmd13:19, psma3:19, psmc2:18, ap2b1:18, psme3:17, psmd6:17, cul5:17, nup93:16, psmc3:16, psmd10:15, psmb1:15, psmb3:15, seh1l:15, psmb7:14, psmc5:14, nup85:14, ranbp1:13, ppia:13, psmc4:13, psmd8:12, n…
all	209	33104	reactome_human_tak1_activates_nfkb_by_phosphorylation_and_activation_of_ikks_complex	15	2431	1.1154e-08	0.0677	0.583025	1	ddx3x:10, chuk:9, akt3:7, polr1b:7, spag9:6, ikbkap:5, eif4b:3, trove2:3, ppp2cb:2, tmpo:2, actr2:2, psmd7:2, capza1:2, ddx21:2, tram1:2, pabpc3:1, swap70:1, senp2:1, chek1:1, ranbp2:1, chmp2b:1, slc30a5:1, nlk:1, pik3r1:1, cul4b:1, vta1:1, riok3:1, ipo7:1, psip1:1	chuk:10, map3k7:10, rela:9, ikbkg:8, nfkb1:8, map3k7ip2:8, nfkb2:6, nfkbia:5, ikbkb:5, nfkbib:5, traf6:2, map3k7ip1:2
up	184	22176	kegg_04622_rig-i-like_receptor_signaling_pathway	38	6173	1.2092e-08	0.30066	1	1	chuk:15, ddx3x:10, spag9:7, nlk:6, akt3:6, tmpo:4, hipk1:4, psmd7:4, mef2c:4, polr1b:4, ikbkap:3, tgfbr1:3, chek1:2, selt:2, pik3r1:2, prkab2:2, csnk1g1:2, pabpc3:2, fgfr1op2:2, slmap:2, mbnl3:2, ddx21:2, cdc40:2, sptlc1:2, riok3:2, rb1:1, mapre2:1, casp10:1, slc35a3:1, fech:1, psme4:1, znf365:1, mfsd1:1, ide:1, zc3hav1:1, ipo7:1, tomm70a:1, swap70:1, senp2:1, ss18l1:1, fas:1, strn3:1, slc30a5:1,…	mapk14:16, ddx3x:11, tbk1:9, rela:8, nfkb1:7, tank:7, map3k7:7, ikbkg:7, nfkbia:5, mapk10:4, mapk9:4, map3k1:4, nfkbib:4, mapk8:3, sike1:3, traf6:2, ddx3y:2, cyld:2, tradd:2, mapk12:2, traf2:2, otud5:1, mapk13:1, ikbke:1, dak:1, mapk11:1, ifih1:1, pin1:1
up	184	22176	aurora_a_signaling	64	18360	1.3514e-08	0.087822	0.686325	2	chuk:21, chek1:17, ddx3x:16, tmpo:12, akt3:11, polr1b:11, ddx21:10, spag9:9, rb1:7, pik3r1:7, hipk1:6, psmd7:6, ranbp2:6, nlk:6, ubr7:5, e2f5:5, prkab2:5, pabpc3:5, ikbkap:5, tgfbr1:5, psme4:5, nbn:5, cdc14a:5, cdca7:4, tomm70a:4, sptlc1:4, ide:4, csnk1g1:4, trove2:4, arl8b:4, zc3hav1:3, ipo7:3, nek1:3, cox15:3, fas:3, kat2b:3, ccdc6:3, selt:3, nin:3, tomm20:3, wwp1:2, fubp3:2, mef2c:2, cdc40:2, …	xpo1:28, ran:24, mapk14:16, gsk3b:15, ube2d3:13, ppp2r5d:10, aurka:9, chuk:8, prkaca:8, aurkb:8, atm:8, rela:8, tp53:7, nfkb1:7, ikbkg:7, ripk2:6, nfkb2:6, tpx2:5, syk:5, src:5, arrb2:5, nfkbia:5, ikbkb:5, rel:4, pak1:4, map3k14:4, tacc3:4, rasa1:4, tnfrsf1a:3, oaz1:3, akt1:3, lck:3, mdm2:3, pik3ca:3, fzr1:3, dlgap5:3, brca1:3, traf6:2, ckap5:2, relb:2, cpeb1:2, pik3r1:2, birc5:2, malt1:2, prkca:…
all	209	33104	syndecan-1-mediated_signaling_events	642	138183	1.3612e-08	0.018275	0.266339	13	actr2:97, pik3r1:85, capza1:83, cse1l:83, chuk:76, ddx3x:73, eif4b:63, sptlc1:60, pabpc3:57, akt3:56, tram1:55, tmpo:54, ranbp2:52, psme4:48, ugp2:43, itgb1:42, bzw1:41, ide:40, rrm1:39, nlk:39, ddx21:37, psmd7:36, riok3:36, polr1b:36, rb1:33, ppp2cb:33, rab10:33, e2f5:31, tgfbr1:31, hipk1:31, arl8b:29, ipo7:28, prkab2:28, cdc40:27, chek1:27, spag9:24, osbpl8:21, zc3hav1:21, fas:21, cks2:21, csnk…	sp1:44, ran:43, xpo1:39, eif4a1:33, csnk1a1:32, foxo4:30, mapk1:30, ddx5:29, ranbp9:29, ywhaz:28, hsp90aa2:27, cse1l:26, kpnb1:26, ube2d3:25, kpna2:24, prkdc:24, prmt1:23, rab5a:23, mapk14:22, msh2:22, pak2:22, arf1:21, ywhaq:21, iqgap1:21, cdk2:20, prmt5:20, plk1:19, cltc:19, csnk2a1:19, stat1:19, gsk3b:18, copa:17, usp7:17, ctnna1:17, ppp2ca:16, ppp1cc:16, trim28:16, elk1:15, nedd8:15, abi1:15,…
all	209	33104	reactome_membrane_trafficking	78	20758	1.4524e-08	0.85244	1	1	tram1:29, ap3b1:25, sptlc1:22, pabpc3:19, actr2:15, bzw1:14, capza1:13, psme4:13, riok3:13, cse1l:13, ugp2:12, eif4b:12, rab10:12, fubp3:11, ranbp2:11, selt:11, ide:11, ostc:10, chmp2b:9, itgb1:9, ddx3x:8, ubqln1:8, slc35b3:7, psmd7:7, tmpo:6, adh5:6, stxbp5:6, mfsd1:5, slc30a5:5, ddx21:5, akt3:5, arl8b:5, chuk:4, ppt1:4, fech:4, csnk1g1:4, spag9:4, tomm20:4, e2f5:3, tomm70a:3, cox15:3, bnip2:3, …	hspa8:40, copb1:29, sec31a:27, arf1:21, cltc:19, copa:17, copb2:16, clint1:16, arcn1:16, sec13:15, clta:14, copg:12, vamp7:12, snapin:12, sec24b:12, tfrc:12, snap23:11, m6pr:11, picalm:11, ap3b1:9, sar1b:8, sec23a:8, copz1:7, gak:6, arfgap1:6, pldn:5, sec24d:5, ap1g1:5, sec24c:5, cope:4, snx2:4, preb:4, pik3c2a:4, napa:4, dnm2:3, igf2r:3, ocrl:3, ap3s1:3, stx4:3, cpd:2, dnajc6:2, vamp8:2, pum1:2,…
all	209	33104	bard1_signaling_events	29	13697	1.5056e-08	0.2388	1	1	nbn:16, cse1l:16, e2f5:13, chek1:13, rrm1:13, psme4:11, ranbp2:10, tmpo:9, actr2:9, ddx21:9, anln:7, ddx3x:7, cdc40:7, tram1:7, dek:7, capza1:7, pabpc3:6, chuk:6, mthfd2:6, bzw1:6, polr1b:6, rb1:5, eif4b:5, hipk1:4, selt:4, pot1:4, cks2:4, ide:4, ubr7:3, cdca7:3, ipo7:3, psip1:3, ugp2:3, asnsd1:3, plekhf2:3, kat2b:3, ap3b1:3, psmd7:3, cul4b:3, cdc14a:3, tomm20:3, riok3:3, nek1:2, tomm70a:2, slc25…	xrcc5:42, ube2d3:25, prkdc:24, npm1:24, topbp1:23, cdk2:20, ewsr1:19, mre11a:18, rad51:15, rad50:13, pcna:13, atm:11, cstf1:9, xrcc6:9, ccne1:8, tp53:7, atr:7, nbn:6, fancd2:6, fancl:5, ube2l3:4, bard1:4, rbbp8:3, brca1:3, fance:1
up	184	22176	reactome_innate_immunity_signaling	106	17282	1.5236e-08	0.32022	1	2	chuk:22, ddx3x:20, nlk:11, akt3:11, polr1b:11, tmpo:9, spag9:9, hipk1:8, psmd7:8, pabpc3:7, ranbp2:7, ddx21:7, arl8b:7, chek1:6, mapre2:6, rb1:5, prkab2:5, mef2c:5, ikbkap:5, tgfbr1:5, ide:5, csnk1g1:5, fgfr1op2:5, slmap:5, strn3:5, nek1:4, cdc40:3, ccdc6:3, selt:3, psme4:3, pik3r1:3, osbpl8:3, trove2:3, riok3:3, slc35b3:2, ubr7:2, e2f5:2, ipo7:2, tomm70a:2, ell2:2, pdlim5:2, sptlc1:2, fech:2, to…	mapk1:22, mapk14:16, ppp2r1a:14, ppp2r1b:14, elk1:12, ppp2r5d:10, ppp2ca:9, mapk3:9, tbk1:9, chuk:8, atf2:8, rela:8, nfkb1:7, map3k7:7, ikbkg:7, nfkb2:6, map3k7ip2:6, ppp2cb:6, map2k1:6, map2k4:5, nfkbia:5, ikbkb:5, mapk10:4, ubb:4, nfkbib:4, mapk9:4, map3k1:4, irf7:4, mapk8:3, jun:3, rps6ka2:3, mapk7:3, map2k2:3, ripk1:3, atf1:2, traf6:2, mapkapk2:2, cfb:2, dusp7:2, mef2a:2, ecsit:2, rps6ka3:2, …
all	209	33104	reactome_g2_m_transition	83	21499	1.675e-08	1	1	0	cse1l:26, rrm1:17, tmpo:15, capza1:15, cks2:15, ide:15, psme4:14, ddx21:14, anln:13, chek1:13, ranbp2:13, ddx3x:12, e2f5:11, pabpc3:10, prkab2:9, ppp2cb:9, ugp2:9, chuk:9, nlk:9, actr2:8, eif4b:8, sptlc1:8, mapre2:8, mthfd2:8, polr1b:8, dek:7, bzw1:7, arl8b:7, hipk1:6, cul4b:6, ubr7:5, haus6:5, cdca7:5, tomm70a:5, psmd7:5, nin:5, cdc14a:5, akt3:5, rb1:4, ipo7:4, otud6b:4, asnsd1:4, tram1:4, ccdc6…	xpo1:39, hsp90aa2:27, cdk7:25, cdc2:23, plk1:19, pafah1b1:19, tuba1:18, ppp2r1a:17, tuba1a:16, tubg1:16, plk4:15, tubb:15, ccnb2:15, ccnb1:14, ccna2:14, ywhae:12, mapre1:11, wee1:11, dynll1:11, pkmyt1:9, prkaca:9, csnk1d:8, mnat1:8, tubb2c:7, cdc25a:7, ccnh:7, ckap5:6, tubb4:6, tubg2:5, dync1h1:5, numa1:5, prkar2b:5, tubgcp4:4, cdc25c:3, nek2:3, tubgcp3:3, haus2:3, ywhag:3, fgfr1op:2, actr1a:2, s…
all	209	33104	biocarta_rab_pathway	12	4031	1.8759e-08	1	1	0	capza1:6, rab10:6, actr2:5, chmp2b:5, selt:5, bzw1:5, arl8b:5, mapre2:4, ugp2:4, sptlc1:4, tram1:4, psmd7:3, ppt1:3, mfsd1:3, pabpc3:3, ubqln1:3, slc30a5:3, tmem33:3, akt3:3, ranbp2:2, cul4b:2, ipo7:2, itgb1:2, ppp2cb:2, fgfr1op2:2, osbpl8:2, adh5:2, vps41:2, tomm20:2, riok3:2, cse1l:2, ap3b1:1, psme4:1, znf365:1, tomm70a:1, fubp3:1, prkab2:1, csnk1g1:1, cox15:1, eif4b:1, ddx3x:1, ostc:1, cdc40:1…	rab5a:23, rab1a:23, rab7a:22, rab2a:16, rab11a:15, rab6a:4, rab8a:3, rab4a:3, rab3a:3, rab27a:3
all	209	33104	egf_receptor_(erbb1)_signaling_pathway	756	160070	2.0528e-08	0.0138164	0.222417	15	actr2:108, capza1:96, cse1l:95, pik3r1:90, chuk:85, ddx3x:83, sptlc1:71, eif4b:70, pabpc3:70, tram1:68, akt3:65, tmpo:59, ranbp2:57, psme4:56, ugp2:51, nlk:49, ide:47, itgb1:46, rrm1:46, bzw1:46, psmd7:44, ddx21:44, riok3:43, rab10:41, ppp2cb:40, polr1b:40, hipk1:39, rb1:37, ipo7:35, arl8b:34, prkab2:34, tgfbr1:34, e2f5:33, chek1:30, cdc40:28, chmp2b:27, spag9:25, osbpl8:24, mapre2:24, cks2:24, c…	sp1:44, ran:43, xpo1:39, eif4a1:33, csnk1a1:32, actr2:31, foxo4:30, mapk1:30, ddx5:29, ywhaz:28, hsp90aa2:27, kpnb1:26, cse1l:26, ppp1ca:26, ube2d3:25, actr3:24, kpna2:24, myc:24, prkdc:24, arf4:24, prmt1:23, rab5a:23, gnai3:23, arpc2:23, mapk14:22, msh2:22, arpc5:22, ywhaq:21, arf1:21, iqgap1:21, arpc3:20, cdk2:20, prmt5:20, plk1:19, csnk2a1:19, stat1:19, cltc:19, gsk3b:18, ppp2r1a:17, usp7:17, …
all	209	33104	erbb1_downstream_signaling	756	160070	2.0528e-08	0.0138164	0.222417	15	actr2:108, capza1:96, cse1l:95, pik3r1:90, chuk:85, ddx3x:83, sptlc1:71, eif4b:70, pabpc3:70, tram1:68, akt3:65, tmpo:59, ranbp2:57, psme4:56, ugp2:51, nlk:49, ide:47, itgb1:46, rrm1:46, bzw1:46, psmd7:44, ddx21:44, riok3:43, rab10:41, ppp2cb:40, polr1b:40, hipk1:39, rb1:37, ipo7:35, arl8b:34, prkab2:34, tgfbr1:34, e2f5:33, chek1:30, cdc40:28, chmp2b:27, spag9:25, osbpl8:24, mapre2:24, cks2:24, c…	sp1:44, ran:43, xpo1:39, eif4a1:33, csnk1a1:32, actr2:31, foxo4:30, mapk1:30, ddx5:29, ywhaz:28, hsp90aa2:27, kpnb1:26, cse1l:26, ppp1ca:26, ube2d3:25, actr3:24, kpna2:24, myc:24, prkdc:24, arf4:24, prmt1:23, rab5a:23, gnai3:23, arpc2:23, mapk14:22, msh2:22, arpc5:22, ywhaq:21, arf1:21, iqgap1:21, arpc3:20, cdk2:20, prmt5:20, plk1:19, csnk2a1:19, stat1:19, cltc:19, gsk3b:18, ppp2r1a:17, usp7:17, …
all	209	33104	internalization_of_erbb1	756	160070	2.0528e-08	0.0138164	0.222417	15	actr2:108, capza1:96, cse1l:95, pik3r1:90, chuk:85, ddx3x:83, sptlc1:71, eif4b:70, pabpc3:70, tram1:68, akt3:65, tmpo:59, ranbp2:57, psme4:56, ugp2:51, nlk:49, ide:47, itgb1:46, rrm1:46, bzw1:46, psmd7:44, ddx21:44, riok3:43, rab10:41, ppp2cb:40, polr1b:40, hipk1:39, rb1:37, ipo7:35, arl8b:34, prkab2:34, tgfbr1:34, e2f5:33, chek1:30, cdc40:28, chmp2b:27, spag9:25, osbpl8:24, mapre2:24, cks2:24, c…	sp1:44, ran:43, xpo1:39, eif4a1:33, csnk1a1:32, actr2:31, foxo4:30, mapk1:30, ddx5:29, ywhaz:28, hsp90aa2:27, kpnb1:26, cse1l:26, ppp1ca:26, ube2d3:25, actr3:24, kpna2:24, myc:24, prkdc:24, arf4:24, prmt1:23, rab5a:23, gnai3:23, arpc2:23, mapk14:22, msh2:22, arpc5:22, ywhaq:21, arf1:21, iqgap1:21, arpc3:20, cdk2:20, prmt5:20, plk1:19, csnk2a1:19, stat1:19, cltc:19, gsk3b:18, ppp2r1a:17, usp7:17, …
up	184	22176	reactome_hiv_life_cycle	103	48150	2.1128e-08	0.30066	1	2	ranbp2:49, e2f5:37, tmpo:32, psme4:32, cdc40:29, polr1b:29, pabpc3:27, ddx3x:26, ddx21:24, psmd7:22, ubr7:21, taf13:21, sptlc1:20, asnsd1:16, ipo7:15, cul4b:15, ide:15, ell2:13, kat2b:13, nbn:13, senp2:11, ercc8:11, otud6b:10, arl8b:10, rb1:9, tomm70a:9, riok3:9, ap3b1:8, chek1:8, fubp3:7, plekhf2:7, chuk:7, csnk1g1:7, selt:6, cdc14a:6, slc25a24:5, hltf:5, wdr36:5, osbpl8:5, tomm20:5, cdca7:4, zc…	xrcc5:29, xpo1:28, ran:24, supt16h:20, polr2b:19, ssrp1:18, cdk7:18, ncbp2:16, fen1:16, nup98:16, polr2e:16, polr2c:15, nup153:15, ranbp2:15, nup54:15, banf1:14, polr2a:14, polr2h:13, gtf2h1:12, lig1:11, polr2f:11, nup93:10, gtf2h2:10, seh1l:10, polr2j:9, polr2l:9, ppia:9, gtf2e1:9, pom121:8, ercc3:8, rangap1:8, nup85:8, tpr:7, mnat1:7, nup107:7, polr2g:7, taf1:7, nup133:6, xrcc6:6, rnmt:6, ccnh:…
up	184	22176	biocarta_rela_pathway	16	3072	2.2837e-08	0.058892	0.539223	1	chuk:8, akt3:6, ddx3x:5, spag9:5, polr1b:5, casp10:4, trove2:4, ikbkap:4, pabpc3:3, fas:3, kat2b:2, ss18l1:2, e2f5:2, csnk1g1:1, tmpo:1, swap70:1, psmd7:1, rb1:1, chek1:1, shox2:1, mef2c:1, cdc14a:1, ddx21:1, pik3r1:1, bag4:1, tomm20:1, ipo7:1, lrrc1:1	crebbp:9, chuk:8, rela:8, ikbkg:7, nfkb1:7, nfkbia:5, ikbkb:5, ep300:4, tnfrsf1a:3, ripk1:3, fadd:2, traf6:2, tradd:2, hdac3:2, tnf:1
up	184	22176	p75(ntr)-mediated_signaling	159	35345	2.4558e-08	0.22284	1	3	chuk:31, pik3r1:30, akt3:23, ddx3x:20, nlk:17, sptlc1:15, rb1:13, prkab2:11, hipk1:11, ranbp2:11, arl8b:11, polr1b:11, tmpo:10, chek1:10, psmd7:9, ide:9, spag9:9, pabpc3:8, ikbkap:8, mapre2:8, ddx21:8, riok3:8, chmp2b:7, ipo7:7, tgfbr1:7, psme4:7, kitlg:7, csnk1g1:7, ubr7:6, cdc40:6, nbn:6, osbpl8:6, mef2c:5, ccdc6:5, selt:5, e2f5:4, mfsd1:4, zc3hav1:4, tomm70a:4, cox15:4, fas:4, pdlim5:4, casp10…	xpo1:28, ran:24, mapk1:22, mapk14:16, gsk3b:15, ube2d3:13, elk1:12, pdpk1:9, cdk5:9, raf1:8, rela:8, chuk:8, atm:8, nfkb1:7, e2f1:7, ikbkg:7, tp53:7, rap1b:7, foxo3:7, stat5a:7, srf:6, nfkb2:6, map2k1:6, egr1:6, ptpn11:6, stat3:6, ripk2:6, cdc42:6, ywhae:6, tiam1:6, rac1:6, syk:5, cycs:5, psen1:5, braf:5, arrb2:5, nfkbia:5, rhoa:5, ikbkb:5, crk:5, src:5, prkci:5, dnaja3:5, prkcd:5, camk2a:5, shc1…
up	184	22176	kegg_04110_cell_cycle	116	43845	2.7463e-08	0.077564	0.631861	3	chek1:43, tmpo:42, e2f5:39, psme4:33, rb1:25, ide:25, ranbp2:23, ddx21:22, cdca7:20, ddx3x:20, polr1b:18, pabpc3:17, cdc40:17, ubr7:16, chuk:14, asnsd1:12, psmd7:12, cdc14a:11, riok3:11, tgfbr1:10, otud6b:9, sptlc1:9, hipk1:9, nlk:9, nbn:9, slc25a24:8, ipo7:7, kat2b:7, ap3b1:7, cul4b:6, zc3hav1:5, akt3:5, nek1:4, prkab2:4, cox15:4, mef2c:4, ercc8:4, csnk1g1:4, arl8b:4, hltf:3, ell2:3, ccdc6:3, se…	mcm7:21, mcm6:19, myc:19, mcm5:18, mcm3:18, cdk7:18, ywhaz:18, cdc2:17, prkdc:17, cdk2:16, smc1a:16, gsk3b:15, plk1:14, cul1:13, ywhaq:13, anapc5:12, orc5l:12, mcm2:11, orc2l:11, ccnb1:10, mcm4:10, crebbp:9, bub3:9, wee1:9, ccnb2:9, hdac2:8, cdc16:8, ccna2:8, atm:8, e2f1:7, mad2l1:7, tp53:7, pcna:7, rbx1:7, rbl2:7, rb1:6, smad2:6, cdk4:6, anapc1:6, ccnh:6, cdc6:6, anapc2:6, ywhae:6, pkmyt1:6, skp…
all	209	33104	hs_tgf-beta_receptor_signaling_pathway_wp366_35302.txt	151	48978	3.4631e-08	0.00121218	0.0429583	6	cse1l:35, actr2:26, psme4:24, rb1:23, e2f5:23, rrm1:23, ddx3x:22, tmpo:22, tgfbr1:22, capza1:20, chuk:20, nlk:19, tram1:19, cdc40:18, ranbp2:18, ddx21:17, cks2:16, riok3:16, psmd7:15, pabpc3:15, chek1:15, ide:15, akt3:15, ugp2:14, eif4b:14, mef2c:13, sptlc1:13, bzw1:13, rab10:13, ppp2cb:12, hipk1:12, spag9:11, ubr7:10, dek:10, pik3r1:10, ubqln1:10, prkab2:10, itgb1:9, shox2:9, arl8b:9, polr1b:9, …	sp1:44, hspa8:40, xpo1:39, lef1:36, foxo4:30, sumo1:28, kpnb1:26, ube2d3:25, myc:24, nup153:24, snw1:23, cdc2:23, mapk14:22, cdk2:20, skp1:20, cul1:18, ap2b1:18, anapc5:17, fnta:17, ccnb2:15, snx1:13, rbx1:12, cdc16:11, map3k7:10, cops5:10, crebbp:10, ctcf:10, anapc10p:9, rbl2:9, cdc23:9, tfdp1:9, camk2d:8, anapc2:8, atf3:8, cdk4:8, ccne1:8, atf2:8, ar:8, e2f5:7, arrb2:7, anapc1:7, tp53:7, foxo1:…
up	184	22176	lkb1_signaling_events	340	84407	3.686e-08	0.64696	1	4	pik3r1:56, sptlc1:41, chuk:40, ddx3x:37, pabpc3:37, tmpo:32, ranbp2:32, akt3:32, ide:30, psme4:27, riok3:25, nlk:24, psmd7:22, prkab2:21, hipk1:21, polr1b:21, tgfbr1:18, arl8b:17, cdc40:17, chek1:17, e2f5:16, ipo7:16, ddx21:16, cox15:15, mapre2:14, csnk1g1:14, rb1:13, ubr7:13, chmp2b:13, fas:13, osbpl8:12, fubp3:12, pdlim5:11, selt:11, ccdc6:10, zc3hav1:10, ap3b1:10, spag9:10, wwp1:9, slc25a24:9,…	sp1:33, xpo1:28, foxo4:28, ran:24, mapk1:22, eif4a1:20, myc:19, hsp90aa2:18, cdk2:16, kpna2:16, mapk14:16, cab39:16, gsk3b:15, kpnb1:15, cdc37:14, plk1:14, cltc:13, iqgap1:12, smarcd3:12, arf1:11, rrn3:11, usp7:11, clta:11, ccnb1:10, stat1:10, yy1:9, pdpk1:9, ctnna1:9, crebbp:9, copa:9, eif2a:9, eif4e:9, egfr:9, jak1:9, eef2:8, abi1:8, rheb:8, ppp1cc:8, uso1:8, rab11a:8, chuk:8, prkaca:8, eif4b:7…
all	209	33104	class_i_pi3k_signaling_events_mediated_by_akt	497	114992	4.3924e-08	0.00102708	0.0409087	13	actr2:75, cse1l:73, capza1:69, ddx3x:64, pik3r1:64, chuk:62, eif4b:53, sptlc1:49, tmpo:47, pabpc3:47, tram1:47, akt3:44, ranbp2:43, psme4:41, ugp2:37, rrm1:37, ddx21:36, ide:35, bzw1:33, polr1b:33, riok3:31, ppp2cb:30, itgb1:29, psmd7:29, e2f5:28, rb1:27, rab10:27, ipo7:26, nlk:26, hipk1:25, chek1:25, cdc40:24, prkab2:22, arl8b:21, tgfbr1:21, fas:19, cks2:19, ubr7:18, adh5:18, dek:18, spag9:18, z…	sp1:44, ran:43, xpo1:39, eif4a1:33, foxo4:30, mapk1:30, ddx5:29, ywhaz:28, hsp90aa2:27, cse1l:26, kpnb1:26, ube2d3:25, kpna2:24, prkdc:24, prmt1:23, mapk14:22, msh2:22, arf1:21, iqgap1:21, cdk2:20, prmt5:20, plk1:19, cltc:19, stat1:19, gsk3b:18, copa:17, usp7:17, ctnna1:17, ppp2ca:16, ppp1cc:16, trim28:16, nedd8:15, abi1:15, rab11a:15, eif2a:15, yy1:14, ccna2:14, uso1:14, ccnb1:14, raf1:14, clta:…
all	209	33104	erbb_receptor_signaling_network	785	162692	4.8496e-08	0.0079544	0.149999	16	actr2:108, capza1:97, cse1l:96, pik3r1:92, chuk:86, ddx3x:83, sptlc1:72, eif4b:70, pabpc3:70, tram1:69, akt3:68, tmpo:60, ranbp2:57, psme4:56, ugp2:51, nlk:49, itgb1:48, ide:48, rrm1:46, bzw1:46, psmd7:44, ddx21:44, riok3:44, ppp2cb:43, rab10:41, hipk1:40, polr1b:40, rb1:38, tgfbr1:36, ipo7:35, arl8b:34, prkab2:34, e2f5:33, chek1:30, cdc40:28, chmp2b:27, osbpl8:25, mapre2:25, spag9:25, cks2:24, c…	sp1:44, ran:43, xpo1:39, eif4a1:33, csnk1a1:32, actr2:31, foxo4:30, mapk1:30, ddx5:29, ywhaz:28, hsp90aa2:27, kpnb1:26, cse1l:26, ppp1ca:26, ube2d3:25, actr3:24, kpna2:24, myc:24, prkdc:24, arf4:24, prmt1:23, rab5a:23, gnai3:23, arpc2:23, mapk14:22, msh2:22, arpc5:22, ywhaq:21, arf1:21, iqgap1:21, arpc3:20, cdk2:20, prmt5:20, plk1:19, csnk2a1:19, stat1:19, cltc:19, gsk3b:18, ppp2r1a:17, usp7:17, …
all	209	33104	reactome_regulation_of_apc_activators_between_g1_s_and_early_anaphase	71	39861	4.8873e-08	0.77872	1	1	psme4:52, cse1l:48, psmd7:45, ranbp2:34, rrm1:34, capza1:33, bzw1:31, actr2:30, ide:27, ubqln1:25, e2f5:22, pabpc3:22, cks2:21, sptlc1:20, tram1:20, rab10:20, tmpo:19, ddx21:17, ubr7:16, ugp2:16, dek:15, cdc40:14, asnsd1:13, selt:13, chek1:12, arl8b:12, polr1b:11, tomm70a:9, cox15:9, mthfd2:9, cdca7:8, anln:8, riok3:8, ddx3x:7, adh5:7, slc25a24:6, chuk:6, ap3b1:6, ostc:6, hipk1:5, nbn:5, rb1:4, c…	psma1:29, psmd11:27, psma4:26, psma2:25, psmd14:24, cdc2:23, psma6:23, psmc6:22, psma5:22, bub3:21, cdk2:20, skp1:20, plk1:19, psmd13:19, psma3:19, cul1:18, psmc2:18, anapc5:17, psme3:17, psmd6:17, psmc3:16, psmd10:15, psmb1:15, mad2l1:15, psmb3:15, ccnb1:14, psmb7:14, ccna2:14, psmc5:14, psmc4:13, psmd8:12, psmd1:12, psmd2:12, cdc20:12, psmb4:12, psmd5:11, cdc16:11, psmd7:11, bub1b:11, psmc1:10,…
up	184	22176	il2_signaling_events_mediated_by_pi3k	68	22182	5.0072e-08	0.104804	0.755878	2	chuk:27, ddx3x:23, pik3r1:16, akt3:15, polr1b:14, tmpo:13, pabpc3:12, spag9:11, ddx21:10, sptlc1:8, ipo7:7, ikbkap:7, ranbp2:7, nlk:7, fas:6, psmd7:6, chek1:6, hipk1:5, psme4:5, ide:5, rb1:4, e2f5:4, zc3hav1:4, tomm70a:4, prkab2:4, cul4b:4, csnk1g1:4, nbn:4, osbpl8:4, trove2:4, tomm20:4, arl8b:4, tgfbr1:3, kat2b:3, ccdc6:3, rfx3:3, riok3:3, pard6b:2, chmp2b:2, rhobtb3:2, ubr7:2, cdca7:2, fubp3:2,…	xpo1:28, ran:24, myc:19, hsp90aa2:18, mapk14:16, ube2d3:13, rps6:9, jak1:9, chuk:8, atm:8, rela:8, nfkb1:7, myb:7, foxo3:7, e2f1:7, calm1:7, ikbkg:7, ripk2:6, nfkb2:6, ptpn11:6, rac1:6, calm3:6, syk:5, src:5, arrb2:5, nfkbia:5, ikbkb:5, calm2:5, rel:4, eif3a:4, shc1:4, sos1:4, pak1:4, map3k14:4, rps6kb1:4, tnfrsf1a:3, akt1:3, prkcz:3, lck:3, tert:3, jak3:3, grb2:3, pik3ca:3, traf6:2, relb:2, pik3…
up	184	22176	hs_mapk_signaling_pathway_wp382_38878.txt	162	37634	5.0279e-08	0.007473	0.144929	5	chuk:30, pik3r1:25, ddx3x:24, rb1:18, hipk1:18, akt3:17, pabpc3:16, nlk:16, tmpo:15, sptlc1:15, tgfbr1:15, prkab2:13, chek1:10, ranbp2:10, osbpl8:10, psmd7:9, mapre2:9, ide:9, riok3:9, arl8b:9, fas:8, pdlim5:8, casp10:8, mef2c:7, cdc40:7, ddx21:7, polr1b:7, epb41l4b:6, mfsd1:6, ipo7:6, psme4:6, spag9:6, chmp2b:5, cpeb4:5, csnk1g1:5, wwp1:4, ubr7:4, e2f5:4, nek1:4, cox15:4, ikbkap:4, hmgcr:4, rai1…	hspa8:26, mapk1:22, myc:19, mapk14:16, pak2:14, elk1:12, hspa5:12, kras:12, ppm1b:11, nf1:10, ppm1a:9, egfr:9, mapk3:9, raf1:8, atf2:8, prkaca:8, nfkb1:7, map3k7:7, ikbkg:7, tp53:7, max:7, rap1b:7, akt3:7, srf:6, atf4:6, map2k1:6, ppp3cc:6, cdc42:6, map3k7ip2:6, rac1:6, hspa1a:6, braf:5, taok1:5, arrb2:5, ikbkb:5, crk:5, casp2:5, hspa1b:5, nlk:5, ppp5c:5, prkcb:5, map2k4:5, prkcd:5, flna:4, rap1a…
up	184	22176	hs_osteopontin_wp1434_38779.txt	11	3183	5.1221e-08	0.024704	0.320242	1	chuk:6, ddx3x:5, polr1b:5, akt3:4, ikbkap:4, chek1:3, spag9:3, tmpo:2, hipk1:2, psmd7:2, mapre2:2, ubr7:2, nlk:2, nek1:2, prkab2:2, csnk1g1:2, pabpc3:2, ddx21:2, trove2:2, tgfbr1:2, arl8b:2, rb1:1, ranbp2:1, selt:1, psme4:1, pik3r1:1, ide:1, osbpl8:1, swap70:1, cdc40:1, sptlc1:1, vps41:1	mapk1:22, mapk3:9, chuk:8, rela:8, nfkb1:7, map2k1:6, ikbkb:5, map3k14:4
all	209	33104	hs_il-6_signaling_pathway_wp364_35645.txt	100	31868	5.146e-08	0.007978	0.149999	4	pik3r1:31, ppp2cb:25, nlk:24, actr2:21, chuk:18, cse1l:18, capza1:17, akt3:17, hipk1:16, prkab2:15, ugp2:15, ddx3x:14, tgfbr1:14, eif4b:13, tram1:12, rb1:11, sptlc1:11, ranbp2:11, ide:11, slmap:11, strn3:11, pabpc3:10, csnk1g1:10, bzw1:10, chek1:9, mapre2:9, rab10:9, polr1b:9, tmpo:8, psmd7:8, fech:8, ddx21:8, spag9:8, arl8b:8, psme4:7, osbpl8:7, adh5:6, kat2b:6, prdm1:6, riok3:6, chmp2b:5, e2f5:…	ppp2r5c:30, foxo4:30, mapk1:30, hsp90aa2:27, mapk14:22, ppp2r1b:21, stat1:19, gsk3b:18, ppp2r1a:17, ppp2ca:16, eif2a:15, raf1:14, ppp2r5e:13, eif4e:13, jak1:13, ppp2r5d:12, map2k1:11, map3k7:10, crebbp:10, stat3:10, cdk5:10, mapk3:10, ptpn11:9, fyn:9, nfkb1:8, ppp2cb:8, casp3:8, stat5a:8, rac1:8, grb2:8, ar:8, shc1:7, rps6kb1:7, jak2:7, foxo1:7, foxo3:7, map2k4:7, ptk2:6, rb1:6, ppp2r2a:6, hdac1:…
all	209	33104	signaling_events_mediated_by_focal_adhesion_kinase	613	132290	5.1486e-08	0.0115042	0.190807	13	actr2:92, pik3r1:82, cse1l:79, capza1:78, chuk:75, ddx3x:72, eif4b:62, sptlc1:55, akt3:54, pabpc3:53, tmpo:52, tram1:52, ranbp2:49, psme4:45, ugp2:42, itgb1:40, rrm1:38, nlk:38, ide:38, bzw1:37, ddx21:36, polr1b:36, psmd7:34, riok3:34, ppp2cb:33, rb1:32, rab10:31, hipk1:31, e2f5:29, tgfbr1:29, ipo7:28, prkab2:27, chek1:27, arl8b:26, cdc40:25, spag9:23, zc3hav1:21, fas:21, cks2:20, adh5:19, dek:19…	sp1:44, ran:43, xpo1:39, eif4a1:33, csnk1a1:32, foxo4:30, mapk1:30, ddx5:29, ywhaz:28, hsp90aa2:27, cse1l:26, kpnb1:26, ube2d3:25, kpna2:24, prkdc:24, prmt1:23, mapk14:22, msh2:22, arf1:21, ywhaq:21, iqgap1:21, cdk2:20, prmt5:20, plk1:19, cltc:19, csnk2a1:19, stat1:19, gsk3b:18, copa:17, usp7:17, ctnna1:17, ppp2ca:16, ppp1cc:16, trim28:16, elk1:15, nedd8:15, abi1:15, rab11a:15, eif2a:15, yy1:14, …
all	209	33104	glypican_pathway	882	183482	5.2804e-08	0.00166656	0.0536567	19	actr2:114, cse1l:108, ddx3x:103, capza1:102, chuk:92, pik3r1:86, eif4b:77, pabpc3:76, tmpo:75, tram1:70, sptlc1:69, ranbp2:69, akt3:66, psme4:64, rrm1:59, nlk:58, ddx21:56, rb1:54, bzw1:54, ide:54, polr1b:51, e2f5:48, ppp2cb:48, ugp2:48, psmd7:48, itgb1:44, riok3:44, rab10:43, tgfbr1:43, ipo7:38, cdc40:38, hipk1:37, arl8b:35, prkab2:35, chek1:34, cks2:30, ubr7:29, selt:27, zc3hav1:26, kat2b:26, c…	sp1:44, ran:43, xrcc5:42, hspa8:40, xpo1:39, lef1:36, eif4a1:33, csnk1a1:32, foxo4:30, mapk1:30, ranbp9:29, ddx5:29, ywhaz:28, hnrnpa1p2:28, hsp90aa2:27, kpnb1:26, cse1l:26, ppp1ca:26, ube2d3:25, kpna2:24, myc:24, prkdc:24, nup153:24, ruvbl2:23, prmt1:23, rab5a:23, mapk14:22, msh2:22, ywhaq:21, arf1:21, iqgap1:21, cdk2:20, prmt5:20, skp1:20, plk1:19, csnk2a1:19, stat1:19, cltc:19, cul1:18, gsk3b:…
up	184	22176	presenilin_action_in_notch_and_wnt_signaling	46	11861	5.7586e-08	0.39866	1	1	chuk:10, rb1:8, ddx3x:8, csnk1g1:8, tgfbr1:7, pabpc3:6, hipk1:6, psmd7:6, ranbp2:6, nlk:6, polr1b:6, prkab2:5, kat2b:5, selt:5, psme4:5, ide:5, tmpo:4, sptlc1:4, chek1:4, nek1:3, cox15:3, cdc40:3, ccdc6:3, mapre2:3, pik3r1:3, fzd3:3, tomm20:3, riok3:3, arl8b:3, fubp3:2, senp2:2, slc30a5:2, ikbkap:2, ap3b1:2, akap11:2, cdc14a:2, ddx21:2, epb41l4b:1, rhobtb3:1, ubr7:1, e2f5:1, mfsd1:1, zc3hav1:1, i…	mapk1:22, csnk1a1:21, myc:19, adam10:16, gsk3b:15, csnk2a1:14, ppp2r5d:10, crebbp:9, mapk3:9, map3k7:7, psen1:5, apc:5, nlk:5, ctbp1:4, hdac1:4, fbxw11:4, jun:3, psenen:2, ctnnb1:2, aph1a:2, axin1:2, rbpsuh:2, lrp6:2, dvl1:2, notch1:2, ccnd1:2, ncstn:1, hnf1a:1, map3k7ip1:1, btrc:1, wnt1:1, wif1:1, fos:1, dll1:1
up	184	22176	il12-mediated_signaling_events	106	20951	6.1296e-08	0.32022	1	2	chuk:21, ddx3x:18, pik3r1:16, nlk:12, polr1b:11, akt3:10, spag9:9, hipk1:8, ddx21:8, rb1:7, fas:7, psmd7:7, nbn:7, riok3:7, tmpo:6, prkab2:6, pabpc3:6, csnk1g1:6, shox2:6, e2f5:5, mef2c:5, sptlc1:5, ikbkap:5, tgfbr1:5, chek1:5, ranbp2:5, psme4:5, trove2:5, arl8b:5, tomm70a:4, selt:4, osbpl8:4, chmp2b:3, mfsd1:3, ipo7:3, fubp3:3, tnfrsf19:3, kat2b:3, kitlg:3, cul4b:3, ide:3, cdc14a:3, ubr7:2, zc3h…	xpo1:28, ran:24, mapk14:16, rab7a:14, ube2d3:13, stat1:10, crebbp:9, jak1:9, rela:8, chuk:8, atf2:8, atm:8, nfkb1:7, ikbkg:7, stat6:7, stat5a:7, nfkb2:6, stat3:6, jak2:6, ripk2:6, stat4:6, syk:5, arrb2:5, nfkbia:5, ikbkb:5, pias2:5, src:5, irf1:5, map3k14:4, tyk2:4, rel:4, mapk9:4, faslg:3, tnfrsf1a:3, cd4:3, lck:3, pik3ca:3, jun:3, traf6:2, relb:2, prkca:2, gata3:2, cyld:2, cd28:2, pik3r1:2, ifn…
up	184	22176	canonical_nf-kappab_pathway	35	11309	6.4642e-08	0.0108342	0.187261	2	chuk:18, ddx3x:15, polr1b:10, spag9:9, akt3:8, ddx21:6, tmpo:5, psmd7:5, chek1:5, pik3r1:5, ikbkap:5, ranbp2:4, nlk:4, pabpc3:4, csnk1g1:4, nbn:4, trove2:4, sptlc1:4, hipk1:3, psme4:3, e2f5:3, ide:3, ipo7:3, tomm70a:3, tgfbr1:3, arl8b:3, kat2b:2, rb1:2, ccdc6:2, ubr7:2, selt:2, cul4b:2, zc3hav1:2, fubp3:2, prkab2:2, fas:2, cdc40:2, tomm20:2, riok3:2, usp25:1, ap3b1:1, chmp2b:1, casp10:1, stxbp5:1…	xpo1:28, ran:24, mapk14:16, ube2d3:13, chuk:8, atm:8, rela:8, nfkb1:7, ikbkg:7, ripk2:6, nfkb2:6, syk:5, arrb2:5, nfkbia:5, src:5, ikbkb:5, rel:4, map3k14:4, lck:3, tnfrsf1a:3, pik3ca:3, malt1:2, prkca:2, traf6:2, cyld:2, relb:2, pik3r1:2, tnfaip3:1, bcl10:1, btrc:1, tnf:1, erc1:1
all	209	33104	trail_signaling_pathway	634	138658	6.7055e-08	0.0054864	0.115496	14	actr2:92, cse1l:83, capza1:81, ddx3x:77, pik3r1:77, chuk:77, eif4b:67, tmpo:60, sptlc1:57, tram1:57, pabpc3:56, akt3:53, ranbp2:49, psme4:46, ugp2:42, ide:41, ddx21:41, rrm1:40, nlk:39, rb1:38, bzw1:38, polr1b:37, itgb1:36, ppp2cb:35, riok3:35, psmd7:34, hipk1:32, e2f5:31, ipo7:31, rab10:31, prkab2:29, fas:28, tgfbr1:28, chek1:28, arl8b:26, cdc40:26, spag9:23, cks2:22, dek:21, osbpl8:21, zc3hav1:…	sp1:44, ran:43, xpo1:39, eif4a1:33, csnk1a1:32, foxo4:30, mapk1:30, ddx5:29, ywhaz:28, hsp90aa2:27, cse1l:26, kpnb1:26, ube2d3:25, kpna2:24, myc:24, prkdc:24, prmt1:23, mapk14:22, msh2:22, arf1:21, ywhaq:21, iqgap1:21, cdk2:20, prmt5:20, plk1:19, cltc:19, csnk2a1:19, stat1:19, gsk3b:18, copa:17, usp7:17, ctnna1:17, ppp2ca:16, ppp1cc:16, trim28:16, elk1:15, nedd8:15, abi1:15, rab11a:15, eif2a:15, …
all	209	33104	class_i_pi3k_signaling_events	584	129135	6.7961e-08	0.0068924	0.137457	13	actr2:88, cse1l:77, capza1:76, pik3r1:76, chuk:74, ddx3x:72, eif4b:60, sptlc1:54, tmpo:52, pabpc3:52, tram1:52, akt3:52, ranbp2:47, psme4:45, ugp2:41, rrm1:38, ide:38, nlk:36, bzw1:36, ddx21:36, polr1b:36, itgb1:34, psmd7:34, riok3:34, ppp2cb:33, rb1:32, rab10:31, hipk1:30, e2f5:29, ipo7:28, prkab2:27, tgfbr1:27, chek1:27, arl8b:25, cdc40:25, spag9:21, zc3hav1:20, fas:20, cks2:20, adh5:19, dek:19…	sp1:44, ran:43, xpo1:39, eif4a1:33, csnk1a1:32, foxo4:30, mapk1:30, ddx5:29, ywhaz:28, hsp90aa2:27, cse1l:26, kpnb1:26, ube2d3:25, kpna2:24, prkdc:24, prmt1:23, mapk14:22, msh2:22, arf1:21, ywhaq:21, iqgap1:21, cdk2:20, prmt5:20, plk1:19, cltc:19, csnk2a1:19, stat1:19, gsk3b:18, copa:17, usp7:17, ctnna1:17, ppp2ca:16, ppp1cc:16, trim28:16, elk1:15, nedd8:15, abi1:15, rab11a:15, eif2a:15, yy1:14, …
all	209	33104	fas_(cd95)_signaling_pathway	124	29368	7.4271e-08	0.00020726	0.017016	6	chuk:30, ddx3x:23, capza1:19, actr2:17, cse1l:17, tmpo:16, eif4b:16, casp10:16, akt3:15, rb1:14, pik3r1:14, ppp2cb:13, fas:13, tram1:13, spag9:13, polr1b:13, nlk:12, pabpc3:11, ugp2:11, ranbp2:11, ddx21:11, chek1:10, sptlc1:9, psmd7:9, ide:9, prkab2:8, hipk1:8, arl8b:8, itgb1:7, adh5:7, csnk1g1:7, e2f5:6, ipo7:6, tgfbr1:6, psme4:6, ubr7:5, bnip2:5, cdc40:5, ikbkap:5, rrm1:5, cks2:5, nbn:5, osbpl8…	ran:43, xpo1:39, mapk1:30, ube2d3:25, myc:24, mapk14:22, cltc:19, eif2a:15, raf1:14, aifm1:12, map2k1:11, lmnb2:11, atm:11, pdpk1:10, chuk:10, mapk3:10, parp1:9, rela:9, nfkb1:8, casp3:8, ikbkg:8, rfc1:8, cycs:7, vim:7, arrb2:7, nsmaf:7, arhgdib:7, map2k4:7, ptk2:6, rb1:6, nfkb2:6, vil2:6, ripk2:6, src:6, prkcd:6, syk:5, akt1:5, slk:5, map3k14:5, map3k1:5, nfkbia:5, ikbkb:5, mapk10:5, casp2:5, nu…
all	209	33104	hs_diurnally_regulated_genes_with_circadian_orthologs_wp410_34642.txt	48	12765	7.5742e-08	0.05336	0.506457	2	actr2:13, cse1l:13, ddx3x:12, bzw1:11, rab10:10, tram1:9, capza1:9, sptlc1:8, ranbp2:7, cul4b:7, ddx21:7, pabpc3:6, ugp2:6, rrm1:6, psme4:6, osbpl8:6, rb1:5, ipo7:5, tomm70a:5, adh5:5, cdc40:5, psmd7:5, selt:5, cks2:5, ubqln1:5, arl8b:5, tmpo:4, eif4b:4, asnsd1:4, ide:4, tomm20:4, riok3:4, ubr7:3, slc30a5:3, dek:3, pfn2:3, ostc:3, chmp2b:2, mfsd1:2, zc3hav1:2, itgb1:2, cox15:2, senp2:2, mef2c:2, …	hspa8:40, sumo1:28, psma4:26, cbx3:20, azin1:19, zfr:17, ncoa4:16, ugp2:16, dazap2:12, eif4g2:11, vapa:11, sumo3:9, map3k7ip2:8, ppp2cb:8, qki:7, tubb3:6, cebpb:5, dnaja1:5, pigf:4, pura:4, nckap1:3, arntl:3, gstp1:3, sf3a3:3, herpud1:2, gstm3:2, tob1:2, clock:2, rbpms:1, hla-dma:1, idi1:1, ppp1r3c:1
all	209	33104	reactome_orc1_removal_from_chromatin	63	39608	7.9386e-08	0.121142	0.833081	2	psme4:53, cse1l:46, psmd7:44, capza1:35, ranbp2:34, actr2:33, rrm1:31, pabpc3:27, ide:25, ubqln1:25, bzw1:24, e2f5:21, sptlc1:21, ubr7:20, tram1:19, ugp2:18, rab10:18, asnsd1:17, cdc40:17, tmpo:16, cks2:15, ddx21:15, dek:13, polr1b:13, chek1:12, anln:11, tomm70a:11, selt:11, cdca7:10, mthfd2:10, arl8b:10, cox15:9, adh5:9, ap3b1:8, rb1:7, ddx3x:6, riok3:6, slc25a24:5, otud6b:5, ostc:5, chmp2b:4, p…	mcm7:30, mcm3:29, psma1:29, mcm6:28, mcm5:28, psmd11:27, psma4:26, psma2:25, psmd14:24, psma6:23, psmc6:22, psma5:22, cdk2:20, psmd13:19, psma3:19, psmc2:18, mcm4:18, mcm2:18, psme3:17, psmd6:17, cdt1:17, orc5l:16, psmc3:16, psmd10:15, psmb3:15, psmb1:15, psmb7:14, psmc5:14, ccna2:14, orc2l:14, psmc4:13, psmd8:12, psmd1:12, psmd2:12, psmb4:12, psmd7:11, psmd5:11, orc6l:10, psmc1:10, cdc6:9, ubb:8…
all	209	33104	reactome_viral_dsrna_tlr3_trif_complex_activates_rip1	12	1832	8.481e-08	0.04125	0.438871	1	chuk:8, ddx3x:7, akt3:7, polr1b:7, spag9:6, ikbkap:4, trove2:3, ppp2cb:2, capza1:2, ddx21:2, pabpc3:1, tmpo:1, swap70:1, psmd7:1, eif4b:1, chek1:1, fas:1, casp10:1, pik3r1:1, tram1:1, ipo7:1, lrrc1:1, psip1:1	chuk:10, rela:9, ikbkg:8, nfkb1:8, nfkb2:6, nfkbia:5, ikbkb:5, nfkbib:5, ripk1:4, ripk3:1
all	209	33104	reactome_hiv_life_cycle	103	48150	1.0331e-07	0.079946	0.64454	3	cse1l:59, ranbp2:49, e2f5:37, rrm1:36, tmpo:32, psme4:32, cdc40:29, polr1b:29, pabpc3:27, actr2:26, ddx3x:26, ddx21:24, psmd7:22, ubr7:21, taf13:21, sptlc1:20, capza1:19, bzw1:17, rab10:17, asnsd1:16, tram1:16, cks2:16, ipo7:15, cul4b:15, ide:15, eif4b:14, dek:14, ell2:13, kat2b:13, nbn:13, anln:12, ugp2:12, mthfd2:12, senp2:11, ercc8:11, otud6b:10, arl8b:10, rb1:9, tomm70a:9, riok3:9, ap3b1:8, c…	ran:43, xrcc5:42, xpo1:39, supt16h:28, nup98:27, ssrp1:26, polr2b:25, cdk7:25, nup54:25, fen1:24, nup153:24, ncbp2:23, ranbp2:22, polr2e:22, banf1:21, polr2c:19, gtf2h1:17, polr2h:17, nup93:16, lig1:15, polr2a:15, seh1l:15, polr2g:14, nup85:14, polr2f:13, ranbp1:13, gtf2h2:13, ppia:13, nup37:12, nup107:12, polr2l:11, ercc3:11, rangap1:11, gtf2e1:11, pom121:10, polr2j:10, nup133:9, xrcc6:9, nup160…
down	25	10928	reactome_apoptosis	130	44624	1.1792e-07	1	1	0	capza1:42, cse1l:41, actr2:36, bzw1:27, ubqln1:27, tram1:25, rrm1:24, ugp2:22, rab10:21, eif4b:15, cks2:10, dek:9, adh5:7, bnip2:5, ostc:5, ppp2cb:4, anln:4, ppt1:3, mthfd2:3, itgb1:2, psip1:2	psma1:12, psmd14:11, psma5:11, psma4:11, kpnb1:11, psma2:11, psma6:11, psma3:10, psmc6:9, psmd11:9, psmc2:8, psmb1:8, lmnb1:8, psmd6:8, pak2:8, psmd13:8, psmd8:7, psme3:7, nmt1:7, fnta:7, psmb7:7, psmb3:7, psmc3:7, psmd10:6, casp3:6, psmb4:6, psmc5:6, psmd5:5, psmd7:5, psmd1:5, psmd2:5, psmc4:5, ubb:4, hist1h1e:4, ywhab:4, tfdp1:4, psmc1:4, psmd3:4, psmd12:3, hist1h1a:3, stk3:3, dynll1:3, ptk2:2,…
down	25	10928	smid_breast_cancer_basal_up	640	81505	1.2533e-07	0.836	1	1	cse1l:78, rrm1:76, cks2:58, anln:46, dek:43, capza1:43, mthfd2:42, actr2:29, tram1:27, ugp2:23, bzw1:17, itgb1:17, eif4b:13, adh5:12, ppp2cb:11, rab10:10, ostc:8, ppt1:6, psip1:6, pfn2:2, bnip2:2, ubqln1:1	tra2b:15, anp32e:12, hnrnpu:12, gdi2:11, syncrip:10, msh6:10, mcm5:10, ywhaz:10, mcm7:9, acp1:9, dkc1:9, ssrp1:8, rad21:8, mcm4:8, cdt1:8, mcm2:7, cdc20:7, dlat:7, tyms:7, eno1:7, lbr:7, cdca3:6, ndc80:6, cdc2:6, mki67:6, ywhae:6, bub1:6, trip13:6, ccna2:6, ccnb2:6, gart:6, nup93:6, dlgap5:6, tpx2:6, chek1:6, melk:6, atad2:6, dcps:5, cenpn:5, myc:5, calu:5, whsc1:5, mtmr2:5, ube2s:5, pttg1:5, pbk…
all	209	33104	glypican_1_network	738	156596	1.2848e-07	0.00117864	0.0429583	17	actr2:98, cse1l:90, capza1:89, ddx3x:87, chuk:84, pik3r1:82, eif4b:68, pabpc3:65, tram1:64, akt3:64, sptlc1:63, tmpo:60, ranbp2:56, psme4:52, rrm1:49, nlk:48, rb1:46, ide:45, ddx21:44, ppp2cb:43, bzw1:43, e2f5:42, ugp2:42, riok3:40, polr1b:40, itgb1:39, psmd7:38, tgfbr1:38, rab10:37, hipk1:35, ipo7:33, prkab2:33, cdc40:32, chek1:30, arl8b:29, cks2:25, spag9:24, mef2c:23, zc3hav1:23, kat2b:23, map…	sp1:44, ran:43, hspa8:40, xpo1:39, eif4a1:33, csnk1a1:32, foxo4:30, mapk1:30, ddx5:29, ywhaz:28, hsp90aa2:27, kpnb1:26, cse1l:26, ppp1ca:26, ube2d3:25, kpna2:24, myc:24, prkdc:24, nup153:24, prmt1:23, rab5a:23, mapk14:22, msh2:22, ywhaq:21, arf1:21, iqgap1:21, cdk2:20, prmt5:20, plk1:19, csnk2a1:19, stat1:19, cltc:19, gsk3b:18, usp7:17, ctnna1:17, copa:17, ube2i:16, ppp2ca:16, ppp1cc:16, trim28:1…
all	209	33104	reactome_cyclin_e_associated_events_during_g1_s_transition_	58	35000	1.3585e-07	0.095514	0.719422	2	psme4:49, psmd7:43, cse1l:42, capza1:33, ranbp2:29, actr2:27, bzw1:27, rrm1:26, ubqln1:26, ide:25, pabpc3:21, sptlc1:21, tram1:21, e2f5:18, rab10:18, ugp2:16, cks2:13, tmpo:12, asnsd1:12, selt:12, ubr7:11, ddx21:11, arl8b:11, cdc40:10, polr1b:10, tomm70a:9, cox15:9, chek1:9, adh5:7, riok3:7, anln:6, dek:6, ap3b1:6, hipk1:6, cul4b:6, ddx3x:5, chuk:5, nlk:5, ostc:5, rb1:4, chmp2b:4, prkab2:4, slc25…	psma1:29, psmd11:27, psma4:26, psma2:25, cdk7:25, psmd14:24, psma6:23, psmc6:22, psma5:22, cdk2:20, skp1:20, psmd13:19, psma3:19, cks1b:19, cul1:18, psmc2:18, psme3:17, psmd6:17, psmc3:16, psmd10:15, psmb3:15, psmb1:15, psmb7:14, psmc5:14, ccna2:14, psmc4:13, psmd8:12, psmd1:12, psmd2:12, psmb4:12, psmd7:11, wee1:11, psmd5:11, skp2:11, psmc1:10, ubb:8, mnat1:8, psmd9:8, psmd3:8, ccne1:8, cdc25a:7…
down	25	10928	polo-like_kinase_signaling_events_in_the_cell_cycle	107	33660	1.4417e-07	1	1	0	cse1l:35, rrm1:27, cks2:26, mthfd2:21, anln:21, dek:16, actr2:15, capza1:15, ppp2cb:12, ugp2:12, eif4b:10, tram1:10, bzw1:7, ostc:7, ubqln1:5, adh5:5, rab10:5, itgb1:4, bnip2:3, ppt1:2, pfn2:1, tmem66:1, psip1:1	ran:19, ube2d3:12, xpo1:11, rab1a:11, kif2a:9, rhoa:8, ppp1r12a:8, ppp2ca:7, cdc20:7, plk4:6, ndc80:6, mlf1ip:6, cdc2:6, dlgap5:6, tpx2:6, mapk14:6, bub1:6, bub1b:6, aurkb:6, prc1:5, kif20a:5, plk1:5, stag2:5, ccnb1:4, ect2:4, ccne1:4, aurka:4, ckap5:4, cenpe:4, birc5:4, tubg1:4, fbxo5:4, cenpa:3, ppp2r1a:3, oaz1:3, atm:3, gsk3b:3, ppp2r5d:2, chek2:2, akt1:2, tacc3:2, prkca:2, arrb2:2, chuk:2, ro…
down	25	10928	kegg_05130_pathogenic_escherichia_coli_infection	34	13312	1.5237e-07	1	1	0	cse1l:17, actr2:15, capza1:14, eif4b:11, bzw1:9, ugp2:7, tram1:7, rrm1:5, itgb1:5, ppp2cb:4, ppt1:4, rab10:4, pfn2:3, adh5:3, ostc:3, cks2:3, dek:2, anln:2, ubqln1:1, mthfd2:1	actb:11, arpc2:11, arpc5:9, actg1:9, tuba1b:8, rhoa:8, tuba1a:7, tubb:7, arpc3:7, tuba1c:7, tuba1:6, arpc5l:4, tubb2c:3, tuba8:3, rock1:2, tubb6:2, rock2:2, tubb3:2, tubb2b:1, cd14:1, tubb4:1, tubb2a:1, arpc1a:1, tuba3e:1, tubb1:1, arpc4:1, arhgef2:1, wasl:1, was:1, tuba3c:1
all	209	33104	reactome_activation_of_the_pre_replicative_complex	30	16099	1.6612e-07	1	1	0	cse1l:22, rrm1:21, tmpo:18, chek1:16, psme4:16, e2f5:15, anln:15, mthfd2:12, ubr7:12, cdc40:12, ranbp2:11, cdca7:11, dek:10, ide:10, cks2:10, polr1b:10, actr2:9, pabpc3:9, capza1:7, cul4b:7, asnsd1:7, rb1:6, ercc8:6, otud6b:6, ddx21:6, sptlc1:6, ap3b1:5, psmd7:5, ugp2:5, nbn:5, ddx3x:5, cdc14a:4, chuk:3, adh5:3, psip1:2, tomm70a:2, slc25a24:2, eif4b:2, tram1:2, tomm20:2, riok3:2, hipk1:1, epb41l4…	rpa1:32, mcm7:30, mcm3:29, mcm6:28, mcm5:28, cdk2:20, mcm4:18, mcm2:18, cdt1:17, orc5l:16, pole2:15, orc2l:14, pola2:14, pole:13, orc6l:10, rpa3:9, cdc6:9, cdc7:8, dbf4:8, orc4l:7, cdc45l:5, rpa2:3, rpa4:3, prim1:3, pola1:2, orc3l:1
up	184	22176	hs_dna_damage_response_(only_atm_dependent)_wp710_38810.txt	82	18253	1.7376e-07	1	1	0	fzd3:18, pik3r1:16, rb1:12, chuk:10, akt3:10, tgfbr1:9, ddx3x:8, nlk:8, tmpo:7, sptlc1:7, hipk1:7, ranbp2:7, e2f5:6, ddx21:6, pabpc3:5, chek1:5, selt:5, prkab2:4, senp2:4, cdc40:4, ikbkap:4, mapre2:4, ide:4, csnk1g1:4, osbpl8:4, riok3:4, polr1b:4, ipo7:3, fas:3, plekhf2:3, kat2b:3, psmd7:3, fech:3, psme4:3, kitlg:3, nbn:3, cdc14a:3, strn3:3, arl8b:3, pard6b:2, rhobtb3:2, ubr7:2, mfsd1:2, zc3hav1:…	mapk1:22, ppp2r5c:20, hmgb1:20, myc:19, gsk3b:15, atm:8, map3k7:7, tp53:7, foxo3:7, rbl2:7, ppp2r5e:6, cdc42:6, rac1:6, dvl2:5, smad3:5, erbb2:5, rhoa:5, apc:5, smad4:5, shc1:4, map3k1:4, mapk10:4, sos1:4, mapk9:4, faslg:3, mapk8:3, map3k4:3, insr:3, sos2:3, jun:3, abl1:3, pten:3, mdm2:3, grb2:3, scp2:3, pck2:2, ctnnb1:2, sod2:2, wnt4:2, wnt2:2, irs1:2, wnt5a:2, axin1:2, pdk1:2, cdkn1a:2, dvl1:2,…
up	184	22176	kegg_04660_t_cell_receptor_signaling_pathway	111	22101	1.9531e-07	0.35288	1	2	pik3r1:32, chuk:22, akt3:20, ddx3x:17, sptlc1:11, nlk:10, osbpl8:10, rb1:9, prkab2:9, hipk1:8, tgfbr1:7, chek1:7, csnk1g1:7, spag9:7, polr1b:7, tmpo:6, zc3hav1:6, mef2c:6, fas:6, ikbkap:6, psmd7:6, selt:6, ipo7:5, ide:5, ddx21:5, riok3:5, pabpc3:4, pdlim5:4, usp25:4, mapre2:4, ranbp2:4, psme4:4, arl8b:4, e2f5:3, mfsd1:3, ccdc6:3, pard6b:2, chmp2b:2, ubr7:2, nek1:2, slc25a24:2, cox15:2, cdc40:2, k…	mapk1:22, mapk14:16, gsk3b:15, pak2:14, kras:12, fyn:9, mapk3:9, raf1:8, rela:8, nck1:7, nfkb1:7, map3k7:7, pak4:7, ikbkg:7, akt3:7, nfkb2:6, map2k1:6, cdk4:6, dlg1:6, ppp3cc:6, cdc42:6, nfkbia:5, rhoa:5, ikbkb:5, nfkbib:4, ppp3ca:4, map3k14:4, csde1:4, sos1:4, pak1:4, mapk9:4, map3k8:4, cd4:3, akt1:3, map2k2:3, zap70:3, tec:3, lck:3, nfkbie:3, pik3ca:3, sos2:3, akt2:3, plcg1:3, jun:3, vav1:3, gr…
all	209	33104	reactome_nucleotide_excision_repair	49	25332	2.0674e-07	0.51376	1	1	ercc8:36, cul4b:35, cse1l:32, tmpo:23, polr1b:21, ranbp2:20, rrm1:20, ddx3x:18, psme4:18, e2f5:17, psmd7:15, cdc40:14, ddx21:14, actr2:13, ell2:13, sptlc1:13, ubr7:11, tram1:11, chek1:11, ide:11, nbn:11, asnsd1:10, pabpc3:9, rab10:9, anln:7, plekhf2:7, otud6b:6, eif4b:6, dek:6, cdca7:5, hltf:5, chuk:5, capza1:5, cks2:5, bzw1:5, riok3:5, ap3b1:4, taf13:4, selt:4, tomm70a:3, prkab2:3, kat2b:3, mthf…	rfc4:32, rpa1:32, polr2b:25, cdk7:25, polr2e:22, rfc5:22, rfc2:21, pold1:21, polr2c:19, gtf2h1:17, polr2h:17, lig1:15, pole2:15, polr2a:15, polr2g:14, gtf2h2:13, polr2f:13, pcna:13, pole:13, ddb1:13, ercc3:11, polr2l:11, rfc3:10, ercc1:10, polr2j:10, rpa3:9, pold2:8, mnat1:8, rfc1:8, ac025647.1:8, gtf2h3:7, rad23b:7, polr2d:7, ccnh:7, polr2i:6, pold3:4, gtf2h4:4, ercc2:3, pold4:3, ercc6:3, rpa2:3…
up	184	22176	kegg_04210_apoptosis	89	11560	2.1649e-07	6.6074e-05	0.0092915	5	akt3:18, casp10:16, chuk:15, pik3r1:14, rb1:9, fas:9, ddx3x:8, spag9:6, polr1b:6, prkab2:5, ikbkap:5, chek1:4, ddx21:4, pabpc3:3, cox15:3, osbpl8:3, trove2:3, sptlc1:3, sgk3:3, usp25:2, psmd7:2, mapre2:2, selt:2, fech:2, ide:2, akap11:2, ipo7:2, cdc14a:2, mef2c:2, bag4:2, arl8b:2, pkia:2, kat2b:1, tmpo:1, pard6b:1, hipk1:1, epb41l4b:1, wwp1:1, ranbp2:1, hmgcr:1, stxbp5:1, il7:1, nlk:1, e2f5:1, dm…	chuk:8, prkaca:8, atm:8, rela:8, tp53:7, nfkb1:7, akt3:7, ikbkg:7, ppp3cc:6, prkar1a:6, nfkb2:6, cycs:5, nfkbia:5, ikbkb:5, prkacb:4, prkx:4, casp8:4, ppp3ca:4, map3k14:4, casp7:4, prkar2b:4, faslg:3, akt2:3, tnfrsf1a:3, akt1:3, ntrk1:3, casp9:3, pik3ca:3, ripk1:3, wdr92:2, fadd:2, pik3cd:2, casp10:2, tnfrsf10b:2, cflar:2, capn1:2, pik3cb:2, pik3r1:2, casp6:2, tradd:2, casp3:2, tnfsf10:2, traf2:2…
up	184	22176	hs_b_cell_receptor_signaling_pathway_wp23_35652.txt	157	38868	2.3299e-07	0.2146	1	3	pik3r1:45, chuk:31, nlk:26, ddx3x:23, hipk1:19, prkab2:17, sptlc1:17, akt3:16, tmpo:14, tgfbr1:14, rb1:13, ide:12, osbpl8:12, ipo7:11, pabpc3:11, chek1:11, psme4:11, riok3:11, spag9:10, mfsd1:9, psmd7:9, polr1b:9, ddx21:8, arl8b:8, zc3hav1:7, ikbkap:7, ranbp2:7, csnk1g1:7, sgk3:7, chmp2b:6, selt:6, e2f5:5, cox15:5, pdlim5:5, vps41:5, mapre2:5, cul4b:5, tomm20:5, ubr7:4, nek1:4, slc25a24:4, fas:4,…	actr2:24, mapk1:22, cdk7:18, cdk2:16, mapk14:16, gsk3b:15, actr3:13, arpc5:13, arpc3:13, elk1:12, arpc2:12, hnrnpk:11, stat1:10, pdpk1:9, rps6:9, fyn:9, mapk3:9, raf1:8, rela:8, chuk:8, atf2:8, ccna2:8, nck1:7, map3k7:7, ikbkg:7, csk:7, foxo1:7, rb1:6, map2k1:6, cdk4:6, ptpn11:6, stat3:6, arpc1b:6, syk:5, cycs:5, braf:5, nfkbia:5, rhoa:5, ikbkb:5, crk:5, prkcb:5, prkcd:5, hck:5, ptk2:4, shc1:4, p…
up	184	22176	hs_dna_replication_wp466_34997.txt	42	23510	2.3947e-07	1	1	0	tmpo:26, chek1:23, psme4:20, e2f5:20, ranbp2:17, cul4b:17, ubr7:16, ercc8:16, cdc40:16, cdca7:15, polr1b:14, ide:13, nbn:13, pabpc3:12, psmd7:10, asnsd1:10, ddx3x:9, ddx21:8, sptlc1:8, otud6b:7, ap3b1:6, rb1:6, chuk:5, cdc14a:4, plekhf2:4, hltf:3, riok3:3, ccdc6:2, prdm1:2, zc3hav1:2, tomm70a:2, slc25a24:2, tomm20:2, arl8b:2, hipk1:1, epb41l4b:1, cpeb4:1, selt:1, fech:1, nlk:1, wdr36:1, ipo7:1, n…	rpa1:23, rfc4:22, mcm7:21, mcm6:19, mcm3:18, mcm5:18, pold1:17, cdk2:16, rfc2:15, rfc5:15, orc5l:12, pole2:11, orc2l:11, mcm2:11, mcm4:10, pola2:10, pole:10, cdt1:9, ubc:8, pcna:7, rfc1:7, rfc3:6, cdc6:6, pold2:6, rpa3:5, orc4l:5, orc6l:4, pold3:4, cdc7:4, dbf4:4, pold4:3, rps27ap11:3, rpa2:3, rpa4:3, pola1:2, gmnn:2, cdc45l:1, prim1:1
up	184	22176	reactome_g2_m_checkpoints	43	22525	2.3972e-07	0.36176	1	1	chek1:26, tmpo:22, e2f5:22, psme4:21, ranbp2:15, ubr7:14, cdca7:14, ide:14, cdc40:14, polr1b:13, asnsd1:12, nbn:10, psmd7:9, otud6b:9, rb1:8, cul4b:8, pabpc3:8, ddx3x:8, ddx21:8, sptlc1:8, ap3b1:7, ercc8:7, slc25a24:5, cdc14a:5, plekhf2:5, chuk:3, hipk1:3, nlk:3, riok3:3, kat2b:2, ccdc6:2, selt:2, nek1:2, tomm70a:2, csnk1g1:2, hltf:2, tomm20:2, tgfbr1:2, arl8b:2, epb41l4b:1, cpeb4:1, prdm1:1, pot…	rpa1:23, rfc4:22, mcm7:21, mcm6:19, mcm3:18, mcm5:18, cdc2:17, cdk2:16, rfc2:15, rfc5:15, orc5l:12, orc2l:11, mcm2:11, mcm4:10, ccnb1:10, wee1:9, ccnb2:9, rad9a:8, atm:8, rfc3:6, cdc6:6, rpa3:5, hus1:5, chek1:5, orc4l:5, atr:5, orc6l:4, chek2:4, clspn:4, cdc7:4, dbf4:4, cdc25a:3, rpa2:3, cdc25c:2, atrip:1, cdc45l:1
all	209	33104	aurora_a_signaling	64	18360	2.455e-07	0.126512	0.849044	2	chuk:21, chek1:17, ddx3x:16, cse1l:14, tmpo:12, akt3:11, polr1b:11, ddx21:10, rrm1:9, cks2:9, spag9:9, actr2:7, rb1:7, ugp2:7, capza1:7, mthfd2:7, pik3r1:7, anln:6, ppp2cb:6, eif4b:6, dek:6, hipk1:6, psmd7:6, ranbp2:6, nlk:6, ubr7:5, e2f5:5, prkab2:5, pabpc3:5, ikbkap:5, tram1:5, tgfbr1:5, psme4:5, nbn:5, cdc14a:5, cdca7:4, itgb1:4, tomm70a:4, sptlc1:4, ide:4, csnk1g1:4, trove2:4, arl8b:4, zc3hav…	ran:43, xpo1:39, ube2d3:25, mapk14:22, gsk3b:18, aurkb:14, aurka:13, ppp2r5d:12, tpx2:11, atm:11, chuk:10, prkaca:9, dlgap5:9, rela:9, nfkb1:8, ikbkg:8, tp53:7, arrb2:7, ripk2:6, ckap5:6, oaz1:6, src:6, birc5:6, nfkb2:6, tacc3:6, syk:5, akt1:5, map3k14:5, nfkbia:5, ikbkb:5, rel:4, cenpa:4, pak1:4, prkca:4, pik3ca:4, fzr1:4, rasa1:4, tnfrsf1a:3, malt1:3, lck:3, mdm2:3, cyld:3, brca1:3, traf6:2, re…
up	184	22176	kegg_05212_pancreatic_cancer	73	17952	2.4857e-07	1.0008e-05	0.00547771	5	akt3:22, pik3r1:20, chuk:14, rb1:13, tgfbr1:11, nlk:11, ddx3x:10, chek1:9, polr1b:9, hipk1:8, tmpo:7, e2f5:7, nbn:6, spag9:6, riok3:6, prkab2:5, osbpl8:5, ddx21:5, arl8b:5, mfsd1:4, mapre2:4, pabpc3:3, mef2c:3, fas:3, cdc40:3, sptlc1:3, vps41:3, ikbkap:3, psmd7:3, ranbp2:3, selt:3, csnk1g1:3, trove2:3, pard6b:2, chmp2b:2, ubr7:2, cdca7:2, zc3hav1:2, ipo7:2, nek1:2, ate1:2, cox15:2, kat2b:2, casp1…	mapk1:22, kras:12, rad51:10, stat1:10, egfr:9, mapk3:9, jak1:9, chuk:8, raf1:8, rela:8, tp53:7, nfkb1:7, e2f1:7, akt3:7, ikbkg:7, rb1:6, smad2:6, cdc42:6, nfkb2:6, map2k1:6, cdk4:6, stat3:6, rac1:6, braf:5, smad4:5, smad3:5, erbb2:5, ikbkb:5, mapk10:4, tgfbr2:4, mapk9:4, mapk8:3, araf:3, akt2:3, akt1:3, casp9:3, arhgef6:3, pik3ca:3, rac3:2, pik3cd:2, pik3cb:2, pik3r1:2, e2f3:2, rac2:2, ccnd1:2, t…
up	184	22176	biocarta_raccycd_pathway	26	8963	2.6015e-07	1.99902e-05	0.00615448	3	chuk:10, akt3:10, rb1:9, ddx3x:9, tmpo:7, chek1:7, pik3r1:6, spag9:6, polr1b:6, psme4:4, e2f5:4, ikbkap:4, hipk1:3, cdca7:3, selt:3, nlk:3, ipo7:3, nek1:3, pabpc3:3, trove2:3, sptlc1:3, tgfbr1:3, psmd7:2, ccdc6:2, ranbp2:2, prkab2:2, csnk1g1:2, ddx21:2, cdc40:2, riok3:2, arl8b:2, pard6b:1, epb41l4b:1, mapre2:1, chmp2b:1, ubr7:1, hmgcr:1, casp10:1, kitlg:1, snapc3:1, mfsd1:1, ide:1, zc3hav1:1, ate…	mapk1:22, cdk2:16, mapk3:9, chuk:8, raf1:8, rela:8, e2f1:7, nfkb1:7, ikbkg:7, cdk4:6, rb1:6, rac1:6, nfkbia:5, rhoa:5, ikbkb:5, tfdp1:5, ccne1:4, pak1:4, pik3ca:3, akt1:3, cdkn1a:2, hras:2, pik3r1:2, ccnd1:2, cdk6:1, cdkn1b:1
up	184	22176	reactome_ctla4_inhibitory_signaling	20	7508	2.6545e-07	0.094722	0.717847	1	pik3r1:8, slmap:8, strn3:8, ddx3x:6, chuk:5, psmd7:4, ranbp2:4, mapre2:4, fech:4, nlk:4, csnk1g1:4, fgfr1op2:4, ddx21:4, polr1b:4, chek1:3, chmp2b:3, psme4:3, ide:3, pabpc3:3, osbpl8:3, fnbp1l:3, arl8b:3, tmpo:2, hipk1:2, ccdc6:2, hmgcr:2, selt:2, ipo7:2, prkab2:2, fas:2, sptlc1:2, tgfbr1:2, kat2b:1, epb41l4b:1, ubr7:1, tmem87a:1, e2f5:1, znf365:1, cul4b:1, zc3hav1:1, nek1:1, ate1:1, fubp3:1, swa…	ppp2r5c:20, ppp2r1a:14, ppp2r1b:14, ppp2r5d:10, ppp2ca:9, fyn:9, pdpk1:9, akt3:7, yes1:7, ppp2cb:6, ptpn11:6, src:5, ppp2r5b:4, lck:3, akt2:3, ppp2r5a:3, akt1:3, cd86:1
all	209	33104	il2-mediated_signaling_events	108	35026	2.9335e-07	0.43128	1	2	chuk:33, ddx3x:29, pik3r1:22, eif4b:21, capza1:21, ppp2cb:19, cse1l:18, tmpo:18, nlk:17, actr2:17, polr1b:17, rb1:15, akt3:15, pabpc3:14, tram1:14, ddx21:13, spag9:13, ugp2:12, sptlc1:12, hipk1:12, psme4:10, chek1:10, ranbp2:10, ipo7:9, itgb1:9, psmd7:9, prkab2:9, adh5:8, rrm1:8, arl8b:8, fas:8, tgfbr1:8, bnip2:7, ikbkap:7, ccdc6:7, bzw1:7, rab10:7, ide:7, e2f5:6, cdc40:6, csnk1g1:6, nbn:6, ubr7:…	sp1:44, ran:43, xpo1:39, mapk1:30, hsp90aa2:27, ube2d3:25, myc:24, mapk14:22, cdk2:20, stat1:19, raf1:14, ccna2:14, rhoa:13, jak1:13, ppp2r5d:12, rps6:11, map2k1:11, myb:11, atm:11, calm1:10, stat3:10, chuk:10, ptpn11:9, rela:9, fyn:9, calm3:9, calm2:9, nfkb1:8, e2f1:8, ikbkg:8, elf1:8, rac1:8, grb2:8, shc1:7, rps6kb1:7, arrb2:7, foxo3:7, prkcb:7, nfkb2:6, eif3a:6, ripk2:6, src:6, syk:5, stat5b:5…
up	184	22176	reactome_trka_signalling_from_the_plasma_membrane	103	24334	3.1362e-07	0.048838	0.487426	3	pik3r1:24, akt3:23, chuk:18, nlk:14, prkab2:13, polr1b:13, pde8a:10, hipk1:9, tmpo:8, mef2c:8, ddx3x:8, sptlc1:8, riok3:8, tgfbr1:7, ranbp2:7, osbpl8:7, rb1:6, pabpc3:6, fas:6, chek1:6, csnk1g1:6, arl8b:6, chmp2b:5, nek1:5, mapre2:5, cox15:4, hmgcr:4, selt:4, akap11:4, spag9:4, sgk3:4, mfsd1:3, ipo7:3, pdlim5:3, vps41:3, ikbkap:3, pkia:3, kat2b:3, psmd7:3, ccdc6:3, psme4:3, prdm1:3, ide:3, shox2:…	foxo4:28, mapk1:22, mapk14:16, gsk3b:15, kras:12, pdpk1:9, mapk3:9, raf1:8, chuk:8, prkaca:8, calm1:7, foxo1:7, foxo3:7, akt3:7, map2k1:6, stat3:6, kidins220:6, prkar1a:6, calm3:6, braf:5, ywhab:5, rhoa:5, crk:5, src:5, prkcd:5, calm2:5, shc1:4, prkacb:4, rap1a:4, mapkap1:4, sos1:4, tsc2:4, adcy7:4, gsk3a:4, prkar2b:4, akt1:3, mapk7:3, ntrk1:3, map2k2:3, casp9:3, pik3ca:3, adcy2:3, rps6kb2:3, akt…
all	209	33104	hs_dna_damage_response_wp1530_38644.txt	98	20571	3.159e-07	0.0070812	0.140088	4	chek1:21, cse1l:21, rb1:20, rrm1:18, e2f5:16, tmpo:15, psme4:15, nbn:15, anln:12, ranbp2:11, ide:11, ddx3x:10, cks2:10, eif4b:9, cdca7:8, mthfd2:8, actr2:7, asnsd1:7, cdc40:7, chuk:7, capza1:7, casp10:7, ddx21:7, polr1b:7, dek:6, cdc14a:6, ubr7:5, nek1:5, slc25a24:5, akt3:5, zc3hav1:4, ipo7:4, psip1:4, pabpc3:4, tram1:4, ap3b1:4, hipk1:4, psmd7:4, nlk:4, cul4b:4, ugp2:3, otud6b:3, fas:3, sptlc1:3…	mcm7:30, myc:24, prkdc:24, smc1a:23, cdc2:23, cdk2:20, mre11a:18, rad9a:15, rad51:15, tlk2:15, ccnb2:15, ccnb1:14, rad50:13, chek1:11, atm:11, cdk5:10, h2afx:8, e2f1:8, cdk4:8, casp3:8, rfc1:8, ccne1:8, tp53:7, cycs:7, cdc25a:7, atr:7, rb1:6, chek2:6, nbn:6, fancd2:6, ccne2:6, casp8:4, tlk1:4, ccng1:3, cdc25c:3, abl1:3, pml:3, rpa2:3, mdm2:3, bax:3, casp9:3, brca1:3, bid:2, tnfrsf10b:2, ddb2:2, c…
up	184	22176	reactome_late_phase_of_hiv_life_cycle	90	41317	3.1573e-07	0.2202	1	2	ranbp2:45, e2f5:32, psme4:28, tmpo:26, cdc40:25, polr1b:25, ddx3x:23, ddx21:22, pabpc3:21, taf13:21, sptlc1:19, psmd7:19, ubr7:18, ipo7:13, ell2:13, asnsd1:13, cul4b:13, kat2b:12, ide:12, senp2:11, otud6b:10, ercc8:10, tomm70a:9, riok3:8, arl8b:8, rb1:7, fubp3:7, ap3b1:7, csnk1g1:7, nbn:7, chek1:6, hltf:5, chuk:5, cdc14a:5, zc3hav1:4, cox15:4, selt:4, nlk:4, wdr36:4, osbpl8:4, tomm20:4, cdca7:3, …	xpo1:28, ran:24, supt16h:20, polr2b:19, ssrp1:18, cdk7:18, ncbp2:16, nup98:16, polr2e:16, polr2c:15, nup153:15, ranbp2:15, nup54:15, polr2a:14, polr2h:13, gtf2h1:12, polr2f:11, nup93:10, gtf2h2:10, seh1l:10, polr2j:9, polr2l:9, gtf2e1:9, pom121:8, ercc3:8, rangap1:8, nup85:8, tpr:7, mnat1:7, nup107:7, polr2g:7, taf1:7, nup133:6, rnmt:6, ccnh:6, gtf2h3:6, nup88:6, gtf2a1:6, nup210:6, tbp:6, polr2d…
up	184	22176	signaling_by_aurora_kinases	98	33143	3.5439e-07	0.26916	1	2	tmpo:28, chek1:27, chuk:24, ddx3x:22, ddx21:21, psme4:17, polr1b:17, pabpc3:15, ranbp2:15, e2f5:13, cdca7:12, akt3:12, cdc40:10, sptlc1:10, spag9:10, ide:9, nbn:9, rb1:8, ubr7:8, ipo7:8, psmd7:8, selt:8, cdc14a:8, pik3r1:7, ikbkap:6, hipk1:6, nlk:6, wwp1:5, nek1:5, tomm70a:5, prkab2:5, tgfbr1:5, kat2b:5, csnk1g1:5, trove2:5, zc3hav1:4, cox15:4, ccdc6:4, tomm20:4, riok3:4, arl8b:4, fubp3:3, slc25a…	xpo1:28, ran:24, ncl:24, smc4:19, mapk14:16, npm1:15, kif23:15, gsk3b:15, ube2d3:13, ppp2r5d:10, nsun2:10, ncapd2:9, aurka:9, psma3:9, h3f3b:8, rela:8, chuk:8, racgap1p:8, prkaca:8, aurkb:8, ppp1cc:8, atm:8, nfkb1:7, ikbkg:7, tp53:7, cul3:7, ndc80:6, nfkb2:6, ripk2:6, syk:5, vim:5, arrb2:5, nfkbia:5, rhoa:5, ikbkb:5, tpx2:5, smc2:5, src:5, bub1:5, map3k14:4, h3f3a:4, tacc3:4, cdca8:4, rasa1:4, re…
all	209	33104	reactome_transcription_coupled_ner	44	24091	3.7362e-07	0.44666	1	1	ercc8:31, cse1l:31, cul4b:30, tmpo:23, polr1b:21, rrm1:20, ranbp2:19, ddx3x:17, psme4:17, e2f5:16, cdc40:14, psmd7:14, actr2:13, ddx21:13, ell2:12, sptlc1:12, ubr7:11, chek1:11, ide:11, nbn:11, asnsd1:10, tram1:10, pabpc3:9, rab10:9, anln:7, plekhf2:7, otud6b:6, eif4b:6, dek:6, cdca7:5, hltf:5, chuk:5, capza1:5, cks2:5, taf13:4, bzw1:4, riok3:4, tomm70a:3, prkab2:3, kat2b:3, ap3b1:3, mthfd2:3, se…	rfc4:32, rpa1:32, polr2b:25, cdk7:25, polr2e:22, rfc5:22, rfc2:21, pold1:21, polr2c:19, gtf2h1:17, polr2h:17, lig1:15, pole2:15, polr2a:15, polr2g:14, gtf2h2:13, polr2f:13, pcna:13, pole:13, ercc3:11, polr2l:11, rfc3:10, ercc1:10, polr2j:10, rpa3:9, pold2:8, mnat1:8, rfc1:8, ac025647.1:8, gtf2h3:7, polr2d:7, ccnh:7, polr2i:6, pold3:4, gtf2h4:4, ercc2:3, pold4:3, ercc6:3, rpa2:3, xab2:3, ercc5:2, …
up	184	22176	biocarta_ceramide_pathway	22	5850	3.8046e-07	1	1	0	chuk:9, casp10:5, ddx3x:5, fas:5, akt3:4, spag9:4, arl8b:4, tmpo:3, psmd7:3, rb1:3, chek1:3, mapre2:3, ide:3, sptlc1:3, polr1b:3, hipk1:2, ranbp2:2, ubr7:2, nlk:2, pik3r1:2, nek1:2, prkab2:2, csnk1g1:2, pabpc3:2, cox15:2, cdc40:2, bag4:2, tgfbr1:2, ap3b1:1, chmp2b:1, selt:1, fech:1, psme4:1, zc3hav1:1, ipo7:1, cps1:1, swap70:1, osbpl8:1, slmap:1, mbnl3:1, ddx21:1, abhd10:1, pdlim5:1, vps41:1, cre…	mapk1:22, mapk3:9, raf1:8, aifm1:8, rela:8, nfkb1:7, map2k1:6, map2k4:5, cycs:5, nsmaf:4, map3k1:4, casp8:4, mapk8:3, tnfrsf1a:3, ripk1:3, fadd:2, tradd:2, traf2:2, bad:1, bax:1, bcl2:1
all	209	33104	signaling_events_regulated_by_ret_tyrosine_kinase	69	18696	3.8782e-07	0.155026	0.955767	2	chuk:23, pik3r1:20, ddx3x:19, capza1:13, actr2:11, spag9:11, polr1b:11, sptlc1:9, cse1l:9, itgb1:8, ppp2cb:8, ugp2:8, tram1:8, akt3:8, tmpo:7, ikbkap:7, nlk:7, ddx21:7, ipo7:6, pabpc3:6, eif4b:6, adh5:6, tgfbr1:6, hipk1:6, psmd7:6, chek1:6, ranbp2:6, arl8b:6, rb1:5, psme4:5, cul4b:5, csnk1g1:5, rab10:5, riok3:5, ubr7:4, prkab2:4, fas:4, selt:4, ide:4, bzw1:4, nbn:4, osbpl8:4, trove2:4, e2f5:3, zc…	ran:43, xpo1:39, mapk1:30, ube2d3:25, mapk14:22, rhoa:13, atm:11, chuk:10, nck1:10, ptpn11:9, prkaca:9, rela:9, nfkb1:8, rap1a:8, rac1:8, grb2:8, ikbkg:8, shc1:7, arrb2:7, crk:7, ptk2:6, ripk2:6, src:6, nfkb2:6, sos1:5, syk:5, map3k14:5, nfkbia:5, ikbkb:5, rel:4, pak1:4, prkca:4, ret:4, pik3ca:4, rasa1:4, mapk8:3, tnfrsf1a:3, jun:3, hras:3, malt1:3, lck:3, cyld:3, traf6:2, relb:2, pik3r1:2, irs2:…
all	209	33104	reactome_formation_of_tubulin_folding_intermediates_by_cct_tric	22	15983	4.0048e-07	1	1	0	pabpc3:19, cse1l:19, ddx3x:16, tmpo:15, capza1:14, eif4b:13, ddx21:13, polr1b:13, rrm1:11, tomm70a:11, ppp2cb:11, sptlc1:11, bzw1:9, actr2:8, ccdc6:8, psme4:8, cks2:8, anln:8, fgfr1op2:8, slmap:8, strn3:8, chuk:7, ranbp2:7, mapre2:7, zc3hav1:7, psmd7:6, e2f5:5, ide:5, ipo7:5, tomm20:5, dek:4, mthfd2:4, ubr7:4, ugp2:4, hmgcr:3, rab10:3, tram1:3, chek1:2, fubp3:2, ubqln1:2, nbn:2, adh5:2, asnsd1:2,…	cct6a:40, cct2:37, cct5:36, cct8:34, cct3:30, cct7:26, tuba1b:21, cct4:21, tuba1:18, tuba1a:16, tuba1c:16, tcp1:12, tuba3d:11, tubb2c:7, tubb4:6, tubb3:6, tubb2a:4, tubb1:4, tubb2b:3, tubb6:3, tuba3c:3, af146191.1:1
all	209	33104	aurora_b_signaling	41	17160	4.0194e-07	1	1	0	cse1l:24, rrm1:21, tmpo:20, cks2:20, dek:14, chek1:13, psme4:13, mthfd2:12, ddx21:12, anln:11, capza1:11, pabpc3:10, ranbp2:10, cdca7:9, e2f5:9, eif4b:8, cdc40:8, actr2:7, tram1:7, bzw1:7, polr1b:7, ddx3x:6, sptlc1:6, rab10:6, wwp1:5, ubr7:5, ipo7:5, nek1:5, selt:5, ide:5, cdc14a:5, nbn:4, ugp2:3, chuk:3, psmd7:3, slmap:3, rb1:2, ppp2cb:2, slc25a24:2, adh5:2, pdlim5:2, kat2b:2, ap3b1:2, ccdc6:2, …	ncl:35, smc4:30, npm1:24, kif23:22, psma3:19, ppp1cc:16, h3f3b:15, ncapd2:15, nsun2:15, racgap1p:14, aurkb:14, aurka:13, rhoa:13, ppp2r5d:12, ndc80:12, cul3:11, bub1:11, smc2:9, ncaph:8, vim:7, cdca8:7, ncapg:7, kif20a:6, birc5:6, h3f3a:6, cenpa:4, kif2c:4, pebp1:4, rasa1:4, aurkc:3, sgol1:3, cbx5:2, incenp:2, des:1, evi5:1, stmn1:1, mylk:1, tacc1:1
all	209	33104	proteogylcan_syndecan-mediated_signaling_events	700	144484	4.0277e-07	0.040756	0.438349	13	actr2:98, pik3r1:89, capza1:85, cse1l:84, chuk:76, ddx3x:75, eif4b:65, sptlc1:62, tram1:59, akt3:58, pabpc3:57, tmpo:55, ranbp2:52, itgb1:51, psme4:48, ugp2:43, nlk:42, bzw1:42, ide:42, rrm1:40, ddx21:37, riok3:37, rb1:36, psmd7:36, polr1b:36, tgfbr1:35, ppp2cb:33, rab10:33, hipk1:32, e2f5:31, prkab2:30, arl8b:29, ipo7:28, cdc40:27, chek1:27, spag9:25, fas:23, zc3hav1:22, cks2:22, csnk1g1:22, tom…	sp1:44, ran:43, xpo1:39, eif4a1:33, csnk1a1:32, foxo4:30, mapk1:30, ddx5:29, ranbp9:29, ywhaz:28, hsp90aa2:27, cse1l:26, kpnb1:26, ube2d3:25, kpna2:24, prkdc:24, prmt1:23, rab5a:23, mapk14:22, msh2:22, pak2:22, arf1:21, ywhaq:21, iqgap1:21, cdk2:20, prmt5:20, plk1:19, cltc:19, csnk2a1:19, stat1:19, gsk3b:18, copa:17, usp7:17, ctnna1:17, ppp2ca:16, ppp1cc:16, trim28:16, elk1:15, nedd8:15, abi1:15,…
up	184	22176	reactome_double_strand_break_repair	21	9657	4.0403e-07	0.10459	0.755878	1	nbn:18, e2f5:9, chek1:8, psme4:8, ranbp2:7, tmpo:6, cdc40:6, chuk:5, cul4b:5, ide:5, ddx3x:5, asnsd1:5, polr1b:5, ap3b1:4, ercc8:4, pabpc3:4, kat2b:3, psmd7:3, ubr7:3, pot1:3, ddx21:3, sptlc1:3, plekhf2:3, tomm20:3, riok3:3, cpeb4:2, selt:2, ipo7:2, nek1:2, slc25a24:2, cox15:2, cdc14a:2, hipk1:1, rb1:1, slc35b3:1, cdca7:1, fech:1, nlk:1, prdm1:1, zc3hav1:1, fubp3:1, csnk1g1:1, hltf:1, osbpl8:1, a…	xrcc5:29, rpa1:23, prkdc:17, mre11a:14, lig1:11, rad50:11, rad51:10, atm:8, h2afx:6, tdp1:6, xrcc6:6, rpa3:5, rpa2:3, nbn:3, tp53bp1:3, brca1:3, rad52:1, xrcc4:1, mdc1:1, lig4:1, brca2:1
all	209	33104	hs_g1_to_s_cell_cycle_control_wp45_38746.txt	68	25848	4.264e-07	0.14902	0.929206	2	cse1l:32, rrm1:28, e2f5:27, tmpo:26, chek1:24, rb1:20, psme4:20, anln:18, ranbp2:17, cks2:17, cdc40:14, dek:14, ide:14, cdca7:13, polr1b:13, mthfd2:12, pabpc3:11, ubr7:10, cul4b:10, ddx21:10, actr2:9, otud6b:9, ddx3x:9, capza1:9, ercc8:9, eif4b:8, asnsd1:8, cdc14a:8, sptlc1:6, chuk:6, hipk1:6, nlk:6, ugp2:5, tram1:5, ap3b1:5, nbn:5, riok3:5, prkab2:4, slc25a24:4, psmd7:4, ipo7:3, adh5:3, ccdc6:3,…	rpa1:32, mcm7:30, mcm3:29, mcm6:28, mcm5:28, cdk7:25, myc:24, cdc2:23, cdk2:20, mcm4:18, mcm2:18, orc5l:16, pole2:15, ccnb1:14, pola2:14, orc2l:14, pcna:13, pole:13, wee1:11, atm:11, orc6l:10, rpa3:9, tfdp1:9, e2f1:8, cdk4:8, mnat1:8, ccne1:8, tp53:7, e2f5:7, cdc25a:7, orc4l:7, ccnh:7, rb1:6, ccne2:6, cdc45l:5, tfdp2:4, rbl1:3, rpa2:3, mdm2:3, e2f3:3, prim1:3, e2f4:2, creb3l4:2, cdkn1a:2, ccnd1:2…
up	184	22176	reactome_energy_dependent_regulation_of_mtor_by_lkb1_ampk	17	3031	5.0333e-07	0.06725	0.583025	1	prkab2:6, nek1:4, sptlc1:4, chek1:3, osbpl8:3, hipk1:2, psmd7:2, nlk:2, ide:2, tomm70a:2, pabpc3:2, asnsd1:2, cdc40:2, akt3:2, plekhf2:2, riok3:2, tgfbr1:2, arl8b:2, chuk:1, tmpo:1, ap3b1:1, rb1:1, ranbp2:1, mapre2:1, chmp2b:1, hmgcr:1, psme4:1, pot1:1, pik3r1:1, fubp3:1, csnk1g1:1, cox15:1, tap2:1, ddx3x:1, tmem33:1, sgk3:1	cab39:16, ppm1a:9, rheb:8, prkaa1:6, prkab1:4, tsc2:4, prkag1:3, stk11:3, prkab2:3, strada:2, prkag3:2, stradb:2, tsc1:1, prkag2:1
all	209	33104	hs_glycogen_metabolism_wp500_38907.txt	36	10135	5.2032e-07	0.0196482	0.279731	2	ppp2cb:15, ugp2:15, capza1:13, strn3:12, slmap:10, ddx3x:8, ide:8, usp25:6, ranbp2:6, fech:6, cse1l:6, tmpo:5, actr2:5, pabpc3:5, cox15:5, eif4b:5, psme4:5, ddx21:5, polr1b:5, adh5:4, chuk:4, psmd7:4, mapre2:4, fgfr1op2:4, sgk3:4, fas:3, sptlc1:3, tram1:3, bzw1:3, osbpl8:3, rab10:3, akt3:3, arl8b:3, ipo7:2, prkab2:2, dek:2, ccdc6:2, chek1:2, hmgcr:2, selt:2, nlk:2, akap11:2, chmp2b:1, ubr7:1, e2f…	ppp2r5c:30, ppp2r1b:21, gsk3b:18, ppp2r1a:17, ugp2:16, ppp2ca:16, ppp2r5e:13, ppp2r5d:12, calm1:10, calm3:9, calm2:9, ppp2cb:8, gyg1:7, ppp2r2a:6, ppp2r5b:5, pygl:5, gys1:4, gbe1:4, agl:4, ppp2r5a:4, gsk3a:4, ppp2r4:3, pygm:2, phkb:2, phka2:2, ppp2r2b:2, pgm1:1, ppp2r2c:1, gys2:1, pygb:1, ppp2r3b:1
down	25	10928	hs_diurnally_regulated_genes_with_circadian_orthologs_wp410_34642.txt	48	12765	5.3233e-07	1.58666e-06	0.00195397	2	actr2:13, cse1l:13, bzw1:11, rab10:10, capza1:9, tram1:9, ugp2:6, rrm1:6, ubqln1:5, adh5:5, cks2:5, eif4b:4, dek:3, pfn2:3, ostc:3, tmem66:2, ppt1:2, itgb1:2, ppp2cb:1, bnip2:1, anln:1	hspa8:14, psma4:11, cbx3:11, sumo1:9, ncoa4:8, azin1:8, eif4g2:6, zfr:6, vapa:6, ugp2:5, sumo3:5, dazap2:4, cebpb:3, ppp2cb:2, pura:2, qki:2, tubb3:2, dnaja1:2, map3k7ip2:2, sf3a3:1, pigf:1, gstp1:1, nckap1:1, herpud1:1, gstm3:1
all	209	33104	biocarta_dnafragment_pathway	10	3721	5.5718e-07	1	1	0	tmpo:4, actr2:4, rrm1:4, psme4:4, cks2:4, pabpc3:4, cse1l:4, dek:3, rb1:3, capza1:3, ranbp2:3, casp10:3, fubp3:3, bzw1:3, ddx21:3, cdc40:3, polr1b:3, psmd7:2, chek1:2, cdca7:2, e2f5:2, anln:2, psip1:2, ugp2:2, osbpl8:2, eif4b:2, rab10:2, asnsd1:2, sptlc1:2, plekhf2:2, tram1:2, riok3:2, arl8b:2, kat2b:1, usp25:1, ap3b1:1, mthfd2:1, ubr7:1, selt:1, mfsd1:1, slc25a24:1, hltf:1, nbn:1, bnip2:1, cdc14…	hmgb1:33, hmgb2:25, top2b:19, top2a:13, casp3:8, casp7:4, gzmb:1
all	209	33104	reactome_dual_incision_reaction_in_gg_ner	20	7266	5.6474e-07	1	1	0	cul4b:20, ercc8:20, cse1l:12, psme4:7, e2f5:7, ranbp2:6, tram1:6, actr2:5, sptlc1:5, psmd7:4, taf13:4, ubr7:4, rrm1:4, ide:4, asnsd1:4, riok3:4, tmpo:3, nlk:3, prkab2:3, bzw1:3, nbn:3, ddx3x:3, polr1b:3, kat2b:2, chuk:2, hipk1:2, ap3b1:2, chek1:2, capza1:2, selt:2, pabpc3:2, hltf:2, otud6b:2, eif4b:2, rab10:2, cdc40:2, dek:1, rb1:1, mthfd2:1, pik3r1:1, cks2:1, nek1:1, fubp3:1, ugp2:1, slc25a24:1,…	rpa1:32, cdk7:25, gtf2h1:17, gtf2h2:13, ddb1:13, ercc3:11, ercc1:10, rpa3:9, mnat1:8, gtf2h3:7, rad23b:7, ccnh:7, gtf2h4:4, ercc2:3, rpa2:3, xpa:2, xpc:2, ercc4:2, ddb2:2, ercc5:2
up	184	22176	hs_wnt_signaling_pathway_netpath_wp363_38067.txt	112	31195	5.979e-07	0.35966	1	2	nlk:23, fzd3:16, chuk:15, hipk1:15, tgfbr1:14, pabpc3:13, prkab2:12, ddx3x:12, csnk1g1:12, tmpo:11, rb1:11, e2f5:10, psme4:10, ide:10, sptlc1:9, chek1:9, ranbp2:9, selt:9, psmd7:8, pik3r1:7, tomm20:7, polr1b:7, cdc40:6, mapre2:6, ddx21:6, akt3:6, ubr7:5, ipo7:5, senp2:5, kat2b:5, spag9:5, riok3:5, arl8b:5, cox15:4, trim2:4, pdlim5:4, tead1:4, lrrc1:4, klf3:3, mef2c:3, ap3b1:3, ccdc6:3, kitlg:3, c…	lef1:29, mapk1:22, ruvbl1:22, csnk1a1:21, sumo1:19, cdc2:17, gsk3b:15, csnk2a1:14, skp1:14, cul1:13, sumo2:10, ppp2ca:9, mapk3:9, sox9:9, raf1:8, csnk1d:8, map3k7:7, myb:7, mark2:6, ctbp2:6, tcf4:6, dlg1:6, jup:6, tbp:6, csnk2a2:6, rac1:6, dvl2:5, camk2d:5, smad3:5, arrb2:5, rhoa:5, apc:5, nlk:5, tcf3:5, smad4:5, prkcb:5, camk2a:5, ep300:4, ctbp1:4, csnk2b:4, camk2b:4, hipk2:4, mapk9:4, pax2:4, m…
all	209	33104	hs_dna_damage_response_wp707_38647.txt	68	18982	6.0791e-07	0.00064726	0.0295222	4	chek1:20, cse1l:20, rb1:19, rrm1:17, e2f5:15, nbn:15, tmpo:14, psme4:14, anln:11, ranbp2:10, ide:10, ddx3x:9, cks2:9, eif4b:8, actr2:7, cdca7:7, chuk:7, mthfd2:7, casp10:7, asnsd1:6, cdc40:6, capza1:6, cdc14a:6, ddx21:6, polr1b:6, nek1:5, slc25a24:5, dek:5, akt3:5, ubr7:4, zc3hav1:4, psip1:4, tram1:4, hipk1:4, nlk:4, cul4b:4, ipo7:3, otud6b:3, fas:3, plekhf2:3, tgfbr1:3, kat2b:3, ap3b1:3, psmd7:3…	myc:24, prkdc:24, smc1a:23, cdc2:23, cdk2:20, mre11a:18, rad9a:15, rad51:15, tlk2:15, ccnb2:15, ccnb1:14, rad50:13, chek1:11, atm:11, cdk5:10, h2afx:8, e2f1:8, cdk4:8, casp3:8, rfc1:8, ccne1:8, tp53:7, cycs:7, cdc25a:7, atr:7, rb1:6, chek2:6, nbn:6, fancd2:6, ccne2:6, casp8:4, tlk1:4, cdc25c:3, abl1:3, pml:3, rpa2:3, mdm2:3, bax:3, casp9:3, brca1:3, bid:2, tnfrsf10b:2, ddb2:2, cdkn1a:2, ccnd1:2, …
up	184	22176	tcr_signaling_in_na__xef_ve_cd4__t_cells	126	29653	6.1521e-07	0.45386	1	2	chuk:33, pik3r1:30, ddx3x:26, akt3:15, tmpo:13, fas:13, nlk:12, polr1b:12, hipk1:11, spag9:11, rb1:10, prkab2:9, pabpc3:9, sptlc1:9, ikbkap:8, tgfbr1:8, chek1:8, ranbp2:8, osbpl8:8, ddx21:8, arl8b:8, psmd7:7, zc3hav1:6, csnk1g1:6, riok3:6, chmp2b:5, ipo7:5, mapre2:5, psme4:5, cul4b:5, ubr7:4, tomm70a:4, mef2c:4, pdlim5:4, cdc40:4, kat2b:4, ide:4, nbn:4, trove2:4, e2f5:3, mfsd1:3, vps41:3, ccdc6:3…	xpo1:28, ran:24, mapk1:22, mapk14:16, ube2d3:13, elk1:12, pdpk1:9, fyn:9, raf1:8, rela:8, chuk:8, prkaca:8, atm:8, nck1:7, nfkb1:7, map3k7:7, calm1:7, ikbkg:7, csk:7, nfkb2:6, map2k1:6, ptpn11:6, ripk2:6, cdc42:6, calm3:6, syk:5, braf:5, arrb2:5, nfkbia:5, ikbkb:5, crk:5, src:5, prkcb:5, map2k4:5, calm2:5, shc1:4, flna:4, rap1a:4, map3k14:4, map3k1:4, rel:4, sos1:4, map3k8:4, faslg:3, mapk8:3, tn…
up	184	22176	cd40/cd40l_signaling	56	15830	6.2648e-07	0.058092	0.539223	2	chuk:21, ddx3x:18, akt3:12, polr1b:11, spag9:10, pik3r1:9, ddx21:8, tmpo:7, chek1:6, pabpc3:5, ikbkap:5, psmd7:5, ranbp2:5, nlk:5, rb1:4, ipo7:4, fas:4, sptlc1:4, csnk1g1:4, nbn:4, trove2:4, arl8b:4, e2f5:3, tomm70a:3, tgfbr1:3, hipk1:3, ccdc6:3, psme4:3, ide:3, ubr7:2, zc3hav1:2, fubp3:2, prkab2:2, mef2c:2, cdc40:2, plekhf2:2, kat2b:2, usp25:2, mapre2:2, casp10:2, selt:2, cul4b:2, cdc14a:2, mbnl…	xpo1:28, ran:24, myc:19, mapk14:16, ube2d3:13, chuk:8, atm:8, rela:8, nfkb1:7, stat5a:7, ikbkg:7, ripk2:6, nfkb2:6, syk:5, src:5, map2k4:5, arrb2:5, nfkbia:5, ikbkb:5, rel:4, mapk10:4, map3k14:4, map3k1:4, tnfrsf1a:3, jun:3, akt1:3, lck:3, jak3:3, pik3ca:3, traf6:2, relb:2, pik3r1:2, cd40lg:2, malt1:2, prkca:2, cyld:2, traf2:2, cd40:1, tnfaip3:1, traf1:1, mapk11:1, bcl2l1:1, bcl10:1, btrc:1, cblb…
all	209	33104	biocarta_death_pathway	33	3642	6.4965e-07	0.014167	0.22658	2	casp10:13, fas:8, chuk:7, rb1:7, ddx3x:5, akt3:5, eif4b:4, spag9:4, ikbkap:4, capza1:3, ddx21:3, tram1:3, polr1b:3, tmpo:2, psip1:2, ppp2cb:2, rai14:2, bag4:2, actr2:1, psmd7:1, chek1:1, il7:1, fech:1, pik3r1:1, mfsd1:1, cks2:1, anln:1, bzw1:1, pabpc3:1, ugp2:1, cox15:1, slc25a24:1, ubqln1:1, swap70:1, bnip2:1, ell2:1, slmap:1, trove2:1, sgk3:1, ndufa5:1	chuk:10, rela:9, nfkb1:8, casp3:8, cycs:7, lmna:5, nfkbia:5, map3k14:5, casp7:4, casp8:4, ripk1:4, casp10:3, casp9:3, sptan1:3, traf2:3, bid:2, fadd:2, tradd:2, tnfrsf10b:2, cflar:2, tnfsf10:2, tnfsf12:2, bcl2:2, casp6:2, tnfrsf25:1, tnfrsf10a:1
all	209	33104	biocarta_fas_pathway	30	7283	6.6568e-07	0.000128144	0.0136321	3	tmpo:10, fas:9, casp10:9, rb1:8, actr2:6, eif4b:6, pabpc3:5, ddx3x:5, chuk:5, dek:5, capza1:5, ddx21:5, cse1l:5, chek1:4, psme4:4, bzw1:4, mfsd1:3, anln:3, psip1:3, pdlim5:3, tgfbr1:3, hipk1:3, rrm1:3, nlk:3, pik3r1:3, cks2:3, cdca7:2, e2f5:2, slc25a24:2, hltf:2, bnip2:2, tram1:2, kat2b:2, ubqln1:2, rai14:2, nbn:2, osbpl8:2, swap70:2, spag9:2, ubr7:1, zc3hav1:1, ipo7:1, tomm70a:1, fubp3:1, prkab2…	prkdc:24, pak2:22, lmnb1:16, lmnb2:11, map3k7:10, parp1:9, casp3:8, map2k4:7, arhgdib:7, ripk2:6, rb1:6, map3k1:5, lmna:5, faf1:4, casp7:4, casp8:4, daxx:4, pak1:4, faslg:3, mapk8:3, jun:3, casp10:3, sptan1:3, fadd:2, cflar:2, casp6:2, fas:1, ptpn13:1
up	184	22176	biocarta_fas_pathway	30	7283	7.1473e-07	5.3452e-05	0.0092915	3	tmpo:10, casp10:9, fas:9, rb1:8, chuk:5, pabpc3:5, ddx3x:5, ddx21:5, chek1:4, psme4:4, hipk1:3, nlk:3, pik3r1:3, mfsd1:3, pdlim5:3, tgfbr1:3, kat2b:2, cdca7:2, e2f5:2, slc25a24:2, rai14:2, hltf:2, nbn:2, swap70:2, osbpl8:2, spag9:2, ranbp2:1, mapre2:1, ubr7:1, hmgcr:1, selt:1, snapc3:1, zc3hav1:1, ipo7:1, tomm70a:1, fubp3:1, prkab2:1, fgfr1op2:1, senp2:1, ell2:1, mbnl3:1, abhd10:1, slc30a5:1, tro…	prkdc:17, pak2:14, lmnb1:8, parp1:7, map3k7:7, ripk2:6, rb1:6, map2k4:5, lmna:5, lmnb2:5, arhgdib:5, map3k1:4, casp7:4, casp8:4, pak1:4, faslg:3, mapk8:3, jun:3, daxx:3, faf1:2, fadd:2, casp10:2, casp3:2, cflar:2, casp6:2, fas:1, ptpn13:1, sptan1:1
all	209	33104	reactome_dna_strand_elongation	31	19635	7.2406e-07	1	1	0	rrm1:22, cse1l:21, tmpo:20, chek1:19, e2f5:18, ranbp2:17, psme4:16, anln:16, cdc40:15, cul4b:14, cks2:14, ercc8:14, dek:13, mthfd2:13, ubr7:13, polr1b:13, nbn:11, psmd7:10, cdca7:10, ide:10, actr2:9, ddx21:9, asnsd1:9, capza1:7, pabpc3:7, plekhf2:7, ugp2:6, ddx3x:6, ap3b1:5, rb1:5, otud6b:5, rab10:5, sptlc1:5, psip1:3, slc25a24:3, eif4b:3, cdc14a:3, chuk:2, prdm1:2, wdr36:2, zc3hav1:2, ppp2cb:2, …	rfc4:32, rpa1:32, mcm7:30, mcm3:29, mcm6:28, mcm5:28, fen1:24, rfc5:22, rfc2:21, pold1:21, mcm4:18, mcm2:18, lig1:15, pola2:14, gins1:13, pcna:13, gins2:11, rfc3:10, rpa3:9, pold2:8, rfc1:8, cdc45l:5, pold3:4, rpa2:3, pold4:3, prim1:3, pola1:2
up	184	22176	hs_g1_to_s_cell_cycle_control_wp45_38746.txt	68	25848	7.431e-07	0.104804	0.755878	2	e2f5:27, tmpo:26, chek1:24, rb1:20, psme4:20, ranbp2:17, cdc40:14, ide:14, cdca7:13, polr1b:13, pabpc3:11, ubr7:10, cul4b:10, ddx21:10, otud6b:9, ddx3x:9, ercc8:9, asnsd1:8, cdc14a:8, sptlc1:6, chuk:6, hipk1:6, nlk:6, ap3b1:5, nbn:5, riok3:5, prkab2:4, slc25a24:4, psmd7:4, ipo7:3, ccdc6:3, akt3:3, epb41l4b:2, zc3hav1:2, nek1:2, tomm70a:2, hltf:2, fas:2, tgfbr1:2, cpeb4:2, csnk1g1:2, tomm20:2, rho…	rpa1:23, mcm7:21, mcm6:19, myc:19, mcm3:18, mcm5:18, cdk7:18, cdc2:17, cdk2:16, orc5l:12, pole2:11, orc2l:11, mcm2:11, mcm4:10, ccnb1:10, pola2:10, pole:10, wee1:9, atm:8, tp53:7, pcna:7, e2f1:7, mnat1:7, rb1:6, cdk4:6, ccnh:6, rpa3:5, orc4l:5, tfdp1:5, orc6l:4, ccne1:4, tfdp2:3, cdc25a:3, rpa2:3, mdm2:3, ccne2:3, e2f4:2, rbl1:2, e2f5:2, creb3l4:2, cdkn1a:2, e2f3:2, ccnd1:2, ccnd2:1, e2f2:1, creb…
up	184	22176	hs_wnt_signaling_pathway_and_pluripotency_wp1725_39038.txt	98	20523	7.8472e-07	0.26916	1	2	fzd3:21, nlk:11, chuk:10, ddx3x:9, strn3:9, pabpc3:8, ddx21:8, akt3:8, rb1:7, tgfbr1:7, ide:7, slmap:7, hipk1:6, mapre2:6, cdc14a:6, tmpo:5, e2f5:5, prkab2:5, ranbp2:5, fech:5, psme4:5, csnk1g1:5, fgfr1op2:5, ipo7:4, senp2:4, mef2c:4, sptlc1:4, tead1:4, ccdc6:4, pik3r1:4, polr1b:4, epb41l4b:3, pdlim5:3, slc30a5:3, kat2b:3, psmd7:3, selt:3, nin:3, akap11:3, osbpl8:3, shox2:3, fnbp1l:3, arl8b:3, pa…	lef1:29, ppp2r5c:20, myc:19, gsk3b:15, ppp2r1b:14, ppp2r1a:14, pafah1b1:13, crebbp:9, ppp2ca:9, racgap1p:8, map3k7:7, tp53:7, ctbp2:6, ppp2cb:6, ppp2r5e:6, dvl2:5, ppp2r2a:5, foxd3:5, rhoa:5, apc:5, nlk:5, prkci:5, prkcb:5, prkcd:5, ep300:4, ctbp1:4, mapk10:4, mapk9:4, prkcz:3, cd44:3, jun:3, prkcq:3, ctnnb1:2, prkca:2, wnt4:2, csnk1e:2, prkd1:2, sox2:2, tcf7l2:2, wnt2:2, wnt5a:2, axin1:2, lrp6:2…
up	184	22176	hs_wnt_signaling_pathway_and_pluripotency_wp399_38957.txt	98	20523	7.8472e-07	0.26916	1	2	fzd3:21, nlk:11, chuk:10, ddx3x:9, strn3:9, pabpc3:8, ddx21:8, akt3:8, rb1:7, tgfbr1:7, ide:7, slmap:7, hipk1:6, mapre2:6, cdc14a:6, tmpo:5, e2f5:5, prkab2:5, ranbp2:5, fech:5, psme4:5, csnk1g1:5, fgfr1op2:5, ipo7:4, senp2:4, mef2c:4, sptlc1:4, tead1:4, ccdc6:4, pik3r1:4, polr1b:4, epb41l4b:3, pdlim5:3, slc30a5:3, kat2b:3, psmd7:3, selt:3, nin:3, akap11:3, osbpl8:3, shox2:3, fnbp1l:3, arl8b:3, pa…	lef1:29, ppp2r5c:20, myc:19, gsk3b:15, ppp2r1b:14, ppp2r1a:14, pafah1b1:13, crebbp:9, ppp2ca:9, racgap1p:8, map3k7:7, tp53:7, ctbp2:6, ppp2cb:6, ppp2r5e:6, dvl2:5, ppp2r2a:5, foxd3:5, rhoa:5, apc:5, nlk:5, prkci:5, prkcb:5, prkcd:5, ep300:4, ctbp1:4, mapk10:4, mapk9:4, prkcz:3, cd44:3, jun:3, prkcq:3, ctnnb1:2, prkca:2, wnt4:2, csnk1e:2, prkd1:2, sox2:2, tcf7l2:2, wnt2:2, wnt5a:2, axin1:2, lrp6:2…
down	25	10928	biocarta_rab_pathway	12	4031	8.6025e-07	1	1	0	capza1:6, rab10:6, bzw1:5, actr2:5, ugp2:4, tram1:4, ubqln1:3, ppt1:3, ppp2cb:2, adh5:2, itgb1:2, cse1l:2, ostc:1, eif4b:1	rab1a:11, rab7a:8, rab5a:7, rab11a:7, rab2a:6, rab6a:3, rab8a:2, rab4a:1, rab27a:1
all	209	33104	reactome_rev_mediated_nuclear_export_of_hiv1_rna	31	17239	8.6742e-07	0.26614	1	1	ranbp2:29, cse1l:23, rrm1:20, e2f5:17, ipo7:13, psme4:13, capza1:12, tmpo:11, senp2:11, ubr7:10, pabpc3:10, cdc40:10, actr2:9, dek:9, bzw1:9, ddx21:9, polr1b:9, sptlc1:8, mthfd2:8, anln:7, ugp2:7, cks2:7, ddx3x:6, tram1:6, psmd7:6, rab10:6, fubp3:5, asnsd1:5, ide:5, eif4b:4, chek1:4, ubqln1:4, nbn:4, arl8b:4, zc3hav1:3, psip1:3, tomm70a:3, otud6b:3, ap3b1:3, cul4b:3, csnk1g1:3, spag9:3, cdca7:2, …	ran:43, xpo1:39, nup98:27, nup54:25, nup153:24, ranbp2:22, nup93:16, seh1l:15, nup85:14, ranbp1:13, nup37:12, nup107:12, rangap1:11, pom121:10, nup88:9, nup133:9, nup160:9, nup43:8, nup205:8, nup155:7, tpr:7, nup50:7, nup210:7, nup35:6, aaas:4, nup62:4, nup214:3, nupl1:2, rae1:2, nup188:1, nupl2:1
all	209	33104	kegg_03030_dna_replication	33	21080	9.0281e-07	1	1	0	rrm1:23, tmpo:22, cse1l:22, chek1:19, cul4b:19, ercc8:19, e2f5:18, psme4:17, ranbp2:16, anln:16, cdc40:15, dek:14, ubr7:14, polr1b:14, cdca7:13, cks2:13, mthfd2:12, ide:12, nbn:12, actr2:10, ddx21:10, psmd7:9, asnsd1:9, pabpc3:8, sptlc1:8, capza1:7, plekhf2:7, ugp2:6, ddx3x:6, rab10:6, ap3b1:5, rb1:5, otud6b:4, psip1:3, slc25a24:3, eif4b:3, cdc14a:3, chuk:2, prdm1:2, wdr36:2, zc3hav1:2, ppp2cb:2,…	rfc4:32, rpa1:32, mcm7:30, mcm3:29, mcm6:28, mcm5:28, fen1:24, rfc5:22, rfc2:21, pold1:21, mcm4:18, mcm2:18, lig1:15, pole2:15, pola2:14, pcna:13, pole:13, rnaseh2a:13, rfc3:10, rpa3:9, pold2:8, rfc1:8, pole3:6, pold3:4, rpa2:3, pold4:3, rpa4:3, prim1:3, rnaseh1:3, pola1:2, pole4:2, rnaseh2c:1
down	25	10928	plk1_signaling_events	102	32575	9.1555e-07	1	1	0	cse1l:32, rrm1:25, cks2:25, mthfd2:19, anln:19, dek:15, actr2:15, capza1:15, ugp2:12, ppp2cb:11, eif4b:10, tram1:10, bzw1:7, ostc:7, ubqln1:5, adh5:5, rab10:5, itgb1:4, bnip2:3, ppt1:2, pfn2:1, tmem66:1, psip1:1	ran:19, ube2d3:12, rab1a:11, xpo1:11, kif2a:9, ppp1r12a:8, rhoa:8, ppp2ca:7, cdc20:7, tpx2:6, mapk14:6, ndc80:6, mlf1ip:6, cdc2:6, bub1:6, bub1b:6, dlgap5:6, aurkb:6, prc1:5, kif20a:5, plk1:5, stag2:5, aurka:4, ckap5:4, ccnb1:4, cenpe:4, birc5:4, tubg1:4, ect2:4, fbxo5:4, ppp2r1a:3, oaz1:3, cenpa:3, atm:3, gsk3b:3, chuk:2, ppp2r5d:2, rock2:2, wee1:2, ppp1cb:2, akt1:2, clspn:2, tacc3:2, prkca:2, a…
up	184	22176	hs_insulin_signaling_wp481_38887.txt	160	32813	9.6938e-07	0.68254	1	2	akt3:36, pik3r1:35, chuk:25, nlk:22, hipk1:19, prkab2:16, sptlc1:15, tgfbr1:13, ide:12, pabpc3:11, ddx3x:11, csnk1g1:10, mapre2:9, ranbp2:8, osbpl8:8, arl8b:8, tmpo:7, rb1:7, chek1:7, riok3:7, chmp2b:6, mef2c:6, stxbp5:6, prdm1:6, spag9:6, nek1:5, cox15:5, pdlim5:5, ikbkap:5, selt:5, fnbp1l:5, polr1b:5, mfsd1:4, cdc40:4, usp25:4, cul4b:4, sgk3:4, pard6b:3, epb41l4b:3, ubr7:3, e2f5:3, ipo7:3, tomm…	mapk1:22, mapk14:16, gsk3b:15, elk1:12, map4k5:12, arf1:11, pdpk1:9, eif4e:9, mapk3:9, raf1:8, rheb:8, map3k7:7, arf6:7, foxo1:7, foxo3:7, srf:6, snap23:6, map2k1:6, egr1:6, ptpn11:6, prkaa1:6, rac1:6, kif5b:6, map3k3:5, ikbkb:5, crk:5, pfkm:5, prkci:5, prkcb:5, map2k4:5, prkcd:5, shc1:4, map3k14:4, rps6kb1:4, cap1:4, map3k1:4, igf1r:4, mapk10:4, gyg1:4, sos1:4, tsc2:4, kif3a:4, mapk9:4, gsk3a:4,…
up	184	22176	il23-mediated_signaling_events	66	15192	1.0716e-06	0.096112	0.720621	2	chuk:20, ddx3x:16, polr1b:11, pik3r1:10, spag9:9, nlk:8, akt3:8, ddx21:7, tmpo:6, psmd7:6, nbn:6, ikbkap:5, hipk1:5, chek1:5, prkab2:4, pabpc3:4, fas:4, sptlc1:4, ranbp2:4, psme4:4, csnk1g1:4, trove2:4, rb1:3, e2f5:3, ipo7:3, tomm70a:3, tgfbr1:3, selt:3, ide:3, riok3:3, arl8b:3, ubr7:2, mfsd1:2, zc3hav1:2, fubp3:2, hltf:2, mef2c:2, cdc40:2, tnfrsf19:2, kat2b:2, usp25:2, ccdc6:2, casp10:2, kitlg:2…	xpo1:28, ran:24, mapk14:16, ube2d3:13, stat1:10, chuk:8, atm:8, rela:8, nfkb1:7, stat5a:7, ikbkg:7, jak2:6, ripk2:6, nfkb2:6, stat4:6, stat3:6, syk:5, src:5, arrb2:5, nfkbia:5, ikbkb:5, rel:4, map3k14:4, tyk2:4, tnfrsf1a:3, cd4:3, lck:3, pik3ca:3, traf6:2, relb:2, pik3r1:2, ifng:2, malt1:2, prkca:2, cyld:2, mpo:1, tnfaip3:1, cxcl9:1, bcl10:1, btrc:1, il6:1, tnf:1, erc1:1
down	25	10928	reactome_membrane_trafficking	78	20758	1.0834e-06	1	1	0	tram1:29, actr2:15, bzw1:14, capza1:13, cse1l:13, ugp2:12, eif4b:12, rab10:12, ostc:10, itgb1:9, ubqln1:8, adh5:6, ppt1:4, bnip2:3, cks2:3, rrm1:2, ppp2cb:1, dek:1, pfn2:1, mthfd2:1	hspa8:14, copb1:10, arf1:10, sec31a:9, arcn1:8, copa:8, cltc:6, m6pr:6, picalm:6, clint1:6, sec13:6, tfrc:6, vamp7:6, snap23:5, sar1b:5, sec24b:5, copz1:4, snapin:4, arfgap1:4, copb2:4, sec23a:3, ap3b1:3, copg:3, clta:3, ap1g1:3, snx2:2, preb:2, sec24d:2, igf2r:2, cope:1, cpd:1, pldn:1, gak:1, ap3s1:1, sec24c:1, vamp8:1, ctsz:1, pik3c2a:1, pum1:1, ap1s2:1, tgoln2:1, arrb1:1, gns:1
all	209	33104	hs_ebv_lmp1_signaling_wp262_34653.txt	22	5381	1.0935e-06	0.146502	0.919323	1	chuk:12, ddx3x:10, polr1b:8, spag9:7, capza1:5, ppp2cb:5, eif4b:5, akt3:5, ikbkap:5, tmpo:4, psmd7:4, ddx21:4, actr2:3, nlk:3, pabpc3:3, trove2:3, arl8b:3, cse1l:3, hipk1:2, chek1:2, ranbp2:2, casp10:2, psme4:2, pik3r1:2, ide:2, prkab2:2, ugp2:2, tram1:2, tgfbr1:2, rb1:1, mapre2:1, ubr7:1, hmgcr:1, selt:1, zc3hav1:1, lrrc1:1, ipo7:1, nek1:1, tomm70a:1, bzw1:1, csnk1g1:1, ubqln1:1, rai14:1, swap70…	mapk1:30, hsp90aa2:27, chuk:10, map3k7:10, rela:9, nfkb1:8, ikbkg:8, map3k3:6, nfkb2:6, ikbkb:5, map3k14:5, mapk8:3, traf6:2, tradd:2, irak1:2, ifnb1:1, il8:1, traf1:1, pdlim7:1, tnf:1
up	184	22176	reactome_dual_incision_reaction_in_tc_ner	28	14087	1.0935e-06	0.18057	1	1	ercc8:15, cul4b:14, ddx3x:14, polr1b:14, tmpo:12, ell2:12, ddx21:11, ranbp2:10, psmd7:9, psme4:9, sptlc1:8, e2f5:7, cdc40:7, pabpc3:6, ubr7:5, ide:5, otud6b:5, asnsd1:5, chuk:4, taf13:4, kat2b:3, nlk:3, tomm70a:3, prkab2:3, hltf:3, riok3:3, hipk1:2, selt:2, wdr36:2, cdc14a:2, fnbp1l:2, plekhf2:2, ap3b1:1, rb1:1, chek1:1, casp10:1, elovl7:1, prdm1:1, pik3r1:1, nek1:1, fubp3:1, csnk1g1:1, slc25a24:…	polr2b:19, cdk7:18, polr2e:16, polr2c:15, polr2a:14, polr2h:13, gtf2h1:12, polr2f:11, gtf2h2:10, ercc1:9, polr2l:9, polr2j:9, ercc3:8, polr2g:7, mnat1:7, gtf2h3:6, polr2d:6, ac025647.1:6, ccnh:6, polr2i:5, xab2:3, ercc6:3, gtf2h4:3, ercc2:2, ercc4:2, ercc5:2, ercc8:1
all	209	33104	reactome_m_g1_transition	61	38754	1.1609e-06	0.66502	1	1	psme4:51, cse1l:45, psmd7:44, capza1:35, ranbp2:34, actr2:32, rrm1:30, pabpc3:27, ubqln1:25, ide:24, bzw1:24, sptlc1:21, ubr7:19, tram1:19, e2f5:18, ugp2:18, rab10:18, asnsd1:17, cdc40:17, tmpo:14, dek:14, ddx21:14, cks2:13, polr1b:13, tomm70a:11, chek1:11, selt:11, cdca7:10, anln:10, arl8b:10, adh5:9, mthfd2:9, rb1:8, cox15:8, ap3b1:8, slc25a24:5, otud6b:5, ddx3x:5, ostc:5, riok3:5, chmp2b:4, ip…	mcm7:30, mcm3:29, psma1:29, mcm6:28, mcm5:28, psmd11:27, psma4:26, psma2:25, psmd14:24, psma6:23, psmc6:22, psma5:22, psmd13:19, psma3:19, psmc2:18, mcm4:18, mcm2:18, psme3:17, psmd6:17, cdt1:17, orc5l:16, psmc3:16, psmd10:15, psmb3:15, psmb1:15, psmb7:14, psmc5:14, orc2l:14, psmc4:13, psmd8:12, psmd1:12, psmd2:12, psmb4:12, psmd7:11, psmd5:11, orc6l:10, psmc1:10, cdc6:9, ubb:8, e2f1:8, psmd9:8, …
all	209	33104	reactome_double_strand_break_repair	21	9657	1.3096e-06	0.134134	0.884191	1	nbn:18, cse1l:10, e2f5:9, rrm1:9, chek1:8, psme4:8, actr2:7, ranbp2:7, tmpo:6, cdc40:6, eif4b:5, ddx3x:5, asnsd1:5, chuk:5, capza1:5, cul4b:5, ide:5, polr1b:5, pabpc3:4, ugp2:4, tram1:4, ap3b1:4, ercc8:4, ubr7:3, anln:3, sptlc1:3, plekhf2:3, dek:3, kat2b:3, psmd7:3, mthfd2:3, pot1:3, ddx21:3, tomm20:3, riok3:3, ipo7:2, nek1:2, psip1:2, slc25a24:2, cox15:2, cpeb4:2, selt:2, cks2:2, bzw1:2, cdc14a:…	xrcc5:42, rpa1:32, prkdc:24, mre11a:18, lig1:15, rad51:15, rad50:13, atm:11, tdp1:10, rpa3:9, xrcc6:9, h2afx:8, nbn:6, rpa2:3, tp53bp1:3, brca1:3, rad52:1, xrcc4:1, mdc1:1, lig4:1, brca2:1
down	25	10928	reactome_hiv_infection	183	88869	1.4019e-06	0.145116	0.919323	1	cse1l:97, actr2:62, capza1:60, rrm1:56, bzw1:49, rab10:43, tram1:41, ugp2:31, ubqln1:31, cks2:25, dek:22, eif4b:21, mthfd2:13, anln:13, adh5:11, ostc:8, bnip2:7, ppp2cb:4, ppt1:4, psip1:4, itgb1:3, tmem66:1	ran:19, xrcc5:13, psma1:12, psma5:11, xpo1:11, psmd14:11, psma4:11, kpnb1:11, nup98:11, psma2:11, psma6:11, arf1:10, psma3:10, nup54:10, psmc6:9, psmd11:9, npm1:9, nup153:9, ssrp1:8, psmc2:8, supt16h:8, fen1:8, psmb1:8, psmd6:8, ranbp1:8, pak2:8, psmd13:8, ncbp2:7, nup37:7, psmb3:7, cdk7:7, psmd8:7, banf1:7, psme3:7, ranbp2:7, psmb7:7, polr2g:7, psmc3:7, psmb4:6, skp1:6, nup85:6, nup93:6, psmd10:…
all	209	33104	reactome_chaperonin_mediated_protein_folding	50	21013	1.4284e-06	1	1	0	pabpc3:22, cse1l:22, capza1:19, tmpo:18, ddx3x:18, ddx21:17, eif4b:16, polr1b:15, sptlc1:14, ppp2cb:13, tomm70a:12, rrm1:12, bzw1:12, slmap:12, actr2:10, chuk:10, ranbp2:10, psme4:10, strn3:10, cks2:9, zc3hav1:8, anln:8, ccdc6:8, mapre2:8, fgfr1op2:8, psmd7:7, ugp2:6, tram1:6, dek:6, tomm20:6, ubr7:5, e2f5:5, ipo7:5, mthfd2:5, ide:5, adh5:4, ubqln1:4, rab10:4, arl8b:4, fubp3:3, cdc40:3, hmgcr:3, …	cct6a:40, cct2:37, cct5:36, cct8:34, cct3:30, vbp1:29, cct7:26, actb:23, tuba1b:21, cct4:21, tuba1:18, tuba1a:16, tuba1c:16, tcp1:12, nop56:11, tuba3d:11, fbxw7:8, tubb2c:7, tubb3:6, tubb4:6, pfdn5:5, tubb2a:4, tubb1:4, fbxw2:3, ap3m1:3, tubb2b:3, tubb6:3, pfdn4:3, tuba3c:3, xrn2:2, fbxl5:2, pfdn2:1, pfdn6:1, fbxl3:1, af146191.1:1, usp11:1
up	184	22176	reactome_erks_are_inactivated	12	4850	1.4299e-06	1	1	0	psmd7:5, ddx3x:5, slmap:5, strn3:5, chek1:4, ranbp2:4, ide:4, nek1:4, fgfr1op2:4, ddx21:4, polr1b:4, tmpo:3, mapre2:3, psme4:3, csnk1g1:3, pabpc3:3, arl8b:3, chuk:2, hipk1:2, ccdc6:2, selt:2, fech:2, nlk:2, prkab2:2, cdc40:2, tgfbr1:2, rb1:1, ubr7:1, hmgcr:1, ipo7:1, cdc14a:1, ell2:1, mef2c:1	mapk1:22, ppp2r1a:14, ppp2r1b:14, ppp2r5d:10, ppp2ca:9, mapk3:9, ppp2cb:6, mapk7:3, dusp7:2, dusp3:1, dusp6:1
up	184	22176	reactome_g2_m_transition	83	21499	1.4434e-06	1	1	0	tmpo:15, ide:15, psme4:14, ddx21:14, chek1:13, ranbp2:13, ddx3x:12, e2f5:11, pabpc3:10, prkab2:9, chuk:9, nlk:9, sptlc1:8, mapre2:8, polr1b:8, arl8b:7, hipk1:6, cul4b:6, ubr7:5, haus6:5, cdca7:5, tomm70a:5, psmd7:5, nin:5, cdc14a:5, akt3:5, rb1:4, ipo7:4, otud6b:4, asnsd1:4, ccdc6:4, hmgcr:4, ercc8:4, csnk1g1:4, zc3hav1:3, fubp3:3, slc25a24:3, tgfbr1:3, slmap:3, nek1:2, hltf:2, cdc40:2, pkia:2, a…	xpo1:28, hsp90aa2:18, cdk7:18, cdc2:17, ppp2r1a:14, plk1:14, pafah1b1:13, tuba1:12, tubg1:12, ccnb1:10, plk4:9, wee1:9, tuba1a:9, ccnb2:9, csnk1d:8, tubb:8, dynll1:8, ccna2:8, prkaca:8, mnat1:7, ywhae:6, pkmyt1:6, ccnh:6, tubg2:5, numa1:5, tubb4:5, tubb2c:4, prkar2b:4, cdc25a:3, tubgcp4:3, haus2:3, ckap5:2, cdc25c:2, sdccag8:2, clasp1:2, dync1h1:2, cetn2:2, nek2:2, csnk1e:2, cep57:2, mapre1:1, fg…
all	209	33104	reactome_prefoldin_mediated_transfer_of_substrate_to_cct_tric	28	18319	1.5133e-06	1	1	0	pabpc3:20, cse1l:20, tmpo:16, ddx3x:16, capza1:16, eif4b:15, ddx21:14, polr1b:14, ppp2cb:12, slmap:12, tomm70a:11, sptlc1:11, rrm1:11, bzw1:10, strn3:10, actr2:9, ranbp2:9, psme4:9, zc3hav1:8, chuk:8, ccdc6:8, fgfr1op2:8, anln:7, psmd7:7, cks2:7, ugp2:6, dek:6, mapre2:6, tomm20:6, ubr7:5, e2f5:5, tram1:5, ide:5, ipo7:4, adh5:4, mthfd2:4, rab10:4, fubp3:3, cdc40:3, hmgcr:3, ubqln1:3, arl8b:3, hltf…	cct6a:40, cct2:37, cct5:36, cct8:34, cct3:30, vbp1:29, cct7:26, actb:23, cct4:21, tuba1:18, tuba1a:16, tuba1c:16, tcp1:12, tuba3d:11, tubb2c:7, tubb4:6, tubb3:6, pfdn5:5, tubb2a:4, tubb1:4, tubb2b:3, tubb6:3, pfdn4:3, tuba3c:3, pfdn2:1, af146191.1:1, pfdn6:1
all	209	33104	tnf_receptor_signaling_pathway	266	56469	1.5347e-06	0.063596	0.573762	6	chuk:48, ddx3x:41, eif4b:32, capza1:32, actr2:31, tmpo:31, cse1l:30, rb1:26, nlk:26, pabpc3:25, akt3:25, ppp2cb:24, tram1:23, ranbp2:20, ugp2:18, pik3r1:18, fas:18, hipk1:18, polr1b:18, sptlc1:17, tgfbr1:17, chek1:17, ddx21:17, spag9:17, prkab2:16, arl8b:15, casp10:15, ide:15, psme4:14, itgb1:13, mef2c:13, psmd7:13, ipo7:12, bzw1:12, csnk1g1:12, e2f5:10, rrm1:10, rab10:10, adh5:9, zc3hav1:9, mapr…	ran:43, xpo1:39, csnk1a1:32, mapk1:30, ywhaz:28, kpnb1:26, ube2d3:25, kpna2:24, myc:24, rab5a:23, mapk14:22, ywhaq:21, csnk2a1:19, stat1:19, gsk3b:18, eif2a:15, raf1:14, eif4e:13, ywhae:12, aifm1:12, map2k1:11, lmnb2:11, atm:11, map3k7:10, calm1:10, mapk3:10, crebbp:10, chuk:10, rela:9, calm2:9, parp1:9, prkaca:9, calm3:9, nfkb1:8, ikbkg:8, tcf3:8, e2f1:8, cdk4:8, casp3:8, adam17:8, atf2:8, map3k…
down	25	10928	hs_mrna_processing_wp411_38901.txt	125	81226	1.5435e-06	1	1	0	cse1l:70, capza1:60, actr2:58, rrm1:58, bzw1:49, tram1:45, rab10:33, dek:31, cks2:31, eif4b:29, ostc:28, ugp2:17, adh5:9, mthfd2:8, anln:8, ubqln1:6, psip1:6, ppp2cb:5, itgb1:4, bnip2:2, ppt1:1	tra2b:15, snrpf:12, sfrs7:12, hnrnpa2b1:12, sfrs1:12, hnrnpu:12, hnrnpc:11, fusip1:11, papola:11, sfrs3:11, hnrnpa1p2:11, sf3b1:11, hnrnpr:11, prpf4b:11, hnrnpm:11, sfrs2:10, hnrnpk:10, snrpa1:10, ac106037.2:10, dhx15:9, snrpb2:9, hnrnpd:9, hnrnph1:9, snrpd3:9, nono:9, ptbp1:9, ddx1:8, prmt1:8, cpsf3:8, snrpg:8, ncbp2:7, eftud2:7, fus:7, smc1a:7, bx511012.1:7, cpsf2:7, sfpq:7, tmed10:7, srpk1:7, …
all	209	33104	reactome_toll_like_receptor_3_cascade	59	15334	1.5508e-06	0.0067894	0.135954	3	chuk:21, ddx3x:19, ppp2cb:12, capza1:11, nlk:11, akt3:11, polr1b:11, actr2:10, spag9:9, tmpo:8, eif4b:8, hipk1:8, psmd7:8, cse1l:8, pabpc3:7, ugp2:7, ddx21:7, tram1:6, chek1:6, mapre2:6, arl8b:6, rb1:5, prkab2:5, mef2c:5, ikbkap:5, tgfbr1:5, ranbp2:5, ide:5, csnk1g1:5, fgfr1op2:5, slmap:5, strn3:5, nek1:4, adh5:3, cdc40:3, ccdc6:3, selt:3, psme4:3, bzw1:3, trove2:3, ubr7:2, ipo7:2, tomm70a:2, bni…	mapk1:30, mapk14:22, ppp2r1b:21, ppp2r1a:17, ppp2ca:16, elk1:15, ppp2r5d:12, map2k1:11, chuk:10, map3k7:10, mapk3:10, tbk1:10, rela:9, ubb:8, nfkb1:8, atf2:8, map3k7ip2:8, ppp2cb:8, ikbkg:8, map2k4:7, nfkb2:6, mapk10:5, nfkbib:5, nfkbia:5, irf7:5, ikbkb:5, mapkapk2:4, map2k2:4, mapk9:4, ripk1:4, mapk8:3, jun:3, dusp7:3, rps6ka2:3, map2k3:3, mapk7:3, dusp6:3, atf1:2, traf6:2, map3k7ip1:2, mapk11:2…
up	184	22176	kegg_04722_neurotrophin_signaling_pathway	121	28673	1.5678e-06	0.42024	1	2	pik3r1:33, chuk:30, akt3:27, nlk:21, ddx3x:19, hipk1:13, prkab2:12, sptlc1:12, tgfbr1:10, tmpo:9, chek1:9, ranbp2:8, csnk1g1:8, arl8b:8, rb1:7, pabpc3:7, psmd7:7, osbpl8:7, spag9:7, riok3:7, mfsd1:6, mef2c:6, ikbkap:6, psme4:6, ide:6, polr1b:6, ipo7:5, fas:5, mapre2:5, ddx21:5, chmp2b:4, selt:4, kitlg:4, abhd10:4, pard6b:3, ubr7:3, zc3hav1:3, nek1:3, pdlim5:3, tmem33:3, cdc40:3, vps41:3, ccdc6:3,…	mapk1:22, ywhaz:18, mapk14:16, gsk3b:15, ywhaq:13, kras:12, mapk3:9, raf1:8, rela:8, nfkb1:7, calm1:7, csk:7, tp53:7, rap1b:7, foxo3:7, akt3:7, atf4:6, map2k1:6, ptpn11:6, kidins220:6, ripk2:6, cdc42:6, ywhae:6, rac1:6, camk2d:5, braf:5, nfkbia:5, map3k3:5, ywhab:5, rhoa:5, ikbkb:5, crk:5, arhgdib:5, prkcd:5, camk2a:5, shc1:4, rap1a:4, nfkbib:4, camk2b:4, map3k1:4, mapk10:4, sos1:4, arhgdia:4, ma…
up	184	22176	alternative_nf-kappab_pathway	6	1022	1.5825e-06	0.0054026	0.115209	1	chuk:5, ddx3x:5, spag9:3, polr1b:3, akt3:2, ikbkap:2, ddx21:2, pabpc3:1, tmpo:1, trove2:1, swap70:1, psmd7:1, chek1:1	chuk:8, nfkb1:7, nfkb2:6, map3k14:4, relb:2, btrc:1
down	25	10928	kegg_04110_cell_cycle	116	43845	1.6429e-06	1	1	0	cse1l:57, rrm1:44, cks2:35, anln:28, dek:24, mthfd2:21, actr2:19, capza1:19, eif4b:15, bzw1:11, ugp2:11, tram1:10, rab10:6, ppp2cb:5, adh5:3, ppt1:3, itgb1:3, psip1:3, ostc:2, pfn2:1, tmem66:1	bub3:12, mcm3:11, mcm5:10, ywhaz:10, mcm6:9, mcm7:9, mad2l1:8, mcm4:8, ywhaq:8, mcm2:7, smc1a:7, cdc20:7, cdk7:7, prkdc:7, orc6l:6, cdc2:6, chek1:6, pcna:6, ywhae:6, bub1:6, ccna2:6, bub1b:6, ccnb2:6, cul1:5, anapc5:5, cdc23:5, pttg1:5, myc:5, plk1:5, skp2:5, rbx1:5, ccnb1:4, hdac2:4, cdc45l:4, cdk2:4, cdc7:4, ywhab:4, tfdp1:4, ccne1:4, cdc25a:4, orc5l:4, dbf4:4, ttk:4, cdc16:3, ccne2:3, cdc6:3, …
all	209	33104	smid_breast_cancer_luminal_a_dn	18	6180	1.7092e-06	1	1	0	rrm1:13, chek1:12, cse1l:11, tmpo:10, cks2:10, dek:9, cdca7:9, anln:9, mthfd2:7, psme4:7, ddx21:7, e2f5:6, polr1b:4, bzw1:3, actr2:2, capza1:2, ranbp2:2, pabpc3:2, cdc40:2, tram1:2, chuk:1, tead1:1, psmd7:1, ubr7:1, prdm1:1, nek1:1, psip1:1, fubp3:1, ppp2cb:1, ugp2:1, slc25a24:1, cox15:1, hltf:1, nbn:1, fgfr1op2:1, otud6b:1, eif4b:1, cdc14a:1, ddx3x:1, rab10:1, fnbp1l:1, asnsd1:1, crebzf:1, tomm2…	anp32e:34, dkc1:18, top2a:13, ndc80:12, cdc20:12, cdca3:11, tpx2:11, ncaph:8, cenpn:8, ccne1:8, cdca8:7, mybl2:6, cdc45l:5, vgll1:1
all	209	33104	kegg_04114_oocyte_meiosis	90	28327	1.7533e-06	0.9665	1	1	cse1l:26, tmpo:21, rrm1:19, ddx3x:17, cks2:17, polr1b:17, capza1:15, nlk:15, ide:15, ddx21:15, actr2:14, psme4:14, eif4b:13, chek1:13, ranbp2:13, ppp2cb:12, ugp2:12, csnk1g1:11, pabpc3:10, chuk:10, bzw1:10, e2f5:9, anln:9, sptlc1:9, psmd7:9, pde8a:9, akt3:9, ubr7:8, prkab2:8, dek:8, hipk1:8, cdca7:7, ipo7:7, cdc40:7, tgfbr1:7, mthfd2:7, rab10:7, arl8b:7, rb1:6, strn3:6, riok3:6, nek1:5, mapre2:5,…	mapk1:30, ywhaz:28, ppp1ca:26, cdc2:23, ppp2r1b:21, ywhaq:21, cdk2:20, plk1:19, anapc5:17, ppp2r1a:17, ppp2ca:16, ppp1cc:16, mad2l1:15, aurka:13, cdc20:12, ywhae:12, cdc16:11, map2k1:11, bub1:11, calm1:10, ppp1cb:10, mapk3:10, cdc23:9, ywhab:9, anapc10p:9, pkmyt1:9, prkaca:9, camk2d:8, ppp2cb:8, pttg1:8, anapc2:8, ar:8, anapc1:7, cdc27:7, camk2a:7, ppp3ca:6, ppp3cc:6, fbxo5:6, slk:5, prkacb:4, ca…
down	25	10928	signaling_by_aurora_kinases	98	33143	1.7551e-06	1	1	0	cse1l:33, rrm1:27, cks2:25, dek:19, capza1:18, mthfd2:16, anln:15, actr2:14, eif4b:14, tram1:12, ugp2:10, bzw1:9, rab10:8, ppp2cb:7, adh5:5, ostc:5, itgb1:4, ubqln1:3, bnip2:3, ppt1:2, tmem66:1, psip1:1	ran:19, ube2d3:12, ncl:11, xpo1:11, smc4:11, psma3:10, npm1:9, rhoa:8, ppp1cc:8, h3f3b:7, kif23:7, tpx2:6, racgap1p:6, mapk14:6, ndc80:6, bub1:6, ncapd2:6, dlgap5:6, aurkb:6, ncapg:6, kif20a:5, ncaph:5, nsun2:5, aurka:4, ckap5:4, cul3:4, smc2:4, birc5:4, oaz1:3, cenpa:3, cdca8:3, kif2c:3, atm:3, gsk3b:3, chuk:2, ppp2r5d:2, vim:2, akt1:2, h3f3a:2, tacc3:2, prkca:2, arrb2:2, pebp1:2, cbx5:1, nfkb1:…
all	209	33104	biocarta_ceramide_pathway	22	5850	1.768e-06	1	1	0	chuk:9, ppp2cb:6, actr2:5, casp10:5, ugp2:5, ddx3x:5, fas:5, tram1:5, adh5:4, akt3:4, spag9:4, arl8b:4, cse1l:4, tmpo:3, psmd7:3, rb1:3, chek1:3, mapre2:3, ide:3, eif4b:3, sptlc1:3, polr1b:3, hipk1:2, capza1:2, ranbp2:2, ubr7:2, nlk:2, pik3r1:2, nek1:2, prkab2:2, pabpc3:2, csnk1g1:2, cox15:2, bnip2:2, cdc40:2, bag4:2, tgfbr1:2, ap3b1:1, chmp2b:1, selt:1, fech:1, psme4:1, cks2:1, zc3hav1:1, ipo7:1…	mapk1:30, raf1:14, aifm1:12, map2k1:11, mapk3:10, rela:9, nfkb1:8, nsmaf:7, map2k4:7, cycs:7, map3k1:5, casp8:4, ripk1:4, mapk8:3, tnfrsf1a:3, bax:3, traf2:3, fadd:2, tradd:2, bcl2:2, bad:1
up	184	22176	reactome_repair_synthesis_of_patch_27_30_bases_long_by_dna_polymerase	15	9231	1.7753e-06	1	1	0	cul4b:15, ercc8:15, tmpo:11, nbn:11, chek1:9, ranbp2:8, e2f5:8, psme4:7, ubr7:6, cdc40:6, ide:6, polr1b:6, psmd7:5, cdca7:5, asnsd1:4, sptlc1:4, plekhf2:4, pabpc3:3, ddx3x:3, ap3b1:2, hltf:2, ddx21:2, arl8b:2, chuk:1, cox15:1, otud6b:1, selt:1, fech:1, prdm1:1, tomm20:1, riok3:1, zc3hav1:1, fubp3:1	rpa1:23, rfc4:22, pold1:17, rfc2:15, rfc5:15, pole2:11, pole:10, pcna:7, rfc1:7, rfc3:6, pold2:6, rpa3:5, pold3:4, rpa2:3, pold4:3
all	209	33104	vantveer_breast_cancer_esr1_dn	223	38284	1.8089e-06	0.2928	1	4	cse1l:41, capza1:36, cks2:34, tmpo:30, psme4:28, pabpc3:26, ddx21:25, rrm1:24, tram1:23, actr2:22, chek1:20, cdca7:18, sptlc1:18, dek:18, mthfd2:17, ugp2:15, e2f5:14, ranbp2:13, ide:13, ddx3x:12, polr1b:12, anln:11, cdc40:11, psmd7:11, bzw1:11, ap3b1:10, rab10:10, riok3:10, adh5:9, akt3:9, nbn:8, ostc:8, itgb1:7, asnsd1:7, osbpl8:7, ubr7:6, mfsd1:6, eif4b:6, chuk:6, ubqln1:6, zc3hav1:5, mapre2:5,…	ccnc:36, serbp1:30, mcm6:28, mcm5:28, sfrs7:27, psme4:24, gmps:24, topbp1:23, syncrip:20, golt1b:17, ugp2:16, katna1:16, ncapd2:15, ccnb2:15, ilf2:15, gapdh:14, eno1:13, melk:13, cdc20:12, pppde1:12, ctps:12, ybx1:12, bub1:11, agfg1:11, ppp1cb:10, pdia6:10, nck1:10, coro1c:9, lyn:9, gatad2a:8, mtmr2:8, ttk:8, hist1h1a:8, rsu1:7, nmi:7, hjurp:7, uck2:7, cdca8:7, msn:6, anln:6, psmg1:6, rab6b:6, ct…
all	209	33104	reactome_late_phase_of_hiv_life_cycle	90	41317	1.8937e-06	0.29556	1	2	cse1l:54, ranbp2:45, e2f5:32, rrm1:32, psme4:28, tmpo:26, cdc40:25, polr1b:25, ddx3x:23, ddx21:22, actr2:21, pabpc3:21, taf13:21, sptlc1:19, psmd7:19, ubr7:18, capza1:16, tram1:15, bzw1:15, rab10:14, ipo7:13, ell2:13, asnsd1:13, cul4b:13, kat2b:12, cks2:12, ide:12, ugp2:11, senp2:11, dek:11, anln:10, otud6b:10, eif4b:10, ercc8:10, tomm70a:9, mthfd2:9, riok3:8, arl8b:8, rb1:7, fubp3:7, ap3b1:7, cs…	ran:43, xpo1:39, supt16h:28, nup98:27, ssrp1:26, polr2b:25, cdk7:25, nup54:25, nup153:24, ncbp2:23, ranbp2:22, polr2e:22, polr2c:19, gtf2h1:17, polr2h:17, nup93:16, polr2a:15, seh1l:15, polr2g:14, nup85:14, polr2f:13, ranbp1:13, gtf2h2:13, nup37:12, nup107:12, polr2l:11, ercc3:11, rangap1:11, gtf2e1:11, pom121:10, polr2j:10, nup133:9, nup160:9, nup88:9, mnat1:8, tceb1:8, nup43:8, nup205:8, ac0256…
all	209	33104	biocarta_atm_pathway	20	5055	1.9075e-06	0.00176	0.0537345	2	rb1:8, chek1:8, nbn:7, akt3:6, cse1l:6, chuk:5, polr1b:5, ranbp2:4, rrm1:4, psme4:4, e2f5:4, ddx3x:4, ddx21:4, spag9:4, mthfd2:3, pik3r1:3, anln:3, ikbkap:3, kat2b:2, actr2:2, ap3b1:2, cdca7:2, cpeb4:2, pot1:2, ide:2, nek1:2, ppp2cb:2, cdc14a:2, fas:2, asnsd1:2, cdc40:2, tram1:2, dek:1, hipk1:1, psmd7:1, ubr7:1, prdm1:1, cks2:1, psip1:1, csnk1g1:1, ugp2:1, slc25a24:1, cox15:1, swap70:1, eif4b:1, …	mre11a:18, rad51:15, rad50:13, chek1:11, atm:11, rela:9, nfkb1:8, tp53:7, nbn:6, chek2:6, nfkbia:5, abl1:3, mapk8:3, mdm2:3, rbbp8:3, jun:3, brca1:3, cdkn1a:2, tp73:1
up	184	22176	biocarta_toll_pathway	37	6162	1.9065e-06	0.28824	1	1	chuk:13, ddx3x:12, spag9:8, akt3:7, ikbkap:6, polr1b:5, tmpo:4, tomm70a:3, ddx21:3, trove2:3, psmd7:2, rb1:2, chek1:2, nlk:2, e2f5:2, pik3r1:2, pabpc3:2, tomm20:2, riok3:2, hipk1:1, ap3b1:1, slc35b3:1, ranbp2:1, mapre2:1, chmp2b:1, samd8:1, cpeb4:1, mtap:1, prdm1:1, sept10:1, cul4b:1, ide:1, tgds:1, ipo7:1, prkab2:1, csnk1g1:1, cox15:1, swap70:1, senp2:1, mef2c:1, mbnl3:1, pdlim5:1, slc30a5:1, sp…	mapk14:16, elk1:12, chuk:8, rela:8, nfkb1:7, map3k7:7, ikbkg:7, map3k7ip2:6, map2k4:5, nfkbia:5, ikbkb:5, map3k1:4, map3k14:4, mapk8:3, jun:3, ecsit:2, traf6:2, eif2ak2:1, map3k7ip1:1, map2k6:1, ppara:1, fos:1, map2k3:1
all	209	33104	reactome_nep_ns2_interacts_with_the_cellular_export_machinery	29	16146	1.9835e-06	0.2388	1	1	ranbp2:27, cse1l:22, rrm1:19, e2f5:17, ipo7:12, psme4:12, senp2:11, ubr7:10, cdc40:10, capza1:10, tmpo:9, actr2:9, pabpc3:9, polr1b:9, sptlc1:8, dek:8, bzw1:8, anln:7, ugp2:7, mthfd2:7, ddx21:7, tram1:6, psmd7:6, cks2:6, fubp3:5, ddx3x:5, asnsd1:5, ide:5, rab10:5, nbn:4, arl8b:4, zc3hav1:3, psip1:3, tomm70a:3, otud6b:3, eif4b:3, ap3b1:3, chek1:3, cul4b:3, csnk1g1:3, ubqln1:3, cdca7:2, itgb1:2, sl…	ran:43, xpo1:39, nup98:27, nup54:25, nup153:24, ranbp2:22, nup93:16, seh1l:15, nup85:14, nup37:12, nup107:12, pom121:10, nup88:9, nup133:9, nup160:9, nup43:8, nup205:8, nup155:7, tpr:7, nup50:7, nup210:7, nup35:6, aaas:4, nup62:4, nup214:3, nupl1:2, rae1:2, nup188:1, nupl2:1
all	209	33104	hs_osteopontin_wp1434_38779.txt	11	3183	2.0262e-06	0.03367	0.388427	1	chuk:6, ppp2cb:5, ddx3x:5, polr1b:5, akt3:4, ikbkap:4, chek1:3, eif4b:3, spag9:3, tmpo:2, actr2:2, hipk1:2, psmd7:2, capza1:2, mapre2:2, ubr7:2, nlk:2, nek1:2, prkab2:2, csnk1g1:2, pabpc3:2, ugp2:2, adh5:2, ddx21:2, trove2:2, tgfbr1:2, arl8b:2, cse1l:2, rb1:1, ranbp2:1, selt:1, psme4:1, pik3r1:1, ide:1, itgb1:1, swap70:1, osbpl8:1, cdc40:1, sptlc1:1, vps41:1, tram1:1	mapk1:30, map2k1:11, chuk:10, mapk3:10, rela:9, nfkb1:8, ikbkb:5, map3k14:5, spp1:1
up	184	22176	bard1_signaling_events	29	13697	2.1614e-06	0.192234	1	1	nbn:16, chek1:13, e2f5:13, psme4:11, ranbp2:10, tmpo:9, ddx21:9, ddx3x:7, cdc40:7, chuk:6, pabpc3:6, polr1b:6, rb1:5, hipk1:4, selt:4, pot1:4, ide:4, kat2b:3, ap3b1:3, psmd7:3, ubr7:3, cdca7:3, cul4b:3, ipo7:3, cdc14a:3, asnsd1:3, plekhf2:3, tomm20:3, riok3:3, cpeb4:2, fech:2, nlk:2, wdr36:2, nek1:2, tomm70a:2, slc25a24:2, cox15:2, hltf:2, osbpl8:2, trove2:2, sptlc1:2, tgfbr1:2, arl8b:2, epb41l4b…	xrcc5:29, prkdc:17, cdk2:16, topbp1:15, npm1:15, mre11a:14, ewsr1:14, ube2d3:13, rad50:11, rad51:10, atm:8, tp53:7, pcna:7, cstf1:6, xrcc6:6, atr:5, ccne1:4, nbn:3, rbbp8:3, fancd2:3, brca1:3, ube2l3:2, bard1:2, fance:1, fancl:1
up	184	22176	reactome_mitotic_prometaphase	92	30266	2.343e-06	0.88234	1	1	tmpo:39, ranbp2:25, ddx21:25, chek1:23, psme4:20, e2f5:19, cdca7:14, polr1b:13, pabpc3:12, cdc40:12, psmd7:12, ide:12, ddx3x:11, sptlc1:11, ubr7:9, slmap:9, strn3:9, arl8b:9, fubp3:8, cdc14a:8, ipo7:7, asnsd1:7, mapre2:6, cul4b:6, csnk1g1:6, osbpl8:5, zc3hav1:4, nek1:4, tomm70a:4, ap3b1:4, ccdc6:4, fech:4, nbn:4, fgfr1op2:4, riok3:4, rb1:3, chmp2b:3, haus6:3, otud6b:3, hmgcr:3, selt:3, nin:3, fnb…	xpo1:28, ppp2r5c:20, nup98:16, smc1a:16, ranbp2:15, ppp2r1b:14, ppp2r1a:14, plk1:14, rad21:13, kif2a:13, pafah1b1:13, stag2:13, clasp2:11, ppp2r5d:10, seh1l:10, ahctf1:9, ppp2ca:9, bub3:9, sec13:9, rangap1:8, aurkb:8, ppp1cc:8, nup85:8, mad2l1:7, nup107:7, ndc80:6, nup133:6, ppp2cb:6, nup37:5, taok1:5, nuf2:5, cdc20:5, bub1:5, bub1b:5, sgol2:4, cdca8:4, nup160:4, smc3:4, nup43:4, ppp2r5b:4, c18or…
all	209	33104	biocarta_41bb_pathway	17	3734	2.3824e-06	0.088194	0.686325	1	chuk:8, ddx3x:7, akt3:7, spag9:6, ikbkap:4, polr1b:4, tmpo:3, hipk1:3, nlk:3, pik3r1:3, ppp2cb:3, eif4b:3, psmd7:2, rb1:2, chek1:2, capza1:2, ide:2, prkab2:2, ugp2:2, ddx21:2, trove2:2, sptlc1:2, riok3:2, arl8b:2, actr2:1, ranbp2:1, rrm1:1, psme4:1, e2f5:1, dmxl1:1, tomm70a:1, csnk1g1:1, pabpc3:1, nbn:1, swap70:1, osbpl8:1, mef2c:1, slmap:1, adh5:1, mbnl3:1, fas:1, fnbp1l:1, pdlim5:1, asnsd1:1, t…	mapk14:22, map4k5:14, chuk:10, rela:9, atf2:8, nfkb1:8, nfkbia:5, map3k1:5, ikbkb:5, map3k5:4, mapk8:3, jun:3, traf2:3, ifng:2
up	184	22176	p38_mapk_signaling_pathway	163	36170	2.5453e-06	0.66792	1	1	chuk:27, ddx3x:21, nlk:18, tmpo:17, pabpc3:17, akt3:16, rb1:14, ranbp2:14, mef2c:13, hipk1:13, prkab2:12, sptlc1:12, tgfbr1:12, arl8b:12, chek1:11, psme4:11, ide:11, psmd7:10, fas:9, csnk1g1:9, e2f5:8, ipo7:8, pik3r1:8, spag9:8, zc3hav1:7, mapre2:7, ddx21:7, riok3:7, chmp2b:6, ubr7:6, cdc14a:6, polr1b:6, nek1:5, cdc40:5, shox2:5, fubp3:4, cox15:4, senp2:4, pdlim5:4, kat2b:4, osbpl8:4, tomm20:4, w…	xpo1:28, ran:24, csnk1a1:21, ywhaz:18, rab5a:16, kpna2:16, mapk14:16, kpnb1:15, gsk3b:15, csnk2a1:14, ywhaq:13, crebbp:9, eif4e:9, mapk3:9, raf1:8, atf2:8, prkaca:8, atm:8, map3k7:7, e2f1:7, calm1:7, tp53:7, srf:6, cdk4:6, egr1:6, map3k7ip2:6, ywhae:6, rac1:6, calm3:6, map3k3:5, tcf3:5, map2k4:5, prkcd:5, maf:5, calm2:5, camk2b:4, map3k1:4, mapt:4, tsc2:4, pak1:4, mapk9:4, map3k8:4, faslg:3, mapk…
all	209	33104	reactome_association_of_tric_cct_with_target_proteins_during_biosynthesis	29	11800	2.5773e-06	1	1	0	capza1:10, ddx21:10, tmpo:9, ddx3x:9, cse1l:9, ccdc6:8, psme4:8, ppp2cb:8, pabpc3:8, fgfr1op2:8, slmap:8, strn3:8, sptlc1:8, ranbp2:7, rrm1:7, cks2:7, zc3hav1:7, bzw1:7, eif4b:7, polr1b:7, psmd7:6, anln:6, actr2:5, mthfd2:5, e2f5:5, ide:5, tomm70a:5, tomm20:5, dek:4, chuk:4, ubr7:4, tram1:4, ipo7:3, ubqln1:3, nbn:3, rab10:3, arl8b:3, ap3b1:2, wwp1:2, chek1:2, hmgcr:2, fubp3:2, ugp2:2, adh5:2, asn…	cct6a:40, cct2:37, cct5:36, cct8:34, cct3:30, cct7:26, cct4:21, tcp1:12, nop56:11, fbxw7:8, ap3m1:3, fbxw2:3, fbxl5:2, xrn2:2, fbxl3:1, usp11:1
up	184	22176	reactome_pi3k_akt_signalling	37	8370	2.7465e-06	0.00021476	0.0172637	3	akt3:20, pik3r1:14, chuk:7, nlk:5, rb1:3, prkab2:3, hipk1:3, prdm1:3, spag9:3, sgk3:3, tmpo:2, chmp2b:2, nek1:2, cox15:2, ddx3x:2, sptlc1:2, tgfbr1:2, kat2b:2, usp25:2, chek1:2, mapre2:2, ranbp2:2, casp10:2, selt:2, kitlg:2, lrrc1:2, osbpl8:2, shox2:2, rfx3:2, fnbp1l:2, riok3:2, epb41l4b:1, wwp1:1, slc35b3:1, mllt3:1, klf3:1, dmxl1:1, mfsd1:1, zc3hav1:1, ipo7:1, ate1:1, pabpc3:1, ell2:1, mef2c:1,…	foxo4:28, gsk3b:15, pdpk1:9, chuk:8, foxo1:7, akt3:7, foxo3:7, rhoa:5, mapkap1:4, gsk3a:4, tsc2:4, rps6kb2:3, pten:3, akt2:3, mdm2:3, casp9:3, pik3ca:3, akt1:3, ntrk1:3, cdkn1a:2, pik3cb:2, pik3r1:2, irs2:2, pik3r2:2, irs1:2, mtor:2, bad:1, nr4a1:1, creb1:1, mlst8:1, cdkn1b:1
all	209	33104	biocarta_stress_pathway	25	4808	2.8116e-06	0.18484	1	1	chuk:12, ddx3x:10, spag9:8, akt3:7, ikbkap:5, polr1b:5, tmpo:4, capza1:4, casp10:4, eif4b:4, nlk:3, ppp2cb:3, ddx21:3, trove2:3, hipk1:2, rb1:2, chek1:2, pik3r1:2, prkab2:2, csnk1g1:2, pabpc3:2, mef2c:2, fas:2, tram1:2, tgfbr1:2, riok3:2, cse1l:2, actr2:1, psmd7:1, mapre2:1, cdca7:1, slc35a3:1, e2f5:1, ide:1, lrrc1:1, ipo7:1, tomm70a:1, bzw1:1, ugp2:1, swap70:1, ell2:1, slmap:1, adh5:1, mbnl3:1, …	mapk14:22, chuk:10, rela:9, nfkb1:8, ikbkg:8, tank:7, map2k4:7, map3k1:5, casp2:5, nfkbia:5, ikbkb:5, map3k14:5, ripk1:4, mapk8:3, tnfrsf1a:3, jun:3, map4k2:3, map2k3:3, traf2:3, atf1:2, tradd:2, map2k6:1, tnf:1
all	209	33104	lkb1_signaling_events	340	84407	2.8131e-06	0.21094	1	6	actr2:57, pik3r1:56, capza1:54, cse1l:49, tram1:42, sptlc1:41, chuk:40, eif4b:39, ddx3x:37, pabpc3:37, tmpo:32, ranbp2:32, akt3:32, ugp2:30, ide:30, psme4:27, bzw1:25, riok3:25, itgb1:24, nlk:24, ppp2cb:23, psmd7:22, rrm1:22, rab10:22, prkab2:21, hipk1:21, polr1b:21, tgfbr1:18, arl8b:17, cdc40:17, chek1:17, e2f5:16, ipo7:16, ddx21:16, cox15:15, adh5:14, mapre2:14, csnk1g1:14, rb1:13, ubr7:13, chm…	sp1:44, ran:43, xpo1:39, eif4a1:33, foxo4:30, mapk1:30, hsp90aa2:27, kpnb1:26, kpna2:24, myc:24, cab39:23, mapk14:22, arf1:21, iqgap1:21, cdk2:20, cltc:19, plk1:19, stat1:19, cdc37:18, gsk3b:18, ctnna1:17, copa:17, usp7:17, ppp1cc:16, smarcd3:16, abi1:15, rab11a:15, eif2a:15, yy1:14, uso1:14, ccnb1:14, clta:14, eef2:13, rhoa:13, rrn3:13, eif4e:13, jak1:13, ywhae:12, arf6:12, rap1b:12, map2k1:11, …
all	209	33104	st_tumor_necrosis_factor_pathway	28	3301	3.093e-06	0.22512	1	1	chuk:12, casp10:7, ddx3x:7, spag9:7, akt3:6, fas:5, polr1b:4, rb1:3, capza1:3, eif4b:3, tram1:3, actr2:2, nlk:2, psip1:2, bzw1:2, ddx21:2, ikbkap:2, tmpo:1, hipk1:1, psmd7:1, chek1:1, mapre2:1, cks2:1, lrrc1:1, ipo7:1, ppp2cb:1, swap70:1, senp2:1, slmap:1, pdlim5:1, slc30a5:1, trove2:1, bag4:1, tomm20:1, tgfbr1:1, arl8b:1	map3k7:10, nfkb1:8, casp3:8, ikbkg:8, map2k4:7, map3k3:6, nfkb2:6, nfkbia:5, nfkbib:5, casp8:4, ripk1:4, tnfrsf1a:3, nfkbie:3, jun:3, traf2:3, fadd:2, tradd:2, cflar:2, tnfaip3:1, tnf:1
up	184	22176	kegg_05142_chagas_disease	83	17367	3.2978e-06	0.00107168	0.0413322	4	akt3:20, pik3r1:18, ddx3x:15, chuk:14, polr1b:9, mapre2:8, spag9:8, psmd7:7, ide:7, ddx21:7, tgfbr1:7, rb1:6, casp10:6, slmap:6, fas:6, strn3:6, fzd3:6, tmpo:5, chek1:5, selt:5, nlk:5, pabpc3:5, hipk1:4, psme4:4, csnk1g1:4, fgfr1op2:4, mef2c:4, sptlc1:4, ikbkap:4, arl8b:4, ranbp2:3, fech:3, prkab2:3, tmem33:3, trove2:3, epb41l4b:2, znf365:2, cul4b:2, ipo7:2, nek1:2, mbnl3:2, fnbp1l:2, riok3:2, cc…	mapk1:22, mapk14:16, ppp2r1a:14, ppp2r1b:14, gnai3:11, ppp2ca:9, mapk3:9, chuk:8, rela:8, nfkb1:7, akt3:7, ikbkg:7, ppp2cb:6, ppp2r2a:5, ppp2r2d:5, gnai2:5, map2k4:5, nfkbia:5, ikbkb:5, gnaq:5, mapk10:4, casp8:4, gnao1:4, mapk9:4, faslg:3, mapk8:3, akt2:3, tnfrsf1a:3, jun:3, akt1:3, plcb1:3, calr:3, pik3ca:3, ifngr1:3, fadd:2, traf6:2, adcy1:2, plcb2:2, pik3cd:2, cflar:2, pik3cb:2, gna11:2, pik3r…
up	184	22176	biocarta_nthi_pathway	24	5204	3.315e-06	0.0022134	0.0609118	2	chuk:8, ddx3x:7, ikbkap:6, akt3:5, spag9:5, nlk:4, e2f5:4, pabpc3:4, mef2c:4, polr1b:4, kat2b:3, tmpo:3, trove2:3, tgfbr1:3, chek1:2, pik3r1:2, ide:2, csnk1g1:2, ss18l1:2, ddx21:2, riok3:2, hipk1:1, psmd7:1, samd8:1, nin:1, pqlc3:1, mfsd1:1, lrrc1:1, tomm70a:1, prkab2:1, nbn:1, swap70:1, senp2:1, tap2:1, shox2:1, cdc14a:1, slc30a5:1, sptlc1:1, arl8b:1	mapk14:16, crebbp:9, chuk:8, rela:8, nfkb1:7, map3k7:7, smad3:5, nfkbia:5, ikbkb:5, smad4:5, ep300:4, tgfbr2:4, map3k14:4, tgfbr1:2, il8:1, mapk11:1, nr3c1:1, map2k6:1, map2k3:1, tnf:1
up	184	22176	reactome_mrna_processing	32	15570	3.392e-06	1	1	0	ddx3x:15, polr1b:14, tmpo:13, ddx21:13, ranbp2:12, ell2:12, psme4:11, psmd7:10, ercc8:10, cdc40:10, cul4b:9, sptlc1:9, e2f5:8, pabpc3:8, taf13:6, otud6b:6, asnsd1:6, ubr7:5, ide:5, tomm70a:5, kat2b:4, chuk:4, riok3:4, selt:3, nlk:3, prkab2:3, hltf:3, arl8b:3, hipk1:2, ap3b1:2, wdr36:2, osbpl8:2, cdc14a:2, rb1:1, chek1:1, casp10:1, elovl7:1, prdm1:1, pik3r1:1, nek1:1, fubp3:1, csnk1g1:1, slc25a24:…	polr2b:19, cdk7:18, ncbp2:16, polr2e:16, polr2c:15, polr2a:14, polr2h:13, gtf2h1:12, polr2f:11, gtf2h2:10, polr2l:9, polr2j:9, ercc3:8, polr2g:7, mnat1:7, gtf2h3:6, polr2d:6, ac025647.1:6, rnmt:6, ccnh:6, adar:5, polr2i:5, ncbp1:4, gtf2h4:3, ercc2:2, rngtt:2, gtf2f1:2, a1cf:1, gtf2f2:1
up	184	22176	biocarta_keratinocyte_pathway	45	14156	3.44e-06	0.027806	0.339079	2	chuk:15, ddx3x:10, akt3:9, hipk1:8, spag9:8, prkab2:7, tmpo:6, fas:6, pdlim5:6, nlk:6, pik3r1:6, rb1:5, ikbkap:5, tgfbr1:5, polr1b:5, e2f5:4, mef2c:4, sptlc1:4, chek1:4, casp10:4, ddx21:4, arl8b:4, ipo7:3, pabpc3:3, cdc40:3, psmd7:3, mapre2:3, csnk1g1:3, swap70:3, bag4:3, wwp1:2, chmp2b:2, ubr7:2, nek1:2, ccdc6:2, ranbp2:2, selt:2, prdm1:2, ide:2, lrrc1:2, fgfr1op2:2, slmap:2, strn3:2, trove2:2, …	sp1:33, mapk1:22, mapk14:16, ppp2ca:9, egfr:9, mapk3:9, chuk:8, raf1:8, rela:8, nfkb1:7, ets2:7, map2k1:6, prkcb:5, map2k4:5, prkcd:5, nfkbia:5, ikbkb:5, map3k14:4, map3k1:4, faslg:3, mapk8:3, tnfrsf1a:3, jun:3, daxx:3, map3k5:3, prkcq:3, ripk1:3, hras:2, prkca:2, ets1:2, traf2:2, mapk13:1, egf:1, hoxa7:1, map2k3:1, bcl2:1, prkcg:1, map2k7:1, fas:1, prkce:1, map2k6:1, fos:1, prkch:1, tnf:1
all	209	33104	biocarta_tnfr2_pathway	18	2513	3.4888e-06	0.00109078	0.0413322	2	chuk:12, ddx3x:8, akt3:6, spag9:5, ikbkap:5, polr1b:5, eif4b:3, trove2:3, ppp2cb:2, tmpo:2, capza1:2, ddx21:2, casp10:2, nlk:2, tram1:2, pabpc3:1, hipk1:1, swap70:1, chek1:1, slmap:1, mbnl3:1, fas:1, slc35a3:1, pik3r1:1, riok3:1, ipo7:1, prkab2:1	chuk:10, rela:9, ikbkg:8, nfkb1:8, tank:7, nfkbia:5, map3k1:5, ikbkb:5, map3k14:5, ripk1:4, traf2:3, ikbkap:2, tnfaip3:1, traf1:1
up	184	22176	reactome_s_phase	103	59763	3.4852e-06	0.30066	1	2	psme4:71, psmd7:54, ranbp2:50, e2f5:41, ide:38, tmpo:37, chek1:34, pabpc3:32, ubr7:29, cdc40:29, sptlc1:29, polr1b:26, asnsd1:23, cul4b:23, ddx21:20, ercc8:19, cdca7:16, nbn:15, selt:13, arl8b:13, ddx3x:12, ap3b1:12, rb1:11, tomm70a:11, cox15:11, plekhf2:11, otud6b:10, riok3:9, chuk:8, slc25a24:7, cdc14a:7, hipk1:6, zc3hav1:5, nlk:5, chmp2b:4, prkab2:4, hltf:4, tomm20:4, ipo7:3, fubp3:3, prdm1:3,…	rpa1:23, rfc4:22, mcm7:21, mcm6:19, psmd11:18, mcm5:18, mcm3:18, cdk7:18, pold1:17, psma1:17, cdk2:16, fen1:16, psma4:15, rfc2:15, rfc5:15, psma2:14, skp1:14, cul1:13, psmd14:13, psmc6:13, psma6:12, orc5l:12, lig1:11, psma5:11, mcm2:11, pole2:11, psmd13:11, orc2l:11, psmc2:10, psme3:10, pole:10, mcm4:10, pola2:10, cks1b:10, psmd10:9, psmd6:9, wee1:9, psma3:9, psmc3:9, cdt1:9, gins1:8, psmb3:8, ps…
up	184	22176	hs_delta-notch_signaling_pathway_wp61_35651.txt	86	22174	3.4979e-06	0.022548	0.301825	3	chuk:15, ddx3x:12, rb1:11, ide:11, psme4:10, pik3r1:10, psmd7:9, chek1:9, akt3:9, riok3:9, e2f5:8, sptlc1:8, nlk:8, tgfbr1:7, kat2b:7, hipk1:7, ranbp2:7, polr1b:7, pabpc3:6, fas:6, cdc40:6, selt:6, arl8b:6, tmpo:5, prkab2:5, ap3b1:5, kitlg:5, ubr7:4, asnsd1:4, ddx21:4, spag9:4, nek1:3, fubp3:3, cox15:3, mapre2:3, cul4b:3, nin:3, strn3:3, wwp1:2, dmxl1:2, mfsd1:2, zc3hav1:2, slc25a24:2, hltf:2, me…	lef1:29, mapk1:22, cdk2:16, adam10:16, snw1:15, gsk3b:15, skp1:14, cul1:13, wdr12:11, yy1:9, egfr:9, mapk3:9, hdac2:8, rela:8, fbxw7:8, tp53:7, rbx1:7, jak2:6, stat3:6, skp2:6, kat2b:5, psen1:5, tcf3:5, smad4:5, smad3:5, nfkbia:5, ep300:4, hdac1:4, ncor1:4, cir1:3, adam17:3, jun:3, akt1:3, lck:3, hey2:2, psenen:2, aph1a:2, app:2, spen:2, pik3r1:2, sin3a:2, rbpsuh:2, notch1:2, pik3r2:2, ncstn:1, e…
up	184	22176	biocarta_tel_pathway	18	8835	3.5772e-06	0.076064	0.629733	1	tmpo:9, ddx3x:6, ddx21:6, pabpc3:5, chuk:5, pik3r1:5, ranbp2:4, nbn:4, polr1b:4, e2f5:3, ipo7:3, sptlc1:3, chek1:3, hmgcr:3, psme4:3, pot1:3, ide:3, riok3:3, wwp1:2, rb1:2, fas:2, plekhf2:2, tgfbr1:2, kat2b:2, hipk1:2, psmd7:2, ccdc6:2, casp10:2, selt:2, csnk1g1:2, osbpl8:2, cdc14a:2, akt3:2, arl8b:2, epb41l4b:1, slc35b3:1, rhobtb3:1, ubr7:1, mfsd1:1, zc3hav1:1, tomm70a:1, fubp3:1, prkab2:1, slc2…	xrcc5:29, myc:19, hsp90aa2:18, polr2a:14, kras:12, ppp2ca:9, egfr:9, tp53:7, rb1:6, xrcc6:6, igf1r:4, tert:3, akt1:3, prkca:2, tnks:2, terf1:2, tep1:1, bcl2:1
all	209	33104	biocarta_cd40_pathway	15	2086	3.6374e-06	0.00047052	0.0254701	2	chuk:10, ddx3x:7, akt3:6, spag9:5, ikbkap:5, polr1b:5, eif4b:3, trove2:3, ppp2cb:2, tmpo:2, capza1:2, ddx21:2, fas:2, pabpc3:1, swap70:1, psmd7:1, chek1:1, mbnl3:1, nlk:1, pik3r1:1, ipo7:1, ercc8:1	chuk:10, rela:9, ikbkg:8, nfkb1:8, nfkbia:5, map3k1:5, ikbkb:5, map3k14:5, traf6:2, ikbkap:2, cd40lg:2, cd40:1, tnfaip3:1
all	209	33104	reactome_traf6_mediated_induction_of_the_antiviral_cytokine_ifn_alpha_beta_cascade	53	14400	3.6641e-06	0.0038646	0.091963	3	ddx3x:18, chuk:17, ppp2cb:12, capza1:11, akt3:11, polr1b:11, nlk:10, actr2:9, spag9:9, tmpo:8, psmd7:8, cse1l:8, pabpc3:7, ugp2:7, eif4b:7, hipk1:7, ddx21:7, chek1:6, mapre2:6, arl8b:6, rb1:5, prkab2:5, mef2c:5, ikbkap:5, tram1:5, ranbp2:5, ide:5, slmap:5, strn3:5, nek1:4, tgfbr1:4, csnk1g1:4, fgfr1op2:4, adh5:3, psme4:3, bzw1:3, trove2:3, ubr7:2, ipo7:2, tomm70a:2, bnip2:2, ell2:2, pdlim5:2, cdc…	mapk1:30, mapk14:22, ppp2r1b:21, ppp2r1a:17, ppp2ca:16, elk1:15, ppp2r5d:12, map2k1:11, chuk:10, map3k7:10, mapk3:10, rela:9, ubb:8, nfkb1:8, atf2:8, map3k7ip2:8, ppp2cb:8, ikbkg:8, map2k4:7, nfkb2:6, mapk10:5, nfkbib:5, nfkbia:5, ikbkb:5, mapkapk2:4, map2k2:4, mapk9:4, mapk8:3, jun:3, dusp7:3, rps6ka2:3, map2k3:3, mapk7:3, dusp6:3, atf1:2, traf6:2, map3k7ip1:2, mapk11:2, mef2a:2, rps6ka1:2, rps6…
up	184	22176	bmp_receptor_signaling	194	41226	3.9685e-06	0.54518	1	1	chuk:29, ddx3x:24, pabpc3:21, nlk:21, tmpo:19, akt3:18, rb1:16, ranbp2:16, prkab2:14, mef2c:14, sptlc1:14, tgfbr1:14, hipk1:14, ide:14, psmd7:13, psme4:13, arl8b:13, chek1:12, e2f5:10, csnk1g1:10, fas:9, pik3r1:9, riok3:9, ubr7:8, ipo7:8, mapre2:8, ddx21:8, spag9:8, polr1b:8, zc3hav1:7, cdc40:7, chmp2b:6, nek1:6, cdc14a:6, fubp3:5, kat2b:5, selt:5, nbn:5, shox2:5, cox15:4, senp2:4, pdlim5:4, osbp…	xpo1:28, ran:24, mapk1:22, csnk1a1:21, ppp1ca:18, ywhaz:18, kpna2:16, rab5a:16, mapk14:16, gsk3b:15, kpnb1:15, csnk2a1:14, ywhaq:13, mapk3:9, crebbp:9, ppm1a:9, eif4e:9, raf1:8, atf2:8, prkaca:8, atm:8, map3k7:7, calm1:7, tp53:7, e2f1:7, ywhae:6, srf:6, egr1:6, cdk4:6, map3k7ip2:6, rac1:6, calm3:6, tcf3:5, map2k4:5, prkcd:5, maf:5, calm2:5, map3k3:5, smad4:5, camk2b:4, map3k1:4, tsc2:4, pak1:4, m…
up	184	22176	reactome_erk_mapk_targets	21	7576	4.0437e-06	0.10459	0.755878	1	psmd7:6, ddx3x:6, chuk:5, chek1:5, nlk:5, ide:5, slmap:5, strn3:5, tmpo:4, hipk1:4, ranbp2:4, nek1:4, csnk1g1:4, fgfr1op2:4, mef2c:4, ddx21:4, polr1b:4, mapre2:3, psme4:3, prkab2:3, pabpc3:3, tgfbr1:3, arl8b:3, ccdc6:2, selt:2, fech:2, tomm70a:2, cdc40:2, akt3:2, ap3b1:1, tead1:1, rb1:1, slc35b3:1, ubr7:1, hmgcr:1, samd8:1, cpeb4:1, mtap:1, prdm1:1, sept10:1, tgds:1, ipo7:1, cox15:1, cdc14a:1, el…	mapk1:22, mapk14:16, ppp2r1a:14, ppp2r1b:14, elk1:12, ppp2r5d:10, ppp2ca:9, mapk3:9, ppp2cb:6, rps6ka2:3, mapk7:3, rps6ka3:2, dusp7:2, mef2a:2, dusp3:1, rps6ka1:1, dusp6:1, mapk11:1, rps6ka5:1
up	184	22176	rho-rab_tunde	14	2748	4.1963e-06	1	1	0	chmp2b:4, mfsd1:4, sptlc1:4, arl8b:4, psmd7:3, selt:3, cul4b:2, ipo7:2, pabpc3:2, osbpl8:2, slc30a5:2, tmem33:2, akt3:2, vps41:2, riok3:2, ap3b1:1, ccdc6:1, ranbp2:1, mapre2:1, psme4:1, pik3r1:1, tomm70a:1, fubp3:1, prkab2:1, csnk1g1:1, cox15:1, fgfr1op2:1, ddx3x:1, cdc40:1, spag9:1, tomm20:1, vta1:1	rab5a:16, rab7a:14, rab2a:10, rab3gap1:6, arhgap1:3, rab14:3, rab4a:2, rab11fip5:2, dlc1:1
up	184	22176	reactome_hiv1_transcription_initiation	39	17119	4.2139e-06	0.31298	1	1	taf13:21, ddx3x:14, polr1b:14, kat2b:12, tmpo:12, ranbp2:12, ell2:12, ddx21:11, psme4:10, e2f5:10, ercc8:10, psmd7:9, cul4b:9, cdc40:9, pabpc3:8, sptlc1:7, ide:6, ubr7:5, otud6b:5, chuk:4, hltf:4, cdc14a:4, asnsd1:4, rb1:3, selt:3, nlk:3, tomm70a:3, prkab2:3, riok3:3, hipk1:2, wdr36:2, fubp3:2, csnk1g1:2, cox15:2, plekhf2:2, tomm20:2, ap3b1:1, chek1:1, casp10:1, elovl7:1, cpeb4:1, prdm1:1, pik3r1…	polr2b:19, cdk7:18, polr2e:16, polr2c:15, polr2a:14, polr2h:13, gtf2h1:12, polr2f:11, gtf2h2:10, polr2j:9, polr2l:9, gtf2e1:9, ercc3:8, polr2g:7, mnat1:7, taf1:7, gtf2h3:6, gtf2a1:6, tbp:6, polr2d:6, ac025647.1:6, ccnh:6, polr2i:5, taf4:5, gtf2b:4, taf5:3, gtf2h4:3, taf10:3, ercc2:2, gtf2f1:2, taf9:2, gtf2a2:2, taf12:2, taf11:2, taf4b:1, taf6:1, gtf2f2:1, gtf2e2:1
up	184	22176	reactome_rna_pol_ii_ctd_phosphorylation_and_interaction_with_ce	26	13684	4.4004e-06	1	1	0	polr1b:14, ddx3x:13, tmpo:12, ell2:12, ranbp2:11, ddx21:11, ercc8:10, psme4:9, cul4b:9, psmd7:8, e2f5:7, cdc40:7, sptlc1:7, taf13:6, pabpc3:6, ide:5, otud6b:5, kat2b:4, chuk:4, ubr7:4, tomm70a:4, asnsd1:4, riok3:4, nlk:3, prkab2:3, hltf:3, hipk1:2, selt:2, wdr36:2, osbpl8:2, cdc14a:2, arl8b:2, ap3b1:1, rb1:1, chek1:1, casp10:1, elovl7:1, prdm1:1, pik3r1:1, nek1:1, fubp3:1, csnk1g1:1, slc25a24:1, …	polr2b:19, cdk7:18, polr2e:16, polr2c:15, polr2a:14, polr2h:13, gtf2h1:12, polr2f:11, gtf2h2:10, polr2l:9, polr2j:9, ercc3:8, polr2g:7, mnat1:7, gtf2h3:6, polr2d:6, ac025647.1:6, rnmt:6, ccnh:6, polr2i:5, gtf2h4:3, ercc2:2, rngtt:2, gtf2f1:2, gtf2f2:1
up	184	22176	biocarta_rb_pathway	13	5237	4.4979e-06	0.000123536	0.0135231	2	chek1:9, tmpo:6, hipk1:5, rb1:5, ddx3x:5, nlk:4, e2f5:4, ide:4, chuk:3, cdca7:3, psme4:3, csnk1g1:3, tgfbr1:3, riok3:3, kat2b:2, ccdc6:2, ranbp2:2, nek1:2, prkab2:2, cdc14a:2, ddx21:2, spag9:2, pard6b:1, epb41l4b:1, psmd7:1, casp10:1, pik3r1:1, snapc3:1, zc3hav1:1, tomm70a:1, nufip2:1, slc25a24:1, rai14:1, nbn:1, otud6b:1, mef2c:1, fas:1, cdc40:1, sptlc1:1, vta1:1, polr1b:1	cdc2:17, cdk2:16, mapk14:16, wee1:9, atm:8, tp53:7, cdk4:6, rb1:6, chek1:5, cdc25c:2, ywhah:2, cdc25b:1
up	184	22176	retinoic_acid_receptors-mediated_signaling	38	10819	4.4979e-06	0.30066	1	1	chuk:11, nlk:8, prkab2:7, hipk1:7, chek1:7, tmpo:6, rb1:6, kat2b:6, e2f5:5, mef2c:5, ide:5, pabpc3:4, ddx3x:4, tgfbr1:4, ranbp2:4, psme4:4, csnk1g1:4, shox2:4, trove2:4, nek1:3, cox15:3, cdc40:3, psmd7:3, pik3r1:3, cul4b:3, ercc8:3, riok3:3, polr1b:3, tomm70a:2, sptlc1:2, stxbp5:2, nin:2, ddx21:2, spag9:2, ubr7:1, cdca7:1, dmxl1:1, slc25a24:1, hltf:1, otud6b:1, ell2:1, pdlim5:1, plekhf2:1, pkia:1…	mapk1:22, cdk7:18, cdc2:17, mapk14:16, crebbp:9, mapk3:9, prkaca:8, mnat1:7, vdr:6, med1:6, ccnh:6, kat2b:5, ncoa3:5, rps6kb1:4, hdac1:4, ncoa1:4, ncoa2:4, mapk8:3, akt1:3, rara:3, prkca:2, rbp1:2, nrip1:2, hdac3:2, tgfb1:1, ncor2:1, prkcg:1, nr4a1:1, ppara:1, bcl2:1, tnf:1
all	209	33104	reactome_erks_are_inactivated	12	4850	4.5357e-06	0.04125	0.438871	1	ppp2cb:6, psmd7:5, capza1:5, ugp2:5, ddx3x:5, slmap:5, strn3:5, chek1:4, ranbp2:4, ide:4, nek1:4, fgfr1op2:4, ddx21:4, polr1b:4, tmpo:3, actr2:3, mapre2:3, psme4:3, csnk1g1:3, pabpc3:3, arl8b:3, cse1l:3, chuk:2, hipk1:2, ccdc6:2, selt:2, fech:2, nlk:2, prkab2:2, bzw1:2, rab10:2, cdc40:2, tram1:2, tgfbr1:2, rb1:1, ubr7:1, hmgcr:1, rrm1:1, ipo7:1, tmem66:1, eif4b:1, cdc14a:1, ell2:1, mef2c:1, adh5:…	mapk1:30, ppp2r1b:21, ppp2r1a:17, ppp2ca:16, ppp2r5d:12, mapk3:10, ppp2cb:8, dusp7:3, mapk7:3, dusp6:3, dusp3:1
up	184	22176	kegg_05221_acute_myeloid_leukemia	60	17451	4.8238e-06	0.0037916	0.091963	3	pik3r1:22, akt3:21, chuk:12, nlk:11, ddx3x:9, rb1:8, polr1b:8, osbpl8:7, hipk1:6, spag9:6, prkab2:5, tgfbr1:5, tmpo:4, ikbkap:4, psmd7:4, ccdc6:4, chek1:4, ranbp2:4, ddx21:4, arl8b:4, rhobtb3:3, ipo7:3, nek1:3, pabpc3:3, cdc40:3, sptlc1:3, mapre2:3, selt:3, prdm1:3, kitlg:3, ide:3, csnk1g1:3, cps1:3, rfx3:3, trove2:3, riok3:3, epb41l4b:2, ubr7:2, e2f5:2, mef2c:2, tnfrsf19:2, usp25:2, tead1:2, psm…	lef1:29, mapk1:22, myc:19, kras:12, mapk3:9, chuk:8, raf1:8, rela:8, nfkb1:7, stat5a:7, akt3:7, ikbkg:7, kit:7, jup:6, nfkb2:6, map2k1:6, stat3:6, stat5b:5, braf:5, ikbkb:5, sos1:4, rps6kb1:4, csde1:4, rps6kb2:3, araf:3, sos2:3, akt2:3, akt1:3, rara:3, map2k2:3, pml:3, grb2:3, pik3ca:3, pik3cd:2, hras:2, pik3cb:2, pik3r1:2, spi1:2, zbtb16:2, nras:2, tcf7l2:2, ccnd1:2, pik3r2:2, mtor:2, pik3r3:1, …
all	209	33104	reactome_repair_synthesis_of_patch_27_30_bases_long_by_dna_polymerase	15	9231	4.9205e-06	1	1	0	cul4b:15, ercc8:15, tmpo:11, rrm1:11, nbn:11, cse1l:11, chek1:9, ranbp2:8, e2f5:8, psme4:7, dek:6, ubr7:6, ide:6, anln:6, cdc40:6, polr1b:6, psmd7:5, cdca7:5, cks2:5, actr2:4, rab10:4, asnsd1:4, sptlc1:4, plekhf2:4, mthfd2:3, pabpc3:3, ddx3x:3, ap3b1:2, capza1:2, psip1:2, ugp2:2, hltf:2, ddx21:2, tram1:2, arl8b:2, chuk:1, selt:1, fech:1, prdm1:1, zc3hav1:1, fubp3:1, ppp2cb:1, cox15:1, otud6b:1, e…	rfc4:32, rpa1:32, rfc5:22, pold1:21, rfc2:21, pole2:15, pcna:13, pole:13, rfc3:10, rpa3:9, rfc1:8, pold2:8, pold3:4, rpa2:3, pold4:3
up	184	22176	endothelins	395	89656	4.9411e-06	0.8776	1	4	pik3r1:62, chuk:43, ddx3x:41, sptlc1:40, akt3:38, tmpo:34, pabpc3:33, ranbp2:32, ide:29, psme4:28, nlk:27, psmd7:24, riok3:24, tgfbr1:22, polr1b:22, hipk1:21, prkab2:20, rb1:19, arl8b:19, cdc40:18, ipo7:17, e2f5:16, csnk1g1:16, chmp2b:15, chek1:15, cox15:14, mapre2:14, ddx21:14, selt:13, spag9:13, ubr7:12, mef2c:11, osbpl8:11, zc3hav1:11, fubp3:11, fas:11, pdlim5:11, ccdc6:10, wwp1:10, ap3b1:10, …	sp1:33, xpo1:28, foxo4:28, ran:24, mapk1:22, csnk1a1:21, eif4a1:20, kpna2:16, mapk14:16, cdk2:16, gsk3b:15, kpnb1:15, plk1:14, csnk2a1:14, ywhaq:13, cltc:13, iqgap1:12, arf1:11, rrn3:11, usp7:11, clta:11, ccnb1:10, stat1:10, yy1:9, pdpk1:9, mapk3:9, crebbp:9, copa:9, eif4e:9, ctnna1:9, eif2a:9, egfr:9, jak1:9, rheb:8, uso1:8, raf1:8, eef2:8, abi1:8, ppp1cc:8, rab11a:8, chuk:8, prkaca:8, foxo1:7, …
up	184	22176	reactome_hiv_infection	183	88869	5.2496e-06	0.32956	1	3	ranbp2:82, psme4:78, psmd7:68, pabpc3:52, e2f5:47, sptlc1:44, tmpo:40, cdc40:39, ide:39, polr1b:38, ddx21:37, ddx3x:36, ubr7:33, asnsd1:29, arl8b:23, ipo7:22, tomm70a:21, taf13:21, selt:21, ap3b1:20, cul4b:19, nbn:18, riok3:16, chuk:15, cox15:13, ell2:13, kat2b:13, senp2:12, plekhf2:12, ercc8:12, pik3r1:11, rb1:10, fubp3:10, otud6b:10, csnk1g1:10, slc25a24:9, hipk1:9, chek1:9, osbpl8:9, zc3hav1:8…	xrcc5:29, xpo1:28, ran:24, supt16h:20, polr2b:19, ssrp1:18, psmd11:18, cdk7:18, psma1:17, ncbp2:16, fen1:16, nup98:16, polr2e:16, polr2c:15, nup54:15, psma4:15, npm1:15, kpnb1:15, nup153:15, ranbp2:15, polr2a:14, skp1:14, banf1:14, psma2:14, pak2:14, psmc6:13, polr2h:13, psmd14:13, ap2b1:13, cul5:13, psma6:12, gtf2h1:12, lig1:11, psma5:11, arf1:11, polr2f:11, psmd13:11, psmc2:10, gtf2h2:10, nup93…
up	184	22176	biocarta_chrebp2_pathway	42	12682	5.2853e-06	0.34978	1	1	strn3:12, slmap:11, prkab2:10, ddx3x:9, fech:8, pabpc3:8, sptlc1:8, ide:7, polr1b:7, arl8b:7, tmpo:6, ranbp2:6, psme4:6, ddx21:6, psmd7:5, chuk:4, mapre2:4, hmgcr:4, selt:4, fgfr1op2:4, osbpl8:4, ipo7:3, fubp3:3, abhd10:3, sgk3:3, hipk1:2, rb1:2, ccdc6:2, ubr7:2, nlk:2, znf365:2, akap11:2, tomm70a:2, csnk1g1:2, mef2c:2, riok3:2, pkia:2, pard6b:1, ap3b1:1, wwp1:1, chek1:1, chmp2b:1, stxbp5:1, e2f5…	ppp2r5c:20, ywhaz:18, ppp2r1a:14, ppp2r1b:14, ywhaq:13, ppp2r5d:10, ppp2ca:9, prkaca:8, mlx:7, prkar1a:6, ppp2cb:6, ywhae:6, prkaa1:6, ppp2r5e:6, ppp2r2a:5, ppp2r2d:5, ywhab:5, prkacb:4, prkab1:4, prkar2b:4, ppp2r5b:4, pklr:3, prkag1:3, prkab2:3, ppp2r5a:3, prkag3:2, ywhah:2, fasn:2, acaca:1, prkag2:1, ppp2r3b:1, ppp2r2b:1, ppp2r4:1, prkar2a:1, ywhag:1
all	209	33104	reactome_apoptosis	130	44624	5.5745e-06	0.177658	1	3	psmd7:46, psme4:46, capza1:42, cse1l:41, actr2:36, pabpc3:33, ranbp2:30, bzw1:27, ubqln1:27, tram1:25, rrm1:24, ide:23, ugp2:22, sptlc1:21, rab10:21, tmpo:19, ddx21:18, casp10:16, eif4b:15, ubr7:13, rb1:12, asnsd1:12, chuk:12, selt:12, e2f5:11, tomm70a:11, arl8b:11, cox15:10, cdc40:10, cks2:10, fas:9, dek:9, ddx3x:8, polr1b:8, ipo7:7, adh5:7, akt3:7, chmp2b:6, osbpl8:6, riok3:6, mfsd1:5, slc25a24…	psma1:29, psmd11:27, psma4:26, kpnb1:26, psma2:25, psmd14:24, psma6:23, psmc6:22, psma5:22, pak2:22, nmt1:21, psmd13:19, psma3:19, psmc2:18, psme3:17, psmd6:17, fnta:17, lmnb1:16, psmc3:16, psmd10:15, psmb1:15, psmb3:15, psmb7:14, psmc5:14, psmc4:13, psmd8:12, psmd1:12, psmd2:12, psmb4:12, psmd5:11, psmd7:11, dynll1:11, psmc1:10, ywhab:9, tfdp1:9, ubb:8, e2f1:8, casp3:8, hist1h1a:8, psmd9:8, psmd…
up	184	22176	mtor_signaling_pathway	311	75566	5.5658e-06	0.52348	1	4	pik3r1:55, sptlc1:37, chuk:35, ddx3x:33, pabpc3:30, akt3:30, tmpo:29, ranbp2:27, ide:26, psme4:24, riok3:22, psmd7:19, nlk:19, polr1b:19, cdc40:16, tgfbr1:16, hipk1:16, e2f5:15, ipo7:15, prkab2:15, arl8b:14, chmp2b:13, chek1:13, csnk1g1:13, ddx21:13, ubr7:12, cox15:12, mapre2:12, osbpl8:11, fas:11, pdlim5:11, selt:11, rb1:10, fubp3:10, spag9:10, ccdc6:9, wwp1:9, zc3hav1:9, slc25a24:9, ap3b1:9, ki…	sp1:33, xpo1:28, foxo4:28, ran:24, mapk1:22, eif4a1:20, cdk2:16, kpna2:16, mapk14:16, gsk3b:15, kpnb1:15, plk1:14, cltc:13, iqgap1:12, arf1:11, rrn3:11, usp7:11, clta:11, ccnb1:10, stat1:10, yy1:9, pdpk1:9, ctnna1:9, crebbp:9, copa:9, eif2a:9, eif4e:9, egfr:9, jak1:9, eef2:8, abi1:8, rheb:8, ppp1cc:8, uso1:8, rab11a:8, chuk:8, eif4b:7, calm1:7, foxo1:7, foxo3:7, rbl2:7, nck1:7, stat6:7, arf6:7, r…
all	209	33104	canonical_nf-kappab_pathway	35	11309	5.6596e-06	0.017692	0.262502	2	chuk:18, ddx3x:15, polr1b:10, spag9:9, akt3:8, capza1:7, ddx21:6, tmpo:5, ppp2cb:5, eif4b:5, ikbkap:5, psmd7:5, chek1:5, pik3r1:5, cse1l:5, actr2:4, itgb1:4, pabpc3:4, ugp2:4, sptlc1:4, tram1:4, ranbp2:4, nlk:4, csnk1g1:4, nbn:4, trove2:4, e2f5:3, ipo7:3, tomm70a:3, bnip2:3, adh5:3, tgfbr1:3, hipk1:3, rrm1:3, psme4:3, ide:3, ubqln1:3, arl8b:3, rb1:2, ubr7:2, zc3hav1:2, fubp3:2, prkab2:2, fas:2, c…	ran:43, xpo1:39, ube2d3:25, mapk14:22, atm:11, chuk:10, rela:9, nfkb1:8, ikbkg:8, arrb2:7, ripk2:6, src:6, nfkb2:6, syk:5, map3k14:5, nfkbia:5, ikbkb:5, rel:4, prkca:4, pik3ca:4, tnfrsf1a:3, malt1:3, lck:3, cyld:3, traf6:2, relb:2, pik3r1:2, tnfaip3:1, bcl10:1, btrc:1, erc1:1, tnf:1
all	209	33104	reactome_scf_skp2_mediated_degradation_of_p27_p21	52	32520	5.7071e-06	0.55252	1	1	psme4:46, psmd7:43, cse1l:38, capza1:32, ranbp2:28, actr2:26, bzw1:26, ubqln1:26, rrm1:24, ide:23, pabpc3:20, sptlc1:20, tram1:20, rab10:18, e2f5:16, ugp2:16, asnsd1:12, selt:12, ubr7:11, cks2:11, ddx21:11, arl8b:11, cdc40:10, tmpo:9, tomm70a:9, cox15:9, polr1b:9, adh5:7, dek:6, ap3b1:6, anln:5, chek1:5, ostc:5, riok3:5, chmp2b:4, slc25a24:4, plekhf2:4, chuk:4, nbn:4, rb1:3, bnip2:3, ddx3x:3, hip…	psma1:29, psmd11:27, psma4:26, psma2:25, psmd14:24, psma6:23, psmc6:22, psma5:22, cdk2:20, skp1:20, psmd13:19, psma3:19, cks1b:19, cul1:18, psmc2:18, psme3:17, psmd6:17, psmc3:16, psmd10:15, psmb3:15, psmb1:15, psmb7:14, psmc5:14, ccna2:14, psmc4:13, psmd8:12, psmd1:12, psmd2:12, psmb4:12, psmd7:11, psmd5:11, skp2:11, psmc1:10, ubb:8, psmd9:8, psmd3:8, ccne1:8, psmd4:7, psmd12:7, ccne2:6, psmb2:5…
down	25	10928	biocarta_eif_pathway	16	10543	5.7131e-06	1	1	0	eif4b:11, cse1l:11, capza1:10, actr2:9, tram1:7, bzw1:6, rrm1:6, dek:5, adh5:5, ostc:5, ubqln1:4, cks2:4, rab10:3, mthfd2:3, ppp2cb:1, ugp2:1, tmem66:1, anln:1, psip1:1	eif4a2:14, eif4a1:13, eif2s1:12, eif5:11, eif2s3:8, eif4g1:8, eif4g2:6, eif2s2:5, eef2:5, eif4e:4, eif4g3:3, eif1ax:3, eif3a:2
down	25	10928	reactome_processing_of_capped_intron_containing_pre_mrna	138	93319	5.746e-06	1	1	0	cse1l:96, rrm1:75, capza1:61, actr2:59, bzw1:47, tram1:46, dek:37, rab10:37, cks2:36, eif4b:34, ostc:21, ugp2:19, anln:14, mthfd2:13, adh5:10, psip1:8, ubqln1:5, ppp2cb:4, itgb1:3, bnip2:1, ppt1:1	snrpf:12, sfrs7:12, hnrnpa2b1:12, sfrs1:12, ac008073.1:12, hnrnpu:12, hnrnpc:11, papola:11, sfrs3:11, hnrnpa1p2:11, sf3b1:11, nup98:11, hnrnpr:11, hnrnpm:11, hnrnpf:11, sfrs2:10, hnrnpk:10, snrpa1:10, ac106037.2:10, nup54:10, hnrnpa3:9, snrpb2:9, hnrnpd:9, hnrnph1:9, nup153:9, snrpd3:9, ptbp1:9, cpsf3:8, snrpg:8, ncbp2:7, eftud2:7, nup37:7, fus:7, ranbp2:7, smc1a:7, pcbp1:7, cpsf2:7, polr2g:7, th…
up	184	22176	regulation_of_telomerase	67	26013	5.7821e-06	0.100382	0.739136	2	ddx3x:18, rb1:14, chuk:14, psme4:14, tmpo:13, ddx21:12, polr1b:12, e2f5:11, nbn:11, pabpc3:10, ranbp2:10, cdc40:9, sptlc1:9, psmd7:9, pot1:9, selt:8, chek1:7, ide:7, akt3:7, tomm20:7, ubr7:6, ipo7:6, plekhf2:6, pik3r1:5, arl8b:5, asnsd1:4, tgfbr1:4, cpeb4:4, nlk:4, riok3:4, wwp1:3, cdca7:3, zc3hav1:3, prkab2:3, mef2c:3, kat2b:3, hipk1:3, ccdc6:3, rai14:3, swap70:3, cdc14a:3, abhd10:3, spag9:3, to…	sp1:33, xrcc5:29, ncl:24, mapk1:22, myc:19, hsp90aa2:18, ptges3:15, mre11a:14, hnrnpc:13, rad50:11, egfr:9, dkc1:9, rad9a:8, hdac2:8, atm:8, max:7, nfkb1:7, wrn:7, e2f1:7, rbbp4:6, xrcc6:6, ywhae:6, hus1:5, smad3:5, irf1:5, ube3a:4, rbbp7:4, rps6kb1:4, hdac1:4, sp3:4, blm:3, jun:3, sap18:3, akt1:3, abl1:3, nbn:3, tert:3, sin3b:3, sox7:3, esr1:2, sin3a:2, ifng:2, ccnd1:2, tnks:2, terf2:2, terf1:2,…
all	209	33104	ifn-gamma_pathway	543	121135	5.8459e-06	0.078238	0.634927	10	actr2:78, capza1:71, cse1l:67, pik3r1:65, ddx3x:60, tram1:57, chuk:57, eif4b:56, sptlc1:50, akt3:50, pabpc3:49, tmpo:48, ranbp2:43, nlk:41, psme4:37, rb1:36, ide:36, ppp2cb:35, bzw1:35, rrm1:34, ugp2:33, tgfbr1:33, riok3:33, e2f5:31, rab10:31, itgb1:30, psmd7:30, hipk1:30, ddx21:26, polr1b:26, prkab2:25, cdc40:25, ipo7:24, mef2c:24, arl8b:24, selt:21, chek1:20, mapre2:20, csnk1g1:20, cks2:19, adh…	sp1:44, ran:43, hspa8:40, xpo1:39, eif4a1:33, csnk1a1:32, foxo4:30, mapk1:30, ywhaz:28, ppp1ca:26, kpnb1:26, kpna2:24, myc:24, nup153:24, rab5a:23, mapk14:22, arf1:21, ywhaq:21, iqgap1:21, cdk2:20, plk1:19, cltc:19, csnk2a1:19, stat1:19, gsk3b:18, copa:17, usp7:17, ctnna1:17, ube2i:16, ppp2ca:16, ppp1cc:16, cbfb:15, abi1:15, rab11a:15, eif2a:15, yy1:14, ccnb1:14, uso1:14, raf1:14, clta:14, rrn3:1…
all	209	33104	reactome_cyclin_a1_associated_events_during_g2_m_transition	15	8364	6.0542e-06	1	1	0	chek1:10, e2f5:10, cse1l:10, rrm1:9, psme4:9, ide:9, cks2:9, tmpo:8, anln:7, nlk:6, mthfd2:5, dek:4, hipk1:4, ranbp2:4, cdca7:4, cul4b:4, prkab2:4, otud6b:4, rb1:3, ubr7:3, ercc8:3, csnk1g1:3, slc25a24:3, ddx3x:3, ddx21:3, asnsd1:3, sptlc1:3, polr1b:3, chuk:2, actr2:2, ap3b1:2, ccdc6:2, capza1:2, nek1:2, pabpc3:2, hltf:2, eif4b:2, cdc14a:2, cdc40:2, tram1:2, tgfbr1:2, psmd7:1, chmp2b:1, haus6:1, …	xpo1:39, cdk7:25, cdc2:23, plk1:19, ccnb2:15, ccnb1:14, ccna2:14, wee1:11, pkmyt1:9, mnat1:8, cdc25a:7, ccnh:7, cdc25c:3, cdc25b:1, ccna1:1
down	25	10928	hs_cell_cycle_wp179_35361.txt	87	32615	6.195e-06	1	1	0	cse1l:45, rrm1:38, cks2:31, anln:26, dek:23, mthfd2:20, actr2:12, capza1:12, eif4b:7, ugp2:5, bzw1:4, tram1:4, adh5:3, rab10:3, psip1:3, ppp2cb:2, ppt1:2, ostc:2, pfn2:1, itgb1:1	bub3:12, mcm3:11, mcm5:10, mcm6:9, mcm7:9, mcm4:8, mad2l1:8, smc1a:7, cdc20:7, prkdc:7, mcm2:7, orc6l:6, chek1:6, pcna:6, cdc2:6, bub1:6, ccna2:6, bub1b:6, ccnb2:6, plk1:5, e2f5:5, pttg1:5, skp2:5, ccnb1:4, cdc25a:4, hdac2:4, cdc45l:4, cdk2:4, orc5l:4, cdc7:4, dbf4:4, tfdp1:4, ccne1:4, cdc6:3, pkmyt1:3, orc2l:3, atm:3, gsk3b:3, ccne2:3, chek2:2, espl1:2, wee1:2, orc4l:2, hdac1:2, cdk4:2, ywhag:2,…
up	184	22176	hs_toll-like_receptor_signaling_pathway_wp75_38762.txt	102	14724	6.2863e-06	0.046922	0.481537	3	chuk:22, akt3:17, ddx3x:16, pik3r1:11, nlk:9, spag9:9, polr1b:8, rb1:6, hipk1:6, chek1:6, tmpo:5, fas:5, ikbkap:5, tgfbr1:5, psmd7:5, mapre2:5, arl8b:5, prkab2:4, mef2c:4, selt:4, csnk1g1:4, ddx21:4, pabpc3:3, sptlc1:3, vps41:3, casp10:3, trove2:3, ubr7:2, nek1:2, pdlim5:2, cdc40:2, ranbp2:2, ide:2, osbpl8:2, swap70:2, riok3:2, pard6b:1, epb41l4b:1, slc35b3:1, chmp2b:1, il7:1, e2f5:1, mfsd1:1, ip…	mapk1:22, mapk14:16, stat1:10, mapk3:9, tbk1:9, chuk:8, rela:8, nfkb1:7, map3k7:7, akt3:7, ikbkg:7, nfkb2:6, map3k7ip2:6, map2k1:6, rac1:6, map2k4:5, nfkbia:5, ikbkb:5, mapk10:4, casp8:4, mapk9:4, irf7:4, map3k8:4, mapk8:3, akt2:3, jun:3, akt1:3, map2k2:3, pik3ca:3, ripk1:3, fadd:2, traf6:2, pik3cd:2, pik3cb:2, pik3r1:2, mapk12:2, pik3r2:2, pik3r3:1, cd40:1, mapk13:1, irf5:1, ikbke:1, map3k7ip1:1…
up	184	22176	hs_cell_cycle_wp179_35361.txt	87	32615	6.4729e-06	0.00148294	0.0493579	4	chek1:37, e2f5:34, tmpo:33, psme4:26, rb1:24, cdca7:19, ide:17, ddx21:17, ranbp2:15, polr1b:15, ubr7:13, cdc40:12, pabpc3:10, otud6b:10, ddx3x:10, asnsd1:10, nlk:8, nbn:8, cdc14a:8, slc25a24:7, tgfbr1:7, chuk:7, ap3b1:7, hipk1:7, psmd7:6, kat2b:5, akt3:5, zc3hav1:4, ipo7:4, sptlc1:4, riok3:4, nek1:3, prkab2:3, cox15:3, hltf:3, cul4b:3, csnk1g1:3, tomm70a:2, mef2c:2, fas:2, ikbkap:2, ccdc6:2, pik3…	mcm7:21, mcm6:19, mcm5:18, mcm3:18, cdc2:17, prkdc:17, cdk2:16, smc1a:16, gsk3b:15, plk1:14, orc5l:12, mcm2:11, orc2l:11, ccnb1:10, mcm4:10, bub3:9, wee1:9, ccnb2:9, hdac2:8, ccna2:8, atm:8, e2f1:7, mad2l1:7, tp53:7, pcna:7, rb1:6, cdk4:6, ccnh:6, cdc6:6, pkmyt1:6, skp2:6, smad3:5, tfdp1:5, chek1:5, cdc20:5, smad4:5, orc4l:5, hdac6:5, bub1:5, bub1b:5, orc6l:4, ep300:4, chek2:4, hdac1:4, cdc7:4, c…
down	25	10928	reactome_rev_mediated_nuclear_export_of_hiv1_rna	31	17239	6.5001e-06	1	1	0	cse1l:23, rrm1:20, capza1:12, dek:9, bzw1:9, actr2:9, mthfd2:8, ugp2:7, cks2:7, anln:7, rab10:6, tram1:6, ubqln1:4, eif4b:4, psip1:3, adh5:2, itgb1:2, ppp2cb:1, bnip2:1, ostc:1	ran:19, nup98:11, xpo1:11, nup54:10, nup153:9, ranbp1:8, ranbp2:7, nup37:7, nup93:6, nup85:6, nup107:5, nup160:5, seh1l:5, nup155:4, nup43:4, rangap1:3, nup88:3, nup205:3, nup133:3, nup50:3, aaas:2, pom121:2, nup35:2, rae1:2, nup210:1
down	25	10928	reactome_metabolism_of_amino_acids	160	36936	6.5103e-06	1	1	0	cse1l:33, capza1:32, actr2:27, ubqln1:26, bzw1:25, tram1:22, rab10:19, ugp2:18, rrm1:18, adh5:16, ostc:7, cks2:6, dek:5, mthfd2:5, bnip2:3, itgb1:3, ppp2cb:2, eif4b:2, ppt1:2, tmem66:1	psma1:12, psmd14:11, psma5:11, psma2:11, psma4:11, psma6:11, psma3:10, psmc6:9, psmd11:9, psmc2:8, psmb1:8, psmd13:8, psmd6:8, azin1:8, psmd8:7, psmb7:7, psmb3:7, psme3:7, psmc3:7, psmd10:6, psmb4:6, psmc5:6, psmd7:5, psmd1:5, dld:5, psmd2:5, psmd5:5, psmc4:5, psmc1:4, psmd3:4, oaz1:3, mccc1:3, asns:3, psmd12:3, dlstp:2, mccc2:2, kynu:2, psme2:2, sat1:2, psmd9:2, psmd4:2, glud1:2, odc1:2, aldh9a1…
up	184	22176	reactome_regulation_of_ampk_activity_via_lkb1	14	2409	6.627e-06	0.043592	0.451122	1	prkab2:6, osbpl8:3, chek1:3, sptlc1:3, nek1:3, pabpc3:2, hipk1:2, psmd7:2, nlk:2, plekhf2:2, ide:2, tomm70a:2, csnk1g1:1, chuk:1, tmpo:1, cox15:1, ap3b1:1, rb1:1, ddx3x:1, ranbp2:1, mapre2:1, hmgcr:1, asnsd1:1, tmem33:1, psme4:1, cdc40:1, pik3r1:1, tgfbr1:1, sgk3:1, riok3:1, arl8b:1	cab39:16, ppm1a:9, prkaa1:6, prkab1:4, prkag1:3, stk11:3, prkab2:3, strada:2, prkag3:2, stradb:2, prkag2:1
up	184	22176	reactome_cyclin_a1_associated_events_during_g2_m_transition	15	8364	7.0376e-06	1	1	0	chek1:10, e2f5:10, psme4:9, ide:9, tmpo:8, nlk:6, hipk1:4, ranbp2:4, cdca7:4, cul4b:4, prkab2:4, otud6b:4, rb1:3, ubr7:3, ercc8:3, csnk1g1:3, slc25a24:3, ddx3x:3, ddx21:3, asnsd1:3, sptlc1:3, polr1b:3, chuk:2, ap3b1:2, ccdc6:2, nek1:2, pabpc3:2, hltf:2, cdc14a:2, cdc40:2, tgfbr1:2, psmd7:1, chmp2b:1, haus6:1, zc3hav1:1, ipo7:1, zmym1:1, fubp3:1, rai14:1, nbn:1, osbpl8:1, trove2:1, akt3:1, riok3:1…	xpo1:28, cdk7:18, cdc2:17, plk1:14, ccnb1:10, wee1:9, ccnb2:9, ccna2:8, mnat1:7, pkmyt1:6, ccnh:6, cdc25a:3, cdc25c:2, cdc25b:1, ccna1:1
up	184	22176	cdc42_signaling_events	212	42717	7.19e-06	0.47276	1	3	pik3r1:29, ddx3x:19, akt3:19, psme4:17, tmpo:16, pabpc3:16, sptlc1:15, ipo7:14, ide:14, mfsd1:13, chuk:13, psmd7:13, pdlim5:12, nlk:12, osbpl8:12, riok3:12, rb1:11, prkab2:11, tgfbr1:11, hipk1:11, ranbp2:11, arl8b:11, mapre2:10, selt:10, ddx21:10, e2f5:9, csnk1g1:9, chmp2b:8, slc25a24:8, chek1:8, cox15:7, nbn:7, sgk3:7, pard6b:6, fnbp1l:6, polr1b:6, fubp3:5, plekhf2:5, kitlg:5, swap70:5, spag9:5,…	actr2:24, mapk1:22, ppp1r12a:21, ruvbl2:17, mapk14:16, gsk3b:15, pak2:14, actr3:13, arpc5:13, arpc3:13, iqgap1:12, arpc2:12, nf1:10, cfl1:10, ctnna1:9, abi1:8, ccna2:8, racgap1p:8, atf2:8, pak4:7, yes1:7, atf3:7, cul3:7, stat5a:7, rb1:6, cdc42:6, arpc1b:6, tiam1:6, srf:6, stat3:6, dlg1:6, rock2:6, rac1:6, rhoa:5, crk:5, arhgap5:5, apc:5, arhgdib:5, map2k4:5, braf:5, sept2:5, ect2:5, pax6:5, abi2:…
up	184	22176	egfr-dependent_endothelin_signaling_events	313	75699	7.2353e-06	0.53198	1	4	pik3r1:55, sptlc1:37, chuk:35, ddx3x:33, pabpc3:30, akt3:30, tmpo:29, ranbp2:27, ide:26, psme4:24, riok3:22, psmd7:19, nlk:19, polr1b:19, cdc40:16, tgfbr1:16, hipk1:16, e2f5:15, ipo7:15, prkab2:15, arl8b:14, chmp2b:13, chek1:13, csnk1g1:13, ddx21:13, ubr7:12, cox15:12, mapre2:12, osbpl8:11, fas:11, pdlim5:11, selt:11, rb1:10, fubp3:10, spag9:10, ccdc6:9, wwp1:9, zc3hav1:9, slc25a24:9, ap3b1:9, ki…	sp1:33, xpo1:28, foxo4:28, ran:24, mapk1:22, eif4a1:20, cdk2:16, kpna2:16, mapk14:16, gsk3b:15, kpnb1:15, plk1:14, cltc:13, iqgap1:12, arf1:11, rrn3:11, usp7:11, clta:11, ccnb1:10, stat1:10, yy1:9, pdpk1:9, ctnna1:9, crebbp:9, copa:9, eif2a:9, eif4e:9, egfr:9, jak1:9, eef2:8, abi1:8, rheb:8, ppp1cc:8, uso1:8, rab11a:8, chuk:8, eif4b:7, calm1:7, foxo1:7, foxo3:7, rbl2:7, nck1:7, stat6:7, arf6:7, r…
up	184	22176	kegg_04620_toll-like_receptor_signaling_pathway	108	14760	7.4854e-06	0.058892	0.539223	3	chuk:22, akt3:17, ddx3x:16, pik3r1:11, nlk:9, spag9:9, polr1b:8, rb1:6, hipk1:6, chek1:6, tmpo:5, fas:5, ikbkap:5, tgfbr1:5, psmd7:5, mapre2:5, arl8b:5, prkab2:4, mef2c:4, selt:4, csnk1g1:4, ddx21:4, pabpc3:3, sptlc1:3, vps41:3, casp10:3, trove2:3, ubr7:2, nek1:2, pdlim5:2, cdc40:2, ranbp2:2, ide:2, osbpl8:2, swap70:2, riok3:2, pard6b:1, epb41l4b:1, slc35b3:1, chmp2b:1, il7:1, e2f5:1, mfsd1:1, ip…	mapk1:22, mapk14:16, stat1:10, mapk3:9, tbk1:9, chuk:8, rela:8, nfkb1:7, map3k7:7, akt3:7, ikbkg:7, nfkb2:6, map3k7ip2:6, map2k1:6, rac1:6, map2k4:5, nfkbia:5, ikbkb:5, mapk10:4, casp8:4, mapk9:4, irf7:4, map3k8:4, mapk8:3, akt2:3, jun:3, akt1:3, map2k2:3, pik3ca:3, ripk1:3, fadd:2, traf6:2, pik3cd:2, pik3cb:2, pik3r1:2, mapk12:2, pik3r2:2, pik3r3:1, cd40:1, mapk13:1, irf5:1, ikbke:1, map3k7ip1:1…
up	184	22176	tcr_signaling_in_na__xef_ve_cd8__t_cells	108	26023	7.8708e-06	0.33304	1	2	chuk:29, pik3r1:24, ddx3x:21, nlk:13, hipk1:12, polr1b:12, fas:11, akt3:11, spag9:10, tmpo:9, rb1:9, prkab2:8, pabpc3:8, tgfbr1:8, chek1:8, sptlc1:7, ikbkap:7, psmd7:7, ranbp2:7, osbpl8:7, ddx21:7, csnk1g1:6, arl8b:6, psme4:5, riok3:5, chmp2b:4, ubr7:4, zc3hav1:4, ipo7:4, tomm70a:4, mef2c:4, cdc40:4, ide:4, nbn:4, trove2:4, e2f5:3, mfsd1:3, pdlim5:3, kat2b:3, ccdc6:3, selt:3, cul4b:3, tomm20:3, f…	xpo1:28, ran:24, mapk1:22, mapk14:16, ube2d3:13, elk1:12, pdpk1:9, fyn:9, raf1:8, rela:8, chuk:8, atm:8, nfkb1:7, calm1:7, ikbkg:7, csk:7, nfkb2:6, map2k1:6, egr1:6, ripk2:6, stat4:6, calm3:6, syk:5, braf:5, arrb2:5, nfkbia:5, ikbkb:5, src:5, prkcb:5, calm2:5, shc1:4, rap1a:4, map3k14:4, rel:4, sos1:4, mapk9:4, map3k8:4, faslg:3, mapk8:3, tnfrsf1a:3, akt1:3, zap70:3, lck:3, pik3ca:3, plcg1:3, jun…
up	184	22176	noncanonical_wnt_signaling_pathway	175	44030	7.8955e-06	0.77872	1	2	ddx3x:28, tmpo:24, pabpc3:21, chuk:20, psme4:19, nlk:19, ranbp2:18, ddx21:18, rb1:16, polr1b:15, ide:14, psmd7:12, sptlc1:11, arl8b:11, ubr7:10, e2f5:10, ipo7:10, tgfbr1:10, csnk1g1:9, cdc14a:9, zc3hav1:8, kat2b:8, selt:8, pik3r1:8, cdc40:7, ccdc6:7, chek1:7, nbn:7, akt3:7, tomm20:7, fubp3:6, prkab2:6, cox15:6, ap3b1:6, fzd3:6, mef2c:5, hipk1:5, mapre2:5, fech:5, prdm1:5, cul4b:5, osbpl8:5, shox2…	xrcc5:29, lef1:29, xpo1:28, csnk1a1:21, ranbp9:19, myc:19, hnrnpa1p2:17, prkdc:17, ruvbl2:17, gsk3b:15, ppp2r1a:14, skp1:14, cul1:13, pitx2:11, ppp2ca:9, prdx1:8, hdac2:8, pa2g4:8, ncoa4:8, map3k7:7, ranbp3:7, cul3:7, yes1:7, ar:7, igf2bp1:7, srf:6, fkbp4:6, xrcc6:6, tcf4:6, med1:6, cdc42:6, ywhae:6, ube2i:6, rac1:6, dvl2:5, ppp2r2a:5, arrb2:5, rhoa:5, apc:5, med12:5, nlk:5, camk2a:5, flna:4, ube…
up	184	22176	kegg_03030_dna_replication	33	21080	8.0372e-06	1	1	0	tmpo:22, chek1:19, cul4b:19, ercc8:19, e2f5:18, psme4:17, ranbp2:16, cdc40:15, ubr7:14, polr1b:14, cdca7:13, ide:12, nbn:12, ddx21:10, psmd7:9, asnsd1:9, pabpc3:8, sptlc1:8, plekhf2:7, ddx3x:6, ap3b1:5, rb1:5, otud6b:4, slc25a24:3, cdc14a:3, chuk:2, prdm1:2, wdr36:2, zc3hav1:2, hltf:2, arl8b:2, hmgcr:1, selt:1, fech:1, ipo7:1, fubp3:1, cox15:1, ikbkap:1, tomm20:1, riok3:1, ndufa5:1	rpa1:23, rfc4:22, mcm7:21, mcm6:19, mcm3:18, mcm5:18, pold1:17, fen1:16, rfc2:15, rfc5:15, lig1:11, pole2:11, mcm2:11, mcm4:10, pola2:10, pole:10, pcna:7, rfc1:7, rnaseh2a:7, rfc3:6, pold2:6, rpa3:5, pold3:4, pole3:4, pold4:3, rpa2:3, rpa4:3, pola1:2, pole4:2, rnaseh2c:1, rnaseh1:1, prim1:1
up	184	22176	reactome_activation_of_atr_in_response_to_replication_stress	37	19019	8.2502e-06	0.28824	1	1	chek1:20, tmpo:18, psme4:18, e2f5:18, ranbp2:13, ubr7:13, cdc40:13, cdca7:12, polr1b:11, ide:10, asnsd1:10, psmd7:9, cul4b:8, pabpc3:8, nbn:8, sptlc1:8, ercc8:7, otud6b:7, ddx3x:7, ddx21:7, ap3b1:6, rb1:6, plekhf2:5, chuk:3, cdc14a:3, selt:2, nek1:2, tomm70a:2, slc25a24:2, hltf:2, tomm20:2, riok3:2, arl8b:2, kat2b:1, hipk1:1, epb41l4b:1, ccdc6:1, cpeb4:1, nlk:1, prdm1:1, pot1:1, wdr36:1, zc3hav1:…	rpa1:23, rfc4:22, mcm7:21, mcm6:19, mcm3:18, mcm5:18, cdk2:16, rfc2:15, rfc5:15, orc5l:12, orc2l:11, mcm2:11, mcm4:10, rad9a:8, rfc3:6, cdc6:6, rpa3:5, hus1:5, chek1:5, atr:5, orc4l:5, orc6l:4, cdc7:4, dbf4:4, clspn:4, rpa2:3, cdc25a:3, cdc25c:2, atrip:1, cdc45l:1
up	184	22176	wnt_signaling_network	192	45086	8.2415e-06	0.88156	1	2	ddx3x:29, tmpo:24, pabpc3:21, chuk:20, psme4:19, nlk:19, ranbp2:18, ddx21:18, rb1:16, polr1b:15, ide:14, sptlc1:12, psmd7:12, fzd3:12, tgfbr1:11, arl8b:11, ubr7:10, e2f5:10, ipo7:10, selt:9, csnk1g1:9, cdc14a:9, zc3hav1:8, kat2b:8, pik3r1:8, cdc40:7, ccdc6:7, chek1:7, nbn:7, akt3:7, tomm20:7, fubp3:6, prkab2:6, cox15:6, ap3b1:6, mef2c:5, hipk1:5, mapre2:5, fech:5, prdm1:5, cul4b:5, osbpl8:5, shox…	xrcc5:29, lef1:29, xpo1:28, csnk1a1:21, ranbp9:19, myc:19, hnrnpa1p2:17, prkdc:17, ruvbl2:17, gsk3b:15, ppp2r1a:14, skp1:14, cul1:13, pitx2:11, ppp2ca:9, prdx1:8, hdac2:8, pa2g4:8, ncoa4:8, map3k7:7, ranbp3:7, cul3:7, yes1:7, ar:7, igf2bp1:7, srf:6, fkbp4:6, xrcc6:6, tcf4:6, med1:6, cdc42:6, ywhae:6, ube2i:6, rac1:6, dvl2:5, ppp2r2a:5, arrb2:5, rhoa:5, apc:5, med12:5, nlk:5, camk2a:5, flna:4, ube…
all	209	33104	biocarta_nfkb_pathway	23	3102	8.5489e-06	0.15913	0.958282	1	chuk:11, ddx3x:9, akt3:6, ikbkap:6, eif4b:5, spag9:5, polr1b:5, casp10:4, ppp2cb:3, tmpo:3, fas:3, trove2:3, capza1:2, ddx21:2, pik3r1:2, tram1:2, pabpc3:1, actr2:1, swap70:1, psmd7:1, senp2:1, chek1:1, mbnl3:1, slc30a5:1, nlk:1, bag4:1, tomm20:1, ipo7:1, lrrc1:1, cse1l:1	chuk:10, map3k7:10, rela:9, nfkb1:8, ikbkg:8, map3k1:5, nfkbia:5, ikbkb:5, map3k14:5, ripk1:4, tnfrsf1a:3, fadd:2, traf6:2, tradd:2, map3k7ip1:2, irak1:2, tnfaip3:1, il1r1:1, tnf:1
all	209	33104	reactome_cdc20_phospho_apc_mediated_degradation_of_cyclin_a	63	35761	8.7389e-06	0.68842	1	1	psme4:48, psmd7:43, cse1l:43, capza1:31, ranbp2:31, rrm1:30, bzw1:29, actr2:28, ubqln1:25, ide:24, pabpc3:22, rab10:20, tram1:19, e2f5:18, sptlc1:17, cks2:17, ddx21:17, tmpo:15, ugp2:15, dek:14, ubr7:13, cdc40:13, asnsd1:12, selt:12, arl8b:11, tomm70a:9, polr1b:9, cox15:8, chek1:8, adh5:7, mthfd2:7, riok3:7, ddx3x:6, ostc:6, cdca7:5, anln:5, slc25a24:5, nbn:5, chmp2b:4, plekhf2:4, ap3b1:4, hipk1:…	psma1:29, psmd11:27, psma4:26, psma2:25, psmd14:24, psma6:23, cdc2:23, psmc6:22, psma5:22, bub3:21, psmd13:19, psma3:19, psmc2:18, anapc5:17, psme3:17, psmd6:17, psmc3:16, psmd10:15, psmb3:15, psmb1:15, mad2l1:15, psmb7:14, psmc5:14, ccna2:14, psmc4:13, psmd8:12, psmd1:12, psmd2:12, cdc20:12, psmb4:12, psmd7:11, psmd5:11, cdc16:11, bub1b:11, psmc1:10, cdc23:9, anapc10p:9, ubb:8, anapc2:8, psmd9:8…
all	209	33104	il2_signaling_events_mediated_by_pi3k	68	22182	8.9144e-06	0.14902	0.929206	2	chuk:27, ddx3x:23, eif4b:16, capza1:16, pik3r1:16, akt3:15, polr1b:14, tmpo:13, ppp2cb:12, pabpc3:12, spag9:11, actr2:10, ddx21:10, cse1l:10, sptlc1:8, ipo7:7, ugp2:7, ikbkap:7, tram1:7, ranbp2:7, nlk:7, fas:6, psmd7:6, chek1:6, itgb1:5, adh5:5, hipk1:5, rrm1:5, psme4:5, ide:5, rab10:5, rb1:4, e2f5:4, zc3hav1:4, tomm70a:4, prkab2:4, bnip2:4, cul4b:4, csnk1g1:4, bzw1:4, ubqln1:4, nbn:4, osbpl8:4, …	ran:43, xpo1:39, hsp90aa2:27, ube2d3:25, myc:24, mapk14:22, jak1:13, myb:11, rps6:11, atm:11, chuk:10, calm1:10, ptpn11:9, calm3:9, calm2:9, rela:9, nfkb1:8, e2f1:8, rac1:8, grb2:8, ikbkg:8, shc1:7, foxo3:7, rps6kb1:7, arrb2:7, eif3a:6, ripk2:6, src:6, nfkb2:6, sos1:5, syk:5, akt1:5, map3k14:5, nfkbia:5, ikbkb:5, rel:4, pak1:4, prkcz:4, prkca:4, jak3:4, pik3ca:4, tnfrsf1a:3, malt1:3, lck:3, tert:…
up	184	22176	androgen-mediated_signaling	118	30520	9.027e-06	0.39978	1	2	chuk:19, ddx3x:18, rb1:16, tmpo:15, ddx21:14, psme4:13, pabpc3:12, nlk:12, pik3r1:12, ranbp2:11, ide:11, arl8b:11, sptlc1:9, tomm20:9, cdc40:8, kat2b:8, psmd7:8, chek1:8, akt3:8, polr1b:8, e2f5:7, tgfbr1:7, hipk1:7, selt:7, ubr7:6, zc3hav1:6, prkab2:6, mef2c:6, cdc14a:6, spag9:6, riok3:6, ipo7:5, plekhf2:5, mapre2:5, nbn:5, shox2:5, fas:4, tmem33:4, csnk1g1:4, epb41l4b:3, dmxl1:3, cox15:3, asnsd1…	xrcc5:29, mapk1:22, ranbp9:19, hsp90aa2:18, hnrnpa1p2:17, prkdc:17, mapk14:16, gsk3b:15, smarca2:11, smarcc1:10, crebbp:9, prdx1:8, pa2g4:8, raf1:8, ncoa4:8, foxo1:7, sry:7, ar:7, srf:6, fkbp4:6, xrcc6:6, map2k1:6, egr1:6, tcf4:6, med1:6, ube2i:6, rac1:6, sirt1:6, kat2b:5, src:5, map2k4:5, ptk2:4, ube3a:4, hdac1:4, rel:4, ncoa1:4, casp8:4, ncoa2:4, gnb1:4, mapk8:3, akt1:3, gnb2l1:3, appl1:3, ptk2…
up	184	22176	kegg_04114_oocyte_meiosis	90	28327	9.0744e-06	1	1	0	tmpo:21, ddx3x:17, polr1b:17, nlk:15, ide:15, ddx21:15, psme4:14, chek1:13, ranbp2:13, csnk1g1:11, pabpc3:10, chuk:10, e2f5:9, sptlc1:9, psmd7:9, pde8a:9, akt3:9, ubr7:8, prkab2:8, hipk1:8, cdca7:7, ipo7:7, cdc40:7, tgfbr1:7, arl8b:7, rb1:6, strn3:6, riok3:6, nek1:5, mapre2:5, pik3r1:5, slmap:5, mef2c:4, ell2:4, ccdc6:4, hmgcr:4, selt:4, fgfr1op2:4, osbpl8:4, cdc14a:4, abhd10:4, fubp3:3, epb41l4b…	mapk1:22, ppp1ca:18, ywhaz:18, cdc2:17, cdk2:16, ppp2r1b:14, ppp2r1a:14, plk1:14, ywhaq:13, anapc5:12, aurka:9, ppp2ca:9, mapk3:9, cdc16:8, ppp1cb:8, prkaca:8, ppp1cc:8, calm1:7, mad2l1:7, ar:7, ppp2cb:6, map2k1:6, anapc1:6, ppp3cc:6, anapc2:6, ywhae:6, pkmyt1:6, camk2d:5, ywhab:5, cdc20:5, anapc10p:5, bub1:5, camk2a:5, prkacb:4, cdc23:4, ppp3ca:4, slk:4, camk2b:4, igf1r:4, prkx:4, adcy7:4, cdc27…
all	209	33104	reactome_scf_beta_trcp_mediated_degradation_of_emi1	48	29544	9.5419e-06	0.50032	1	1	psme4:43, psmd7:42, cse1l:34, capza1:31, ranbp2:28, bzw1:27, actr2:26, ubqln1:25, pabpc3:20, rrm1:20, ide:20, sptlc1:19, tram1:19, rab10:18, ugp2:15, ubr7:12, selt:12, asnsd1:11, arl8b:11, e2f5:10, tomm70a:9, cox15:9, cdc40:9, ddx21:9, polr1b:9, cks2:8, tmpo:7, dek:7, adh5:6, ap3b1:6, ostc:5, riok3:5, chmp2b:4, plekhf2:4, chuk:4, nbn:4, slc25a24:3, bnip2:3, mthfd2:3, cul4b:3, cdca7:2, mfsd1:2, zc…	psma1:29, psmd11:27, psma4:26, psma2:25, psmd14:24, psma6:23, psmc6:22, psma5:22, skp1:20, psmd13:19, psma3:19, cul1:18, psmc2:18, psme3:17, psmd6:17, psmc3:16, psmd10:15, psmb3:15, psmb1:15, psmb7:14, psmc5:14, psmc4:13, psmd8:12, psmd1:12, psmd2:12, cdc20:12, psmb4:12, psmd7:11, psmd5:11, psmc1:10, ubb:8, psmd9:8, psmd3:8, psmd4:7, psmd12:7, fbxo5:6, psmb2:5, psme2:4, psmb6:4, psmb5:4, fzr1:4, …
up	184	22176	cxcr4-mediated_signaling_events	166	37887	9.587e-06	0.72184	1	2	pik3r1:41, chuk:35, ddx3x:29, akt3:22, nlk:17, tmpo:14, fas:14, sptlc1:13, hipk1:13, spag9:13, polr1b:13, pabpc3:12, tgfbr1:12, prkab2:11, rb1:10, psmd7:10, riok3:10, ranbp2:9, psme4:9, arl8b:9, ikbkap:8, chek1:8, osbpl8:8, ddx21:8, zc3hav1:7, chmp2b:6, ipo7:6, pdlim5:6, csnk1g1:6, cdc40:5, mapre2:5, cul4b:5, ide:5, nbn:5, tomm20:5, ubr7:4, mfsd1:4, tomm70a:4, mef2c:4, vps41:4, kat2b:4, ccdc6:4, …	xpo1:28, ran:24, mapk1:22, mapk14:16, ube2d3:13, elk1:12, cfl1:10, pdpk1:9, fyn:9, raf1:8, rela:8, chuk:8, prkaca:8, atm:8, nck1:7, nfkb1:7, map3k7:7, calm1:7, ikbkg:7, csk:7, rap1b:7, foxo1:7, nfkb2:6, map2k1:6, ptpn11:6, stat3:6, jak2:6, ripk2:6, cdc42:6, rac1:6, calm3:6, syk:5, braf:5, arrb2:5, nfkbia:5, ikbkb:5, crk:5, src:5, ubqln1:5, prkcb:5, map2k4:5, calm2:5, ptk2:4, shc1:4, flna:4, rap1a…
up	184	22176	biocarta_tall1_pathway	15	2435	9.6423e-06	0.051058	0.487426	1	chuk:7, ddx3x:5, spag9:5, akt3:3, ikbkap:3, polr1b:3, tmpo:2, psmd7:2, chek1:2, ddx21:2, pik3r1:2, pabpc3:1, csnk1g1:1, hipk1:1, swap70:1, mef2c:1, slmap:1, fas:1, trove2:1, nlk:1, sptlc1:1, ide:1, tgfbr1:1, riok3:1, tomm70a:1, prkab2:1	mapk14:16, chuk:8, rela:8, nfkb1:7, map3k14:4, mapk8:3, traf2:2, traf6:2, tnfsf13:1
up	184	22176	canonical_wnt_signaling_pathway	149	36941	9.7642e-06	0.73536	1	1	ddx3x:21, tmpo:18, chuk:18, pabpc3:17, ranbp2:17, psme4:17, ddx21:17, rb1:16, nlk:14, polr1b:14, ide:13, psmd7:11, ubr7:10, e2f5:10, arl8b:10, ipo7:9, cdc14a:9, sptlc1:8, kat2b:8, zc3hav1:7, cdc40:7, tgfbr1:7, nbn:7, ccdc6:6, chek1:6, selt:6, tomm20:6, fubp3:5, cox15:5, ap3b1:5, fech:5, prdm1:5, pik3r1:5, cul4b:5, csnk1g1:5, shox2:5, strn3:5, fzd3:5, epb41l4b:4, mef2c:4, mapre2:4, osbpl8:4, slmap…	xrcc5:29, lef1:29, xpo1:28, ranbp9:19, myc:19, hnrnpa1p2:17, prkdc:17, ruvbl2:17, gsk3b:15, ppp2r1a:14, skp1:14, cul1:13, pitx2:11, ppp2ca:9, prdx1:8, hdac2:8, pa2g4:8, ncoa4:8, ranbp3:7, cul3:7, ar:7, igf2bp1:7, srf:6, fkbp4:6, xrcc6:6, tcf4:6, med1:6, ywhae:6, ube2i:6, dvl2:5, ppp2r2a:5, apc:5, med12:5, ube3a:4, ep300:4, ctbp1:4, hdac1:4, fbxw11:4, trrap:4, casp8:4, adcy7:4, chd8:4, gsk3a:4, nc…
all	209	33104	presenilin_action_in_notch_and_wnt_signaling	46	11861	1.0562e-05	0.47338	1	1	tram1:10, chuk:10, actr2:9, rb1:8, ddx3x:8, csnk1g1:8, tgfbr1:7, ppp2cb:6, pabpc3:6, eif4b:6, hipk1:6, psmd7:6, capza1:6, ranbp2:6, nlk:6, polr1b:6, prkab2:5, kat2b:5, selt:5, psme4:5, ide:5, cse1l:5, tmpo:4, ugp2:4, sptlc1:4, chek1:4, rab10:4, nek1:3, cox15:3, cdc40:3, ccdc6:3, mapre2:3, pik3r1:3, bzw1:3, fzd3:3, ostc:3, tomm20:3, riok3:3, arl8b:3, itgb1:2, fubp3:2, senp2:2, bnip2:2, adh5:2, slc…	csnk1a1:32, mapk1:30, myc:24, adam10:23, csnk2a1:19, gsk3b:18, ppp2r5d:12, psen1:11, map3k7:10, crebbp:10, mapk3:10, hdac1:6, fbxw11:6, apc:5, nlk:5, ctbp1:5, aph1a:4, rbpsuh:4, psenen:3, jun:3, axin1:3, ctnnb1:2, ncstn:2, map3k7ip1:2, lrp6:2, dvl1:2, notch1:2, ccnd1:2, hnf1a:1, btrc:1, nedd4:1, wnt1:1, wif1:1, fos:1, dll1:1
down	25	10928	reactome_activation_of_atr_in_response_to_replication_stress	37	19019	1.1235e-05	1	1	0	cse1l:26, rrm1:24, anln:17, cks2:16, dek:12, mthfd2:12, actr2:11, capza1:8, ugp2:6, rab10:5, eif4b:4, psip1:3, ppp2cb:2, adh5:2, bzw1:1, ppt1:1, ostc:1, tram1:1	mcm3:11, rfc4:10, mcm5:10, mcm6:9, rpa1:9, mcm7:9, mcm4:8, rad9a:7, rfc5:7, mcm2:7, orc6l:6, chek1:6, rfc2:6, rpa3:4, rfc3:4, cdc7:4, orc5l:4, dbf4:4, cdc25a:4, cdc45l:4, cdk2:4, cdc6:3, orc2l:3, atr:2, clspn:2, orc4l:2, rad17:1, orc3l:1, cdc25c:1
up	184	22176	biocarta_pml_pathway	17	3926	1.1455e-05	0.0004498	0.0249912	2	casp10:4, fas:4, hipk1:3, pik3r1:3, cdc14a:3, kat2b:2, chuk:2, rb1:2, chek1:2, ipo7:2, pabpc3:2, shox2:2, ddx3x:2, asnsd1:2, cdc40:2, tomm20:2, riok3:2, topors:2, tmpo:1, psmd7:1, ccdc6:1, ranbp2:1, chmp2b:1, ubr7:1, selt:1, rbm18:1, psme4:1, snapc3:1, cul4b:1, zc3hav1:1, lrrc1:1, fubp3:1, csnk1g1:1, hltf:1, osbpl8:1, senp2:1, ss18l1:1, mef2c:1, rfx3:1, ddx21:1, slc30a5:1, trove2:1, sptlc1:1, ple…	sumo1:19, crebbp:9, tp53:7, rb1:6, sirt1:6, sp100:5, pax3:3, faslg:3, pml:3, tnfrsf1a:3, daxx:3, rara:3, hras:2, fas:1, tnf:1
all	209	33104	reactome_transport_of_the_slbp_independent_mature_mrna	32	15738	1.1655e-05	0.28014	1	1	ranbp2:28, cse1l:25, rrm1:18, e2f5:17, psme4:13, cdc40:11, ubr7:10, ipo7:10, pabpc3:10, senp2:10, tmpo:9, actr2:9, capza1:9, sptlc1:9, dek:8, bzw1:8, polr1b:8, cks2:7, anln:7, ugp2:7, ddx3x:7, psmd7:6, ddx21:6, mthfd2:5, ide:5, rab10:5, asnsd1:5, tram1:5, otud6b:4, eif4b:4, ap3b1:3, hmgcr:3, tomm70a:3, fubp3:3, nbn:3, adh5:3, arl8b:3, chek1:2, cul4b:2, wdr36:2, psip1:2, csnk1g1:2, slc25a24:2, ple…	nup98:27, nup54:25, nup153:24, ncbp2:23, ranbp2:22, nup93:16, seh1l:15, thoc4:15, nup85:14, eif4e:13, nup37:12, nup107:12, pom121:10, nxf1:10, nup88:9, nup133:9, nup160:9, nup43:8, nup205:8, nup155:7, tpr:7, ncbp1:7, nup50:7, nup210:7, nup35:6, aaas:4, nup62:4, nup214:3, nupl1:2, rae1:2, nup188:1, nupl2:1
all	209	33104	reactome_ctla4_inhibitory_signaling	20	7508	1.1839e-05	0.00176	0.0537345	2	ppp2cb:8, pik3r1:8, slmap:8, strn3:8, ugp2:7, ddx3x:6, chuk:5, capza1:5, cse1l:5, psmd7:4, mapre2:4, ranbp2:4, fech:4, nlk:4, csnk1g1:4, fgfr1op2:4, ddx21:4, polr1b:4, actr2:3, chmp2b:3, pabpc3:3, chek1:3, psme4:3, ide:3, bzw1:3, osbpl8:3, fnbp1l:3, arl8b:3, tmpo:2, ipo7:2, prkab2:2, eif4b:2, fas:2, sptlc1:2, tram1:2, tgfbr1:2, hipk1:2, ccdc6:2, hmgcr:2, selt:2, rab10:2, epb41l4b:1, ubr7:1, e2f5:…	ppp2r5c:30, ppp2r1b:21, ppp2r1a:17, ppp2ca:16, ppp2r5d:12, yes1:10, pdpk1:10, ptpn11:9, fyn:9, ppp2cb:8, akt3:7, src:6, ppp2r5b:5, akt1:5, akt2:4, ppp2r5a:4, lck:3, cd86:1
up	184	22176	hs_fas_pathway_and_stress_induction_of_hsp_regulation_wp314_38813.txt	38	8590	1.2128e-05	0.00025518	0.0179574	3	tmpo:10, casp10:10, rb1:9, fas:8, chuk:6, pabpc3:6, ddx3x:5, ddx21:5, chek1:4, psme4:4, hipk1:3, nlk:3, pik3r1:3, mfsd1:3, pdlim5:3, tgfbr1:3, kat2b:2, cdca7:2, fech:2, e2f5:2, ipo7:2, slc25a24:2, rai14:2, hltf:2, nbn:2, swap70:2, osbpl8:2, akt3:2, spag9:2, sgk3:2, psmd7:1, ranbp2:1, mapre2:1, ubr7:1, hmgcr:1, selt:1, snapc3:1, zc3hav1:1, lrrc1:1, tomm70a:1, fubp3:1, prkab2:1, cox15:1, fgfr1op2:1…	prkdc:17, pak2:14, lmnb1:8, parp1:7, map3k7:7, ripk2:6, rb1:6, map2k4:5, cycs:5, lmna:5, lmnb2:5, arhgdib:5, map3k1:4, casp7:4, casp8:4, pak1:4, faslg:3, mapk8:3, jun:3, casp9:3, daxx:3, faf1:2, hspb1:2, fadd:2, mapkapk2:2, casp10:2, casp3:2, cflar:2, casp6:2, fas:1, sptan1:1, bcl2:1, tnf:1
all	209	33104	reactome_cdt1_association_with_the_cdc6_orc_origin_complex	52	30634	1.2476e-05	0.55252	1	1	psme4:45, psmd7:41, cse1l:39, capza1:30, ranbp2:29, actr2:28, ubqln1:25, rrm1:24, bzw1:24, pabpc3:23, sptlc1:19, tram1:19, ide:19, rab10:18, ugp2:14, ubr7:13, asnsd1:13, e2f5:12, tomm70a:11, cdc40:11, selt:11, arl8b:10, ddx21:9, cox15:8, adh5:8, polr1b:8, tmpo:7, dek:7, cks2:7, ap3b1:5, ostc:5, riok3:5, chmp2b:4, anln:4, plekhf2:4, chek1:4, nbn:4, cdca7:3, slc25a24:3, otud6b:3, bnip2:3, mthfd2:3,…	psma1:29, psmd11:27, psma4:26, psma2:25, psmd14:24, psma6:23, psmc6:22, psma5:22, psmd13:19, psma3:19, psmc2:18, psme3:17, psmd6:17, cdt1:17, orc5l:16, psmc3:16, psmd10:15, psmb3:15, psmb1:15, psmb7:14, psmc5:14, orc2l:14, psmc4:13, psmd8:12, psmd1:12, psmd2:12, psmb4:12, psmd7:11, psmd5:11, orc6l:10, psmc1:10, cdc6:9, ubb:8, psmd9:8, psmd3:8, orc4l:7, psmd4:7, psmd12:7, gmnn:6, psmb2:5, psme2:4,…
up	184	22176	e2f_transcription_factor_network	67	24526	1.2681e-05	0.0067894	0.135954	3	tmpo:21, e2f5:21, rb1:20, chek1:20, psme4:18, cdca7:13, ranbp2:13, cdc40:12, ddx21:10, riok3:9, pabpc3:8, ddx3x:8, polr1b:8, ide:7, cdc14a:7, ubr7:6, plekhf2:6, ipo7:5, slc25a24:5, otud6b:5, chuk:5, kat2b:5, ccdc6:5, nbn:5, sptlc1:4, hipk1:4, psmd7:4, topors:4, hltf:3, mef2c:3, asnsd1:3, taf13:3, casp10:3, cpeb4:3, nlk:3, fgfr1op2:3, akt3:3, tomm20:3, epb41l4b:2, dmxl1:2, mfsd1:2, zc3hav1:2, ate1…	sp1:33, myc:19, mcm3:18, rrm1:17, cdc2:17, cdk2:16, topbp1:15, prmt5:15, tyms:11, smarca2:11, trim28:10, rrm2:10, yy1:9, crebbp:9, ccna2:8, atm:8, e2f1:7, rbl2:7, rbbp4:6, cdc6:6, rb1:6, sirt1:6, kat2b:5, mybl2:5, mcl1:5, ranbp1:5, tfdp1:5, tk1:4, hdac1:4, casp7:4, trrap:4, ccne1:4, rbbp8:3, tfdp2:3, wasf1:3, cdc25a:3, rybp:3, brca1:3, ccne2:3, pola1:2, e2f4:2, rbl1:2, e2f5:2, kat2a:2, cdkn1a:2, …
all	209	33104	reactome_vpr_mediated_nuclear_import_of_pics	31	14207	1.3196e-05	0.011117	0.188303	2	ranbp2:27, cse1l:22, rrm1:18, e2f5:17, psme4:11, ipo7:11, senp2:11, tmpo:9, capza1:9, ubr7:9, pabpc3:9, cdc40:9, actr2:8, bzw1:8, polr1b:8, dek:7, cks2:7, mthfd2:6, anln:6, ddx21:6, sptlc1:6, psmd7:5, ugp2:5, nbn:5, asnsd1:5, ide:4, rab10:4, tram1:4, tomm70a:3, fubp3:3, otud6b:3, ddx3x:3, arl8b:3, ap3b1:2, chek1:2, hmgcr:2, cul4b:2, wdr36:2, psip1:2, csnk1g1:2, eif4b:2, spag9:2, riok3:2, casp10:1…	nup98:27, nup54:25, nup153:24, ranbp2:22, banf1:21, nup93:16, seh1l:15, nup85:14, nup37:12, nup107:12, pom121:10, nup88:9, nup133:9, nup160:9, nup43:8, nup205:8, nup155:7, tpr:7, nup50:7, nup210:7, nup35:6, hmga1:6, psip1:6, kpna1:5, aaas:4, nup62:4, nup214:3, nupl1:2, rae1:2, nup188:1, nupl2:1
up	184	22176	regulation_of_cdc42_activity	224	43434	1.3384e-05	0.53394	1	3	pik3r1:30, akt3:20, ddx3x:19, psme4:17, tmpo:16, pabpc3:16, sptlc1:15, ipo7:14, ide:14, mfsd1:13, pdlim5:13, chuk:13, psmd7:13, ranbp2:12, nlk:12, osbpl8:12, riok3:12, rb1:11, prkab2:11, tgfbr1:11, hipk1:11, arl8b:11, mapre2:10, selt:10, ddx21:10, e2f5:9, csnk1g1:9, chmp2b:8, slc25a24:8, chek1:8, cox15:7, nbn:7, sgk3:7, pard6b:6, fnbp1l:6, polr1b:6, epb41l4b:5, fubp3:5, plekhf2:5, kitlg:5, swap70…	actr2:24, mapk1:22, ppp1r12a:21, ruvbl2:17, mapk14:16, gsk3b:15, pak2:14, actr3:13, arpc5:13, arpc3:13, iqgap1:12, arpc2:12, nf1:10, cfl1:10, ctnna1:9, abi1:8, ccna2:8, racgap1p:8, atf2:8, pak4:7, yes1:7, atf3:7, cul3:7, stat5a:7, rb1:6, cdc42:6, arpc1b:6, tiam1:6, srf:6, stat3:6, dlg1:6, rock2:6, rac1:6, rhoa:5, crk:5, arhgap5:5, apc:5, arhgdib:5, map2k4:5, braf:5, sept2:5, ect2:5, pax6:5, abi2:…
all	209	33104	p75(ntr)-mediated_signaling	159	35345	1.3461e-05	0.31828	1	3	chuk:31, pik3r1:30, akt3:23, actr2:22, capza1:22, ddx3x:20, cse1l:19, nlk:17, tram1:16, ppp2cb:15, sptlc1:15, ugp2:14, rb1:13, eif4b:13, prkab2:11, hipk1:11, ranbp2:11, polr1b:11, arl8b:11, tmpo:10, itgb1:10, chek1:10, psmd7:9, ide:9, spag9:9, pabpc3:8, ikbkap:8, mapre2:8, ddx21:8, riok3:8, chmp2b:7, ipo7:7, adh5:7, tgfbr1:7, psme4:7, kitlg:7, csnk1g1:7, bzw1:7, ubr7:6, bnip2:6, cdc40:6, ppt1:6, …	ran:43, xpo1:39, mapk1:30, ube2d3:25, mapk14:22, gsk3b:18, elk1:15, raf1:14, rhoa:13, rap1b:12, ywhae:12, psen1:11, map2k1:11, atm:11, pdpk1:10, stat3:10, chuk:10, cdc42:10, cdk5:10, ptpn11:9, rela:9, nfkb1:8, e2f1:8, casp3:8, ikbkg:8, adam17:8, stat5a:8, rac1:8, grb2:8, srf:7, shc1:7, cycs:7, arrb2:7, crk:7, tp53:7, foxo3:7, camk2a:7, nfkb2:6, egr1:6, ripk2:6, src:6, prkci:6, arhgdia:6, tiam1:6,…
all	209	33104	validated_targets_of_c-myc_transcriptional_activation	79	34614	1.4716e-05	0.21832	1	2	cse1l:33, ddx21:25, rrm1:24, tmpo:23, pabpc3:23, ddx3x:22, e2f5:19, capza1:19, polr1b:19, actr2:18, eif4b:18, psme4:18, ide:18, tram1:17, ranbp2:17, sptlc1:16, cks2:16, bzw1:15, psmd7:14, mthfd2:11, ubr7:10, ugp2:10, dek:10, zc3hav1:9, anln:9, adh5:9, kat2b:9, ipo7:8, chek1:8, nbn:8, riok3:8, rb1:7, tomm70a:7, cdc40:7, taf13:7, ubqln1:7, rab10:7, fubp3:6, cox15:6, selt:6, tomm20:6, otud6b:5, plek…	ncl:35, ddx18:33, hspa4:33, eif4a1:33, ruvbl1:29, hsp90aa2:27, eif2s1:26, prdx3:25, npm1:24, myc:24, pdcd10:24, ruvbl2:23, hspd1:22, eif4g1:22, cad:22, actl6a:19, ccnb1:14, gapdh:14, eno1:13, eif4e:13, ptma:12, tfrc:12, crebbp:10, rpl11:10, nme1:8, cdk4:8, max:8, pfkm:8, tp53:7, tk1:7, cdc25a:7, birc5:6, hmga1:6, smad4:6, nbn:6, ubtf:6, taf9:5, cdca7:5, rcc1:5, smad3:5, nme1-nme2:5, trrap:4, mtdh…
down	25	10928	reactome_g2_m_checkpoints	43	22525	1.4708e-05	1	1	0	cse1l:31, rrm1:27, cks2:20, anln:20, mthfd2:15, dek:14, actr2:11, capza1:8, ugp2:6, eif4b:6, rab10:5, psip1:3, ppp2cb:2, adh5:2, tram1:2, bzw1:1, ppt1:1, ostc:1	mcm3:11, rfc4:10, mcm5:10, mcm6:9, rpa1:9, mcm7:9, mcm4:8, rad9a:7, rfc5:7, mcm2:7, orc6l:6, chek1:6, rfc2:6, cdc2:6, ccnb2:6, rpa3:4, rfc3:4, ccnb1:4, cdc25a:4, cdc45l:4, cdk2:4, orc5l:4, cdc7:4, dbf4:4, cdc6:3, orc2l:3, atm:3, chek2:2, wee1:2, clspn:2, orc4l:2, atr:2, rad17:1, cdc25c:1, orc3l:1
up	184	22176	lpa_receptor_mediated_events	85	21006	1.4747e-05	0.191212	1	2	chuk:21, pik3r1:21, ddx3x:18, akt3:14, polr1b:11, spag9:10, chek1:8, sptlc1:7, tgfbr1:7, nlk:7, ddx21:7, tmpo:6, rb1:6, ranbp2:6, arl8b:6, prkab2:5, pabpc3:5, ikbkap:5, hipk1:5, psmd7:5, ide:5, nbn:5, e2f5:4, ipo7:4, fas:4, f2rl1:4, selt:4, psme4:4, csnk1g1:4, trove2:4, chmp2b:3, zc3hav1:3, tomm70a:3, cox15:3, pdlim5:3, ccdc6:3, tomm20:3, riok3:3, ubr7:2, mfsd1:2, fubp3:2, mef2c:2, cdc40:2, pkia:…	xpo1:28, ran:24, mapk14:16, gsk3b:15, ube2d3:13, egfr:9, rela:8, chuk:8, prkaca:8, atm:8, nfkb1:7, ikbkg:7, nfkb2:6, ripk2:6, tiam1:6, rac1:6, syk:5, arrb2:5, nfkbia:5, rhoa:5, ikbkb:5, crk:5, src:5, prkcd:5, ptk2:4, map3k14:4, rel:4, mapt:4, pak1:4, gnb1:4, tnfrsf1a:3, akt1:3, lck:3, ptk2b:3, pik3ca:3, plcg1:3, jun:3, traf6:2, relb:2, hras:2, pik3cb:2, prkca:2, cyld:2, casp3:2, prkd1:2, adcy1:2,…
all	209	33104	e2f_transcription_factor_network	67	24526	1.4809e-05	0.00058386	0.0291202	4	cse1l:24, rrm1:23, tmpo:21, e2f5:21, rb1:20, chek1:20, psme4:18, cks2:15, cdca7:13, ranbp2:13, anln:12, cdc40:12, actr2:10, dek:10, capza1:10, ddx21:10, riok3:9, pabpc3:8, ddx3x:8, mthfd2:8, polr1b:8, eif4b:7, ide:7, cdc14a:7, ubr7:6, plekhf2:6, ipo7:5, ugp2:5, slc25a24:5, otud6b:5, tram1:5, chuk:5, kat2b:5, ccdc6:5, nbn:5, rab10:5, psip1:4, sptlc1:4, hipk1:4, psmd7:4, bzw1:4, topors:4, hltf:3, m…	sp1:44, mcm3:29, rrm1:24, myc:24, cdc2:23, topbp1:23, rrm2:22, cdk2:20, prmt5:20, tyms:18, trim28:16, yy1:14, smarca2:14, ccna2:14, ranbp1:13, atm:11, crebbp:10, cdc6:9, tfdp1:9, rbl2:9, e2f1:8, ccne1:8, tk1:7, rbbp4:7, mcl1:7, e2f5:7, cdc25a:7, sirt1:7, rb1:6, mybl2:6, hdac1:6, ccne2:6, kat2b:5, wasf1:5, tfdp2:4, casp7:4, trrap:4, rbbp8:3, rbl1:3, rybp:3, hbp1:3, e2f3:3, brca1:3, cbx5:2, pola1:2…
up	184	22176	reactome_homologous_recombination_repair	15	5931	1.5403e-05	0.051058	0.487426	1	nbn:13, chek1:7, e2f5:7, ranbp2:5, psme4:5, cul4b:4, ercc8:4, asnsd1:4, cdc40:4, polr1b:4, tmpo:3, ap3b1:3, ide:3, chuk:2, psmd7:2, ubr7:2, cpeb4:2, pot1:2, nek1:2, cdc14a:2, ddx3x:2, plekhf2:2, riok3:2, kat2b:1, rb1:1, cdca7:1, selt:1, prdm1:1, fubp3:1, csnk1g1:1, pabpc3:1, cox15:1, slc25a24:1, ddx21:1, abhd10:1, strn3:1, trove2:1, akt3:1, sptlc1:1, tomm20:1	rpa1:23, mre11a:14, lig1:11, rad50:11, rad51:10, atm:8, h2afx:6, rpa3:5, rpa2:3, nbn:3, tp53bp1:3, brca1:3, rad52:1, mdc1:1, brca2:1
all	209	33104	hs_fas_pathway_and_stress_induction_of_hsp_regulation_wp314_38813.txt	38	8590	1.6156e-05	0.00057106	0.0291202	3	tmpo:10, casp10:10, rb1:9, fas:8, actr2:6, pabpc3:6, eif4b:6, chuk:6, cse1l:6, ddx3x:5, dek:5, capza1:5, ddx21:5, bnip2:4, chek1:4, psme4:4, bzw1:4, mfsd1:3, anln:3, psip1:3, pdlim5:3, tram1:3, tgfbr1:3, hipk1:3, rrm1:3, nlk:3, pik3r1:3, cks2:3, ubqln1:3, cdca7:2, e2f5:2, ipo7:2, slc25a24:2, hltf:2, kat2b:2, fech:2, rai14:2, nbn:2, osbpl8:2, swap70:2, akt3:2, spag9:2, sgk3:2, ubr7:1, zc3hav1:1, t…	prkdc:24, pak2:22, lmnb1:16, lmnb2:11, map3k7:10, parp1:9, casp3:8, cycs:7, arhgdib:7, map2k4:7, ripk2:6, rb1:6, lmna:5, map3k1:5, faf1:4, mapkapk2:4, casp8:4, pak1:4, casp7:4, daxx:4, faslg:3, mapk8:3, jun:3, casp10:3, sptan1:3, hspb1:3, casp9:3, fadd:2, cflar:2, bcl2:2, casp6:2, fas:1, tnf:1
all	209	33104	kegg_04622_rig-i-like_receptor_signaling_pathway	38	6173	1.6249e-05	0.36388	1	1	chuk:15, ddx3x:10, ppp2cb:9, spag9:7, nlk:6, akt3:6, actr2:5, tmpo:4, hipk1:4, psmd7:4, mef2c:4, polr1b:4, capza1:3, eif4b:3, ikbkap:3, tram1:3, tgfbr1:3, chek1:2, selt:2, pik3r1:2, prkab2:2, csnk1g1:2, pabpc3:2, fgfr1op2:2, slmap:2, mbnl3:2, ddx21:2, cdc40:2, sptlc1:2, riok3:2, cse1l:2, rb1:1, mapre2:1, casp10:1, slc35a3:1, fech:1, psme4:1, znf365:1, mfsd1:1, ide:1, zc3hav1:1, ipo7:1, psip1:1, t…	mapk14:22, ddx3x:18, map3k7:10, tbk1:10, rela:9, nfkb1:8, ikbkg:8, tank:7, mapk10:5, map3k1:5, nfkbia:5, nfkbib:5, mapk9:4, sike1:4, mapk8:3, cyld:3, mapk12:3, traf2:3, traf6:2, otud5:2, ddx3y:2, mapk13:2, tradd:2, mapk11:2, pin1:2, ikbke:1, dak:1, ifih1:1
down	25	10928	biocarta_ranms_pathway	10	6701	1.6258e-05	1	1	0	cse1l:8, rrm1:7, cks2:7, mthfd2:6, dek:5, capza1:5, bzw1:4, anln:4, eif4b:3, ppp2cb:2, actr2:2, ubqln1:2, rab10:2, tram1:2, ugp2:1, bnip2:1, adh5:1, ostc:1, itgb1:1	ran:19, kpnb1:11, kpna2:8, ranbp1:8, tpx2:6, aurka:4, rcc1:3, rangap1:3, kif15:2
up	184	22176	reactome_lagging_strand_synthesis	20	10972	1.6361e-05	1	1	0	cul4b:14, ercc8:14, tmpo:13, nbn:11, chek1:10, ranbp2:10, e2f5:10, psme4:8, cdc40:8, polr1b:8, psmd7:6, ubr7:6, plekhf2:6, ide:5, asnsd1:5, cdca7:4, pabpc3:3, ddx3x:3, ddx21:3, sptlc1:3, ap3b1:2, hltf:2, otud6b:2, cdc14a:2, arl8b:2, chuk:1, rb1:1, hmgcr:1, selt:1, fech:1, prdm1:1, wdr36:1, zc3hav1:1, fubp3:1, cox15:1, slc25a24:1, tomm20:1, riok3:1	rpa1:23, rfc4:22, pold1:17, fen1:16, rfc2:15, rfc5:15, lig1:11, pola2:10, pcna:7, rfc1:7, rfc3:6, pold2:6, rpa3:5, pold3:4, rpa2:3, pold4:3, pola1:2, prim1:1
up	184	22176	reactome_rna_polymerase_i_transcription_initiation	24	8646	1.7324e-05	0.0022134	0.0609118	2	cul4b:10, ercc8:10, polr1b:8, psme4:7, ranbp2:6, chuk:5, tmpo:5, e2f5:5, pabpc3:5, ddx3x:5, sptlc1:5, psmd7:4, taf13:4, ide:4, cdc14a:4, riok3:4, chek1:3, nlk:3, prkab2:3, otud6b:3, ell2:3, ddx21:3, asnsd1:3, cdc40:3, kat2b:2, hipk1:2, rb1:2, ubr7:2, hltf:2, epb41l4b:1, tead1:1, selt:1, pik3r1:1, dmxl1:1, wdr36:1, nek1:1, slc35a1:1, fubp3:1, slc25a24:1, fgfr1op2:1, fas:1, fnbp1l:1, strn3:1, plekh…	cdk7:18, polr2h:13, gtf2h1:12, rrn3:11, gtf2h2:10, ercc3:8, mnat1:7, polr1a:6, gtf2h3:6, polr1c:6, ac025647.1:6, ccnh:6, kat2b:5, ubtf:5, polr1d:5, polr1b:4, ercc6:3, gtf2h4:3, ttf1:3, ercc2:2, taf1a:1, ehmt2:1
up	184	22176	reactome_transcription_of_the_hiv_genome	59	24078	1.7784e-05	0.55184	1	1	taf13:21, ddx3x:17, ranbp2:16, polr1b:16, tmpo:15, psme4:15, e2f5:15, cdc40:15, psmd7:13, ell2:13, ddx21:13, kat2b:12, pabpc3:11, sptlc1:11, cul4b:10, ercc8:10, ubr7:8, asnsd1:8, rb1:7, ide:7, otud6b:7, tomm70a:6, riok3:6, chuk:4, ap3b1:4, selt:4, nlk:4, csnk1g1:4, hltf:4, cdc14a:4, arl8b:4, hipk1:3, prkab2:3, cox15:3, nbn:3, tomm20:3, chek1:2, wdr36:2, fubp3:2, osbpl8:2, plekhf2:2, ccdc6:1, slc3…	supt16h:20, polr2b:19, ssrp1:18, cdk7:18, ncbp2:16, polr2e:16, polr2c:15, polr2a:14, polr2h:13, gtf2h1:12, polr2f:11, gtf2h2:10, polr2j:9, polr2l:9, gtf2e1:9, ercc3:8, polr2g:7, mnat1:7, taf1:7, gtf2h3:6, gtf2a1:6, tbp:6, polr2d:6, ac025647.1:6, rnmt:6, ccnh:6, tceb1:5, polr2i:5, taf4:5, gtf2b:4, ncbp1:4, cdk9:4, ell:4, taf5:3, supt4h1:3, gtf2h4:3, taf10:3, ercc2:2, rngtt:2, gtf2f1:2, taf9:2, gtf…
all	209	33104	cdc42_signaling_events	212	42717	1.8247e-05	0.24892	1	4	actr2:41, capza1:29, pik3r1:29, cse1l:22, ddx3x:19, akt3:19, tram1:18, psme4:17, eif4b:16, tmpo:16, pabpc3:16, itgb1:15, sptlc1:15, ipo7:14, bzw1:14, ide:14, mfsd1:13, psmd7:13, chuk:13, ppp2cb:12, ugp2:12, nlk:12, osbpl8:12, rab10:12, pdlim5:12, riok3:12, rb1:11, rrm1:11, arl8b:11, prkab2:11, tgfbr1:11, hipk1:11, ranbp2:11, mapre2:10, selt:10, ddx21:10, e2f5:9, csnk1g1:9, chmp2b:8, slc25a24:8, c…	actr2:31, mapk1:30, ppp1r12a:29, actr3:24, arpc2:23, ruvbl2:23, arpc5:22, mapk14:22, pak2:22, iqgap1:21, arpc3:20, gsk3b:18, ctnna1:17, cfl1:17, abi1:15, ccna2:14, racgap1p:14, rhoa:13, sept2:12, arpc1b:11, cul3:11, cdc42:10, yes1:10, nf1:10, stat3:10, dlg1:9, ect2:9, atf3:8, nme1:8, rock2:8, atf2:8, h2afy:8, stat5a:8, arhgap17:8, rac1:8, pak4:7, crk:7, arhgdib:7, map2k4:7, srf:7, rps6kb1:7, rb1:…
up	184	22176	biocarta_rarrxr_pathway	15	3905	1.8247e-05	0.051058	0.487426	1	kat2b:8, taf13:5, ranbp2:5, chuk:3, psme4:3, trove2:3, rb1:2, ubr7:2, e2f5:2, ide:2, ercc8:2, hltf:2, shox2:2, cdc14a:2, ddx3x:2, mef2c:2, cdc40:2, plekhf2:2, tmpo:1, hipk1:1, psmd7:1, chek1:1, casp10:1, cpeb4:1, dmxl1:1, cul4b:1, zc3hav1:1, ate1:1, fubp3:1, csnk1g1:1, pabpc3:1, fgfr1op2:1, ell2:1, rfx3:1, ddx21:1, asnsd1:1, sptlc1:1, tomm20:1, riok3:1, polr1b:1	polr2a:14, gtf2e1:9, ercc3:8, tbp:6, gtf2a1:6, kat2b:5, ncoa3:5, gtf2b:4, ncoa2:4, ncoa1:4, rara:3, gtf2f1:2, hdac3:2, ncor2:1
up	184	22176	glypican_3_network	199	45729	1.8527e-05	0.92194	1	2	ddx3x:29, tmpo:24, pabpc3:21, chuk:20, nlk:20, psme4:19, ranbp2:18, ddx21:18, rb1:17, polr1b:15, ide:14, sptlc1:12, tgfbr1:12, psmd7:12, fzd3:12, arl8b:11, ubr7:10, e2f5:10, ipo7:10, selt:9, csnk1g1:9, cdc14a:9, zc3hav1:8, kat2b:8, pik3r1:8, cdc40:7, ccdc6:7, chek1:7, nbn:7, akt3:7, tomm20:7, fubp3:6, prkab2:6, cox15:6, ap3b1:6, hipk1:6, mef2c:5, mapre2:5, fech:5, prdm1:5, cul4b:5, osbpl8:5, shox…	xrcc5:29, lef1:29, xpo1:28, csnk1a1:21, myc:19, ranbp9:19, prkdc:17, hnrnpa1p2:17, ruvbl2:17, gsk3b:15, skp1:14, ppp2r1a:14, cul1:13, pitx2:11, ppp2ca:9, hdac2:8, prdx1:8, pa2g4:8, ncoa4:8, map3k7:7, yes1:7, ranbp3:7, cul3:7, ar:7, igf2bp1:7, cdc42:6, ywhae:6, ube2i:6, srf:6, fkbp4:6, xrcc6:6, tcf4:6, med1:6, rac1:6, arrb2:5, rhoa:5, apc:5, med12:5, nlk:5, camk2a:5, dvl2:5, ppp2r2a:5, flna:4, ube…
all	209	33104	reactome_transport_of_ribonucleoproteins_into_the_host_nucleus	29	13912	1.9251e-05	0.2388	1	1	ranbp2:27, cse1l:21, rrm1:18, e2f5:15, ipo7:12, psme4:11, senp2:11, capza1:9, ubr7:9, tmpo:8, actr2:8, pabpc3:8, bzw1:8, cdc40:8, dek:7, anln:7, ddx21:7, polr1b:7, cks2:6, sptlc1:6, psmd7:5, mthfd2:5, ugp2:5, tram1:5, ide:4, ddx3x:4, asnsd1:4, chek1:3, tomm70a:3, fubp3:3, nbn:3, otud6b:3, eif4b:3, rab10:3, ap3b1:2, hmgcr:2, cul4b:2, wdr36:2, zc3hav1:2, psip1:2, csnk1g1:2, osbpl8:2, spag9:2, riok3…	nup98:27, kpnb1:26, nup54:25, nup153:24, ranbp2:22, nup93:16, seh1l:15, nup85:14, nup37:12, nup107:12, pom121:10, nup88:9, nup133:9, nup160:9, nup43:8, nup205:8, nup155:7, tpr:7, nup50:7, nup210:7, nup35:6, kpna1:5, aaas:4, nup62:4, nup214:3, nupl1:2, rae1:2, nup188:1, nupl2:1
down	25	10928	reactome_cytosolic_trna_aminoacylation	23	13813	1.9877e-05	1	1	0	cse1l:17, eif4b:14, tram1:13, actr2:12, ugp2:10, rrm1:10, capza1:9, adh5:7, mthfd2:5, cks2:4, dek:3, bzw1:3, ubqln1:3, rab10:3, anln:2	kars:14, tars:13, farsa:8, dars:8, cars:7, farsb:7, nars:7, rars:6, qars:6, aimp2:6, mars:5, lars:4, hars:4, sars:4, iars:4, aars:3, eprs:3, yars:2, aimp1:2, vars:2
up	184	22176	hs_micrornas_in_cardiomyocyte_hypertrophy_wp1544_37611.txt	105	19544	1.9909e-05	0.31346	1	2	chuk:19, akt3:16, pik3r1:14, ddx3x:12, nlk:11, prkab2:10, hipk1:9, polr1b:9, tmpo:8, pabpc3:8, sptlc1:8, chek1:8, tgfbr1:7, ranbp2:7, csnk1g1:7, ide:6, fzd3:6, spag9:6, pdlim5:5, mapre2:5, riok3:5, rb1:4, e2f5:4, nek1:4, fas:4, psmd7:4, osbpl8:4, arl8b:4, chmp2b:3, ipo7:3, cdc40:3, vps41:3, ikbkap:3, selt:3, psme4:3, nbn:3, trove2:3, wwp1:2, ubr7:2, cox15:2, mef2c:2, nin:2, akap11:2, shox2:2, sgk…	mapk1:22, cdk7:18, mapk14:16, gsk3b:15, eif2b5:11, pdpk1:9, mapk3:9, raf1:8, chuk:8, nfkb1:7, calm1:7, ikbkg:7, map2k1:6, stat3:6, gata4:6, rock2:6, rac1:6, calm3:6, camk2d:5, rhoa:5, ikbkb:5, prkcb:5, map2k4:5, calm2:5, ppp3ca:4, map3k14:4, cdk9:4, igf1r:4, myef2:4, mapk8:3, fgfr2:3, akt1:3, mapk7:3, map2k2:3, pik3ca:3, akt2:3, rock1:3, ctnnb1:2, pik3cd:2, pik3cb:2, wnt5a:2, plcb2:2, pik3r1:2, r…
all	209	33104	sumoylation_by_ranbp2_regulates_transcriptional_repression	15	9529	2.085e-05	0.0677	0.583025	1	ranbp2:11, psme4:8, actr2:7, pabpc3:7, cse1l:7, tmpo:6, ipo7:6, ddx3x:6, tram1:6, capza1:6, e2f5:5, senp2:5, sptlc1:5, rrm1:5, ide:5, ubqln1:5, ddx21:5, ubr7:4, ugp2:4, cdc40:4, psmd7:4, cks2:4, rab10:4, ostc:4, spag9:4, arl8b:4, eif4b:3, asnsd1:3, dek:3, cul4b:3, csnk1g1:3, bzw1:3, polr1b:3, rb1:2, chmp2b:2, zc3hav1:2, psip1:2, fubp3:2, cox15:2, hltf:2, adh5:2, fas:2, chuk:2, ap3b1:2, ccdc6:2, m…	ran:43, xpo1:39, sumo1:28, nup153:24, ranbp2:22, ube2i:16, rangap1:11, nup210:7, hdac1:6, pias2:5, nup62:4, pias1:4, mdm2:3, nup214:3, hdac4:1
down	25	10928	reactome_nuclear_import_of_rev_protein	30	17315	2.1059e-05	1	1	0	cse1l:23, rrm1:20, capza1:11, bzw1:10, actr2:10, dek:9, cks2:8, anln:8, tram1:7, ugp2:6, mthfd2:6, eif4b:5, rab10:4, ppp2cb:2, ubqln1:2, adh5:2, itgb1:2, psip1:2, bnip2:1, ostc:1	ran:19, kpnb1:11, nup98:11, nup54:10, nup153:9, npm1:9, ranbp2:7, nup37:7, nup93:6, nup85:6, nup107:5, nup160:5, seh1l:5, nup155:4, nup43:4, nup88:3, nup205:3, nup133:3, nup50:3, aaas:2, pom121:2, nup35:2, rae1:2, nup210:1
up	184	22176	st_ga13_pathway	35	5485	2.1237e-05	0.264	1	1	chuk:12, akt3:10, pik3r1:8, ddx3x:8, spag9:8, polr1b:4, tmpo:3, mapre2:3, epb41l4b:2, chek1:2, osbpl8:2, ddx21:2, pdlim5:2, arl8b:2, pard6b:1, tead1:1, psmd7:1, ranbp2:1, chmp2b:1, alg10:1, nlk:1, mier1:1, prdm1:1, pqlc3:1, zc3hav1:1, lrrc1:1, ipo7:1, nek1:1, ate1:1, prkab2:1, slc25a24:1, swap70:1, fgfr1op2:1, cdc14a:1, mbnl3:1, fas:1, fnbp1l:1, trove2:1, sptlc1:1, bag4:1, ikbkap:1, tgfbr1:1	nfkb1:7, akt3:7, ikbkg:7, srf:6, rock2:6, cdc42:6, nfkb2:6, map2k4:5, nfkbia:5, ptk2:4, map3k1:4, nfkbib:4, rock1:3, mapk8:3, akt2:3, nfkbie:3, dlg4:3, akt1:3, map3k5:3, pdk1:2, pik3cb:2, pld2:1, pi3:1, bcl2:1, phka2:1
all	209	33104	kegg_03050_proteasome	35	21005	2.1699e-05	0.32218	1	1	psmd7:34, psme4:33, cse1l:23, capza1:21, bzw1:21, actr2:19, ranbp2:19, ubqln1:18, rrm1:16, pabpc3:16, sptlc1:16, ide:15, tram1:15, rab10:14, ugp2:11, ddx21:10, selt:9, e2f5:9, ubr7:8, asnsd1:8, arl8b:8, adh5:7, cks2:6, tomm70a:6, cox15:6, ostc:6, cdc40:6, riok3:5, ap3b1:4, nbn:4, plekhf2:4, dek:3, tmpo:3, chmp2b:3, bnip2:3, cul4b:2, mfsd1:2, ipo7:2, ddx3x:2, polr1b:2, rb1:1, chek1:1, ccdc6:1, ppt…	psma1:29, psmd11:27, psma4:26, psma2:25, psme4:24, psma6:23, psma5:22, psmd13:19, psma3:19, psmc2:18, psme3:17, psmd6:17, psmc3:16, psmd10:15, psmb3:15, psmb1:15, psmb7:14, psmd1:12, psmd2:12, psmb4:12, psmd5:11, psmd9:8, psmd12:7, psmb2:5, psme2:4, psmb6:4, psmb5:4, psmb8:3, psmf1:3, psma7:3, psmb9:2, psmb10:2, psma8:2, psme1:2
all	209	33104	regulation_of_cytoplasmic_and_nuclear_smad2/3_signaling	273	66599	2.1779e-05	0.22096	1	5	ddx3x:41, chuk:39, cse1l:36, actr2:36, capza1:35, eif4b:32, rb1:31, tmpo:31, pabpc3:30, nlk:29, tram1:27, tgfbr1:25, akt3:25, ppp2cb:24, sptlc1:23, ranbp2:23, e2f5:21, mef2c:21, psme4:21, hipk1:21, rrm1:19, ide:19, ugp2:18, bzw1:18, pik3r1:17, rab10:17, ddx21:17, ipo7:16, chek1:16, psmd7:15, prkab2:15, arl8b:14, cdc40:14, polr1b:14, kat2b:13, fas:12, spag9:12, riok3:12, itgb1:11, zc3hav1:11, selt…	sp1:44, ran:43, hspa8:40, xpo1:39, csnk1a1:32, mapk1:30, ywhaz:28, ppp1ca:26, kpnb1:26, kpna2:24, myc:24, nup153:24, rab5a:23, mapk14:22, ywhaq:21, cdk2:20, csnk2a1:19, gsk3b:18, ube2i:16, ppp2ca:16, cbfb:15, eif2a:15, raf1:14, rhoa:13, eif4e:13, hdac2:12, ywhae:12, ppm1a:11, atm:11, map3k7:10, pdpk1:10, calm1:10, mapk3:10, crebbp:10, calm2:9, tfdp1:9, prkaca:9, calm3:9, ppp2cb:8, tcf3:8, atf3:8,…
all	209	33104	regulation_of_nuclear_smad2/3_signaling	273	66599	2.1779e-05	0.22096	1	5	ddx3x:41, chuk:39, cse1l:36, actr2:36, capza1:35, eif4b:32, rb1:31, tmpo:31, pabpc3:30, nlk:29, tram1:27, tgfbr1:25, akt3:25, ppp2cb:24, sptlc1:23, ranbp2:23, e2f5:21, mef2c:21, psme4:21, hipk1:21, rrm1:19, ide:19, ugp2:18, bzw1:18, pik3r1:17, rab10:17, ddx21:17, ipo7:16, chek1:16, psmd7:15, prkab2:15, arl8b:14, cdc40:14, polr1b:14, kat2b:13, fas:12, spag9:12, riok3:12, itgb1:11, zc3hav1:11, selt…	sp1:44, ran:43, hspa8:40, xpo1:39, csnk1a1:32, mapk1:30, ywhaz:28, ppp1ca:26, kpnb1:26, kpna2:24, myc:24, nup153:24, rab5a:23, mapk14:22, ywhaq:21, cdk2:20, csnk2a1:19, gsk3b:18, ube2i:16, ppp2ca:16, cbfb:15, eif2a:15, raf1:14, rhoa:13, eif4e:13, hdac2:12, ywhae:12, ppm1a:11, atm:11, map3k7:10, pdpk1:10, calm1:10, mapk3:10, crebbp:10, calm2:9, tfdp1:9, prkaca:9, calm3:9, ppp2cb:8, tcf3:8, atf3:8,…
all	209	33104	tgf-beta_receptor_signaling	273	66599	2.1779e-05	0.22096	1	5	ddx3x:41, chuk:39, cse1l:36, actr2:36, capza1:35, eif4b:32, rb1:31, tmpo:31, pabpc3:30, nlk:29, tram1:27, tgfbr1:25, akt3:25, ppp2cb:24, sptlc1:23, ranbp2:23, e2f5:21, mef2c:21, psme4:21, hipk1:21, rrm1:19, ide:19, ugp2:18, bzw1:18, pik3r1:17, rab10:17, ddx21:17, ipo7:16, chek1:16, psmd7:15, prkab2:15, arl8b:14, cdc40:14, polr1b:14, kat2b:13, fas:12, spag9:12, riok3:12, itgb1:11, zc3hav1:11, selt…	sp1:44, ran:43, hspa8:40, xpo1:39, csnk1a1:32, mapk1:30, ywhaz:28, ppp1ca:26, kpnb1:26, kpna2:24, myc:24, nup153:24, rab5a:23, mapk14:22, ywhaq:21, cdk2:20, csnk2a1:19, gsk3b:18, ube2i:16, ppp2ca:16, cbfb:15, eif2a:15, raf1:14, rhoa:13, eif4e:13, hdac2:12, ywhae:12, ppm1a:11, atm:11, map3k7:10, pdpk1:10, calm1:10, mapk3:10, crebbp:10, calm2:9, tfdp1:9, prkaca:9, calm3:9, ppp2cb:8, tcf3:8, atf3:8,…
all	209	33104	signaling_events_mediated_by_prl	22	6750	2.2882e-05	0.146502	0.919323	1	capza1:6, bzw1:6, tmpo:5, tram1:5, nlk:5, psme4:5, cse1l:5, actr2:4, anln:4, ddx3x:4, chuk:4, chek1:4, rrm1:4, pik3r1:4, rb1:3, e2f5:3, ppp2cb:3, sptlc1:3, tgfbr1:3, hipk1:3, selt:3, cks2:3, ddx21:3, cdca7:2, ipo7:2, nek1:2, itgb1:2, tomm70a:2, prkab2:2, pabpc3:2, ugp2:2, eif4b:2, adh5:2, dek:2, psmd7:2, ccdc6:2, mapre2:2, ppt1:2, ide:2, csnk1g1:2, osbpl8:2, rab10:2, ostc:2, pard6b:1, epb41l4b:1,…	mapk1:30, tuba1b:21, cdk2:20, ccna2:14, rhoa:13, rac1:8, ccne1:8, rabggtb:7, egr1:6, ptp4a2:6, src:6, rock1:5, rabggta:4, itgb1:4, rhoc:2, cdkn1a:2, ptp4a1:2, bcar1:1, itga1:1
up	184	22176	reactome_map_kinases_activation_in_tlr_cascade	44	12305	2.3977e-05	0.374	1	1	ddx3x:10, nlk:10, chuk:9, hipk1:7, psmd7:7, tmpo:6, mapre2:6, arl8b:6, rb1:5, prkab2:5, pabpc3:5, mef2c:5, chek1:5, ranbp2:5, ide:5, slmap:5, ddx21:5, strn3:5, nek1:4, tgfbr1:4, csnk1g1:4, fgfr1op2:4, akt3:4, polr1b:4, psme4:3, spag9:3, ubr7:2, tomm70a:2, ell2:2, pdlim5:2, cdc40:2, sptlc1:2, ccdc6:2, fech:2, selt:2, osbpl8:2, riok3:2, slc35b3:1, chmp2b:1, samd8:1, e2f5:1, dmxl1:1, tgds:1, ipo7:1,…	mapk1:22, mapk14:16, ppp2r1a:14, ppp2r1b:14, elk1:12, ppp2r5d:10, ppp2ca:9, mapk3:9, atf2:8, map3k7:7, map3k7ip2:6, ppp2cb:6, map2k1:6, map2k4:5, mapk10:4, mapk9:4, mapk8:3, jun:3, rps6ka2:3, mapk7:3, map2k2:3, atf1:2, traf6:2, mapkapk2:2, dusp7:2, mef2a:2, rps6ka3:2, dusp3:1, map3k7ip1:1, mapk11:1, creb1:1, map2k3:1, rps6ka5:1, rps6ka1:1, map2k7:1, dusp6:1, map2k6:1, fos:1
all	209	33104	reactome_lagging_strand_synthesis	20	10972	2.4269e-05	1	1	0	cul4b:14, ercc8:14, tmpo:13, rrm1:13, cse1l:12, nbn:11, chek1:10, ranbp2:10, e2f5:10, psme4:8, cdc40:8, polr1b:8, dek:7, anln:7, psmd7:6, ubr7:6, cks2:6, plekhf2:6, actr2:5, mthfd2:5, ide:5, rab10:5, asnsd1:5, cdca7:4, pabpc3:3, ddx3x:3, ddx21:3, sptlc1:3, ap3b1:2, capza1:2, psip1:2, ugp2:2, hltf:2, otud6b:2, eif4b:2, cdc14a:2, tram1:2, arl8b:2, chuk:1, rb1:1, hmgcr:1, selt:1, fech:1, prdm1:1, wd…	rfc4:32, rpa1:32, fen1:24, rfc5:22, rfc2:21, pold1:21, lig1:15, pola2:14, pcna:13, rfc3:10, rpa3:9, pold2:8, rfc1:8, pold3:4, rpa2:3, pold4:3, prim1:3, pola1:2
all	209	33104	reactome_toll_receptor_cascades	86	16608	2.4295e-05	0.039208	0.427298	3	chuk:22, ddx3x:20, ppp2cb:14, capza1:11, nlk:11, akt3:11, polr1b:11, actr2:10, tmpo:9, eif4b:9, spag9:9, cse1l:9, hipk1:8, psmd7:8, pabpc3:7, ugp2:7, ddx21:7, arl8b:7, tram1:6, chek1:6, mapre2:6, rb1:5, prkab2:5, mef2c:5, ikbkap:5, tgfbr1:5, ranbp2:5, ide:5, csnk1g1:5, fgfr1op2:5, slmap:5, strn3:5, nek1:4, adh5:3, cdc40:3, ccdc6:3, selt:3, psme4:3, bzw1:3, osbpl8:3, trove2:3, riok3:3, slc35b3:2, …	mapk1:30, mapk14:22, ppp2r1b:21, ppp2r1a:17, ppp2ca:16, elk1:15, ppp2r5d:12, map2k1:11, chuk:10, map3k7:10, mapk3:10, tbk1:10, rela:9, ubb:8, nfkb1:8, atf2:8, map3k7ip2:8, ppp2cb:8, ikbkg:8, map2k4:7, nfkb2:6, mapk10:5, nfkbib:5, map3k1:5, nfkbia:5, irf7:5, ikbkb:5, mapkapk2:4, map2k2:4, mapk9:4, ripk1:4, mapk8:3, jun:3, dusp7:3, rps6ka2:3, map2k3:3, mapk7:3, dusp6:3, atf1:2, traf6:2, map3k7ip1:2…
up	184	22176	st_fas_signaling_pathway	60	11862	2.4448e-05	0.56326	1	1	chuk:13, fas:10, ddx3x:9, akt3:9, hipk1:7, casp10:7, nlk:7, tgfbr1:7, tmpo:6, rb1:6, pik3r1:6, spag9:6, psmd7:5, ddx21:5, polr1b:5, chek1:4, mapre2:4, ide:4, pdlim5:4, arl8b:4, selt:3, psme4:3, e2f5:3, prkab2:3, pabpc3:3, wwp1:2, ranbp2:2, ipo7:2, csnk1g1:2, cox15:2, cps1:2, ap3b1:1, ccdc6:1, ubr7:1, cdca7:1, fech:1, mier1:1, kitlg:1, znf365:1, cul4b:1, zc3hav1:1, nek1:1, tomm70a:1, fubp3:1, rai1…	mapk1:22, csnk1a1:21, cad:16, egfr:9, tp53:7, nfkb1:7, tufm:6, nfkb2:6, tpx2:5, map2k4:5, nfkbia:5, mapk10:4, casp8:4, nfkbib:4, map3k1:4, mapk9:4, met:3, mapk8:3, btk:3, rock1:3, nfkbie:3, mapk8ip3:3, daxx:3, map3k5:3, ripk1:3, faf1:2, fadd:2, casp10:2, hspb1:2, dedd:2, casp3:2, nfat5:2, ephb2:2, traf2:2, dedd2:1, tnfrsf6b:1, ptpn13:1, cd7:1, nr0b2:1, map2k7:1, il8:1, bax:1, pfn1:1, bfar:1
up	184	22176	hs_il-7_signaling_pathway_wp205_35646.txt	43	15021	2.5192e-05	0.023636	0.311313	2	pik3r1:15, nlk:13, chuk:10, hipk1:9, tmpo:7, rb1:7, chek1:7, akt3:7, prkab2:6, ddx3x:6, tgfbr1:6, riok3:6, psme4:5, ide:5, arl8b:5, chmp2b:4, sptlc1:4, ranbp2:4, prdm1:4, ubr7:3, e2f5:3, zc3hav1:3, nek1:3, cdc40:3, vps41:3, usp25:3, psmd7:3, mapre2:3, csnk1g1:3, osbpl8:3, spag9:3, il7:2, cdca7:2, mfsd1:2, ipo7:2, pabpc3:2, cox15:2, tnfrsf19:2, ikbkap:2, ccdc6:2, selt:2, kitlg:2, cul4b:2, nbn:2, s…	mapk1:22, cdk2:16, gsk3b:15, cltc:13, stat1:10, fyn:9, mapk3:9, jak1:9, raf1:8, ccna2:8, foxo1:7, foxo3:7, stat5a:7, rb1:6, stam2:6, map2k1:6, cdk4:6, stat3:6, mcl1:5, stat5b:5, irf1:5, shc1:4, sos1:4, akt1:3, map2k2:3, jak3:3, ptk2b:3, grb2:3, hras:2, pik3r1:2, irs2:2, muc1:2, irs1:2, ccnd2:1, il2rg:1, cbl:1, cblb:1, il7r:1, bad:1, bax:1, stam:1
down	25	10928	biocarta_proteasome_pathway	19	14037	2.6315e-05	1	1	0	capza1:13, actr2:12, cse1l:12, bzw1:11, rab10:11, tram1:11, rrm1:8, ubqln1:7, ostc:7, ugp2:6, adh5:4, cks2:4, dek:3, bnip2:3, eif4b:2, mthfd2:1, itgb1:1	psma1:12, psma5:11, psma2:11, psma4:11, psma6:11, psma3:10, psmb1:8, rpn1:7, psmb7:7, psmb3:7, ube2a:6, psmb4:6, rpn2:4, ube3a:1, psmb6:1, psmb5:1, psmb2:1, psma7:1
up	184	22176	ceramide_signaling_pathway	48	10989	2.6762e-05	0.034858	0.3984	2	chuk:13, ddx3x:7, casp10:7, akt3:7, fas:6, pik3r1:6, tmpo:5, rb1:5, sptlc1:5, chek1:5, spag9:5, polr1b:5, prkab2:4, pabpc3:4, ranbp2:4, arl8b:4, ipo7:3, cdc40:3, hipk1:3, psmd7:3, mapre2:3, nlk:3, ide:3, epb41l4b:2, chmp2b:2, ubr7:2, nek1:2, cox15:2, ikbkap:2, tgfbr1:2, ap3b1:2, psme4:2, csnk1g1:2, ddx21:2, bag4:2, riok3:2, pard6b:1, slc35b3:1, rhobtb3:1, e2f5:1, mfsd1:1, zc3hav1:1, c6orf211:1, p…	mapk1:22, myc:19, mapk3:9, eif2a:9, raf1:8, aifm1:8, rela:8, nfkb1:7, rb1:6, map2k1:6, cycs:5, map2k4:5, prkcd:5, nfkbia:5, nsmaf:4, casp8:4, map3k1:4, mapk8:3, tnfrsf1a:3, akt1:3, prkcz:3, map2k2:3, ripk1:3, fadd:2, tradd:2, ctsd:2, traf2:2, bid:1, egf:1, prkra:1, igf1:1, asah1:1, bcl2:1, eif2ak2:1, bad:1, bax:1, pawr:1, sphk2:1, tnf:1
all	209	33104	kegg_04623_cytosolic_dna-sensing_pathway	20	2644	2.7736e-05	0.122104	0.833081	1	chuk:10, ddx3x:7, akt3:7, polr1b:6, spag9:5, ikbkap:4, trove2:3, actr2:2, capza1:2, ppp2cb:2, eif4b:2, kat2b:1, tmpo:1, hipk1:1, chek1:1, ccdc6:1, ppt1:1, casp10:1, selt:1, nlk:1, pik3r1:1, lrrc1:1, ipo7:1, psip1:1, csnk1g1:1, pabpc3:1, fgfr1op2:1, swap70:1, rfx3:1, ddx21:1, fas:1, cdc40:1, tram1:1, tgfbr1:1	chuk:10, tbk1:10, rela:9, ikbkg:8, nfkb1:8, nfkbia:5, irf7:5, ikbkb:5, nfkbib:5, ripk1:4, ripk3:1, pycard:1, ikbke:1, casp1:1
up	184	22176	reactome_dna_strand_elongation	31	19635	2.8311e-05	1	1	0	tmpo:20, chek1:19, e2f5:18, ranbp2:17, psme4:16, cdc40:15, cul4b:14, ercc8:14, ubr7:13, polr1b:13, nbn:11, psmd7:10, cdca7:10, ide:10, ddx21:9, asnsd1:9, pabpc3:7, plekhf2:7, ddx3x:6, ap3b1:5, rb1:5, otud6b:5, sptlc1:5, slc25a24:3, cdc14a:3, chuk:2, prdm1:2, wdr36:2, zc3hav1:2, hltf:2, arl8b:2, hmgcr:1, selt:1, fech:1, ipo7:1, fubp3:1, cox15:1, ikbkap:1, tomm20:1, riok3:1, ndufa5:1	rpa1:23, rfc4:22, mcm7:21, mcm6:19, mcm3:18, mcm5:18, pold1:17, fen1:16, rfc2:15, rfc5:15, lig1:11, mcm2:11, mcm4:10, pola2:10, gins1:8, gins2:7, pcna:7, rfc1:7, rfc3:6, pold2:6, rpa3:5, pold3:4, rpa2:3, pold4:3, pola1:2, cdc45l:1, prim1:1
all	209	33104	c-myc_pathway	146	48567	2.9096e-05	0.2518	1	3	cse1l:39, rrm1:28, tmpo:28, actr2:27, ddx21:26, e2f5:25, ddx3x:25, pabpc3:25, tram1:24, capza1:23, psme4:21, bzw1:21, ide:21, sptlc1:20, ranbp2:20, eif4b:19, polr1b:19, rb1:18, cks2:18, psmd7:16, ugp2:14, ubr7:12, kat2b:12, zc3hav1:11, mthfd2:11, ipo7:10, anln:10, adh5:10, dek:10, rab10:10, chek1:10, cox15:9, slc25a24:9, chuk:9, taf13:9, selt:9, nbn:9, akt3:9, ppp2cb:8, ubqln1:8, ostc:8, cdc40:8,…	sp1:44, ncl:35, ddx18:33, hspa4:33, eif4a1:33, ruvbl1:29, hsp90aa2:27, eif2s1:26, prdx3:25, npm1:24, myc:24, pdcd10:24, ruvbl2:23, hspd1:22, pak2:22, eif4g1:22, cad:22, actl6a:19, gsk3b:18, ppp2ca:16, ccnb1:14, gapdh:14, eno1:13, gtf2h2:13, eif4e:13, ptma:12, tfrc:12, skp2:11, crebbp:10, rpl11:10, nme1:8, cdk4:8, csde1:8, max:8, pfkm:8, fbxw7:8, tp53:7, tk1:7, foxo3:7, cdc25a:7, tbp:7, hdac1:6, b…
all	209	33104	reactome_signalling_by_ngf	216	44413	3.0013e-05	0.080118	0.644871	5	pik3r1:42, capza1:33, chuk:33, actr2:30, akt3:30, ppp2cb:29, eif4b:24, ddx3x:24, cse1l:24, polr1b:23, nlk:19, ugp2:18, prkab2:17, tmpo:16, tram1:15, pabpc3:14, hipk1:14, sptlc1:13, rb1:12, arl8b:12, ranbp2:12, osbpl8:11, mapre2:11, riok3:11, mef2c:10, pde8a:10, cox15:9, psmd7:9, bzw1:9, rab10:9, fas:9, tgfbr1:9, chek1:9, ide:9, spag9:9, itgb1:8, psme4:8, strn3:8, ikbkap:7, ccdc6:7, csnk1g1:7, ipo…	foxo4:30, mapk1:30, mapk14:22, ppp2r1b:21, cltc:19, gsk3b:18, ap2b1:18, kras:17, ppp2r1a:17, ppp2ca:16, elk1:15, raf1:14, clta:14, rhoa:13, ppp2r5d:12, hdac2:12, ywhae:12, psen1:11, map2k1:11, pdpk1:10, calm1:10, mapk3:10, stat3:10, chuk:10, ywhab:9, rela:9, calm2:9, ect2:9, kidins220:9, prkaca:9, calm3:9, ubb:8, nfkb1:8, rap1a:8, ppp2cb:8, grb2:8, casp3:8, adam17:8, prkar1a:8, rac1:8, ap2m1:7, c…
all	209	33104	mtor_signaling_pathway	311	75566	3.0076e-05	0.14129	0.908609	6	pik3r1:55, actr2:53, capza1:49, cse1l:46, sptlc1:37, eif4b:36, tram1:36, chuk:35, ddx3x:33, pabpc3:30, akt3:30, tmpo:29, ranbp2:27, ugp2:26, ide:26, psme4:24, itgb1:23, bzw1:22, riok3:22, rrm1:21, ppp2cb:20, rab10:20, psmd7:19, nlk:19, polr1b:19, cdc40:16, tgfbr1:16, hipk1:16, e2f5:15, ipo7:15, prkab2:15, adh5:14, arl8b:14, chmp2b:13, chek1:13, csnk1g1:13, ddx21:13, ubr7:12, cox15:12, mapre2:12, …	sp1:44, ran:43, xpo1:39, eif4a1:33, foxo4:30, mapk1:30, kpnb1:26, kpna2:24, mapk14:22, arf1:21, iqgap1:21, cdk2:20, cltc:19, plk1:19, stat1:19, gsk3b:18, ctnna1:17, copa:17, usp7:17, ppp1cc:16, abi1:15, rab11a:15, eif2a:15, yy1:14, uso1:14, ccnb1:14, clta:14, eef2:13, rhoa:13, rrn3:13, eif4e:13, jak1:13, ywhae:12, arf6:12, rap1b:12, map2k1:11, rheb:11, myb:11, skp2:11, pdpk1:10, calm1:10, cdc42:1…
down	25	10928	reactome_prefoldin_mediated_transfer_of_substrate_to_cct_tric	28	18319	3.0235e-05	1	1	0	cse1l:20, capza1:16, eif4b:15, ppp2cb:12, rrm1:11, bzw1:10, actr2:9, cks2:7, anln:7, dek:6, ugp2:6, tram1:5, adh5:4, rab10:4, mthfd2:4, ubqln1:3, ostc:2, pfn2:1, bnip2:1, ppt1:1, itgb1:1	cct6a:16, cct5:14, cct8:11, actb:11, cct2:11, cct3:11, vbp1:11, cct4:9, tuba1a:7, cct7:7, tuba1c:7, tuba1:6, tcp1:4, tubb2c:3, tuba3d:3, pfdn4:3, tubb6:2, tubb3:2, pfdn5:2, tubb2b:1, tubb4:1, tubb2a:1, tubb1:1, tuba3c:1
up	184	22176	hs_nlr_proteins_wp288_32385.txt	8	1426	3.127e-05	0.0111806	0.188303	1	chuk:4, ddx3x:3, akt3:3, trove2:3, ikbkap:3, spag9:3, polr1b:3, tmpo:2, nlk:2, pabpc3:1, senp2:1, fas:1, slc30a5:1, pik3r1:1, tgfbr1:1, ipo7:1	chuk:8, map3k7:7, ikbkg:7, ikbkb:5, mapk8:3, ephb2:2, cd40:1
down	25	10928	reactome_chaperonin_mediated_protein_folding	50	21013	3.1585e-05	1	1	0	cse1l:22, capza1:19, eif4b:16, ppp2cb:13, bzw1:12, rrm1:12, actr2:10, cks2:9, anln:8, dek:6, ugp2:6, tram1:6, mthfd2:5, ubqln1:4, adh5:4, rab10:4, ostc:2, pfn2:1, tmem66:1, bnip2:1, ppt1:1, itgb1:1	cct6a:16, cct5:14, cct8:11, actb:11, cct2:11, cct3:11, vbp1:11, cct4:9, tuba1b:8, tuba1a:7, cct7:7, tuba1c:7, tuba1:6, nop56:5, tcp1:4, tubb2c:3, tuba3d:3, pfdn4:3, tubb6:2, fbxw2:2, tubb3:2, pfdn5:2, ap3m1:2, tubb2b:1, tubb4:1, tubb2a:1, tubb1:1, fbxl5:1, tuba3c:1
down	25	10928	reactome_nep_ns2_interacts_with_the_cellular_export_machinery	29	16146	3.3591e-05	1	1	0	cse1l:22, rrm1:19, capza1:10, actr2:9, dek:8, bzw1:8, ugp2:7, mthfd2:7, anln:7, tram1:6, cks2:6, rab10:5, ubqln1:3, eif4b:3, psip1:3, adh5:2, itgb1:2, ppp2cb:1, bnip2:1, ostc:1	ran:19, nup98:11, xpo1:11, nup54:10, nup153:9, ranbp2:7, nup37:7, nup93:6, nup85:6, nup107:5, nup160:5, seh1l:5, nup155:4, nup43:4, nup88:3, nup205:3, nup133:3, nup50:3, aaas:2, pom121:2, nup35:2, rae1:2, nup210:1
up	184	22176	hs_androgen_receptor_signaling_pathway_wp138_35667.txt	113	35567	3.4632e-05	0.36652	1	2	rb1:20, chuk:19, pabpc3:17, e2f5:15, ddx3x:15, psme4:15, sptlc1:14, ranbp2:13, psmd7:12, chek1:12, nlk:12, pik3r1:12, riok3:12, tmpo:11, cdc40:11, ddx21:11, hipk1:10, ide:10, arl8b:10, kat2b:9, ubr7:8, prkab2:8, nbn:8, cdc14a:8, polr1b:8, mef2c:7, shox2:7, fubp3:6, fas:6, plekhf2:6, tgfbr1:5, ccdc6:5, casp10:5, selt:5, akt3:5, tomm20:5, cdca7:4, dmxl1:4, cox15:4, csnk1g1:4, rai14:4, osbpl8:4, tro…	sp1:33, ran:24, mapk1:22, hmgb1:20, ranbp9:19, cdk7:18, cdc2:17, prmt1:15, cdc37:14, hmgb2:14, gtf2h1:12, crebbp:9, egfr:9, pa2g4:8, raf1:8, rela:8, atf2:8, ncoa4:8, gapdh:8, tp53:7, sry:7, ar:7, rb1:6, map2k1:6, stat3:6, ccnh:6, ube2i:6, hspa1a:6, smad3:5, ncoa3:5, kat2b:5, hspa1b:5, pias2:5, src:5, smad4:5, flna:4, ube3a:4, ep300:4, hipk3:4, cdk9:4, hdac1:4, casp7:4, ccne1:4, ncoa1:4, casp8:4, …
up	184	22176	kegg_05213_endometrial_cancer	52	18303	3.4833e-05	0.045716	0.471123	2	pik3r1:19, akt3:18, chuk:11, nlk:11, hipk1:9, rb1:8, tgfbr1:8, osbpl8:7, prkab2:6, mapre2:6, chek1:5, sptlc1:4, ccdc6:4, ranbp2:4, csnk1g1:4, arl8b:4, rhobtb3:3, ubr7:3, e2f5:3, pabpc3:3, cox15:3, ddx3x:3, fas:3, ap3b1:3, selt:3, psme4:3, prdm1:3, kitlg:3, ide:3, akap11:3, cps1:3, cdc14a:3, rfx3:3, riok3:3, polr1b:3, tmpo:2, epb41l4b:2, chmp2b:2, mfsd1:2, ipo7:2, nek1:2, slc25a24:2, mef2c:2, cdc4…	lef1:29, mapk1:22, myc:19, gsk3b:15, elk1:12, kras:12, egfr:9, pdpk1:9, mapk3:9, ctnna1:9, raf1:8, tp53:7, foxo3:7, mlh1:7, akt3:7, map2k1:6, apc:5, braf:5, erbb2:5, sos1:4, ilk:4, csde1:4, araf:3, sos2:3, akt2:3, akt1:3, map2k2:3, casp9:3, grb2:3, pik3ca:3, ctnnb1:2, pik3cd:2, hras:2, pik3cb:2, pik3r1:2, axin1:2, nras:2, tcf7l2:2, ccnd1:2, pik3r2:2, pik3r3:1, egf:1, apc2:1, pik3r5:1, tcf7l1:1, t…
all	209	33104	reactome_centrosome_maturation	71	15639	3.5838e-05	1	1	0	cse1l:19, capza1:13, ddx21:12, ranbp2:11, rrm1:11, tmpo:10, anln:9, ppp2cb:9, ddx3x:9, cks2:9, pabpc3:8, ugp2:8, chuk:8, mapre2:8, psme4:8, ide:8, actr2:6, eif4b:6, sptlc1:6, chek1:6, bzw1:6, arl8b:6, polr1b:6, haus6:5, tomm70a:5, prkab2:5, mthfd2:5, nin:5, cdc14a:5, e2f5:4, dek:4, psmd7:4, hmgcr:4, nlk:4, akt3:4, ubr7:3, cdca7:3, ipo7:3, otud6b:3, hipk1:3, ccdc6:3, slmap:3, rb1:2, zc3hav1:2, fub…	hsp90aa2:27, cdc2:23, plk1:19, pafah1b1:19, tuba1:18, ppp2r1a:17, tuba1a:16, tubg1:16, plk4:15, tubb:15, ccnb1:14, ywhae:12, mapre1:11, dynll1:11, prkaca:9, csnk1d:8, tubb2c:7, ckap5:6, tubb4:6, tubg2:5, dync1h1:5, numa1:5, prkar2b:5, tubgcp4:4, nek2:3, tubgcp3:3, haus2:3, ywhag:3, fgfr1op:2, actr1a:2, sdccag8:2, clasp1:2, cetn2:2, csnk1e:2, cep57:2, dctn3:2, tubgcp2:1, dync1i2:1, tubgcp5:1, dctn…
up	184	22176	hs_erbb_signaling_pathway_wp673_38179.txt	55	14344	3.6027e-05	0.50606	1	1	pik3r1:19, akt3:14, chuk:9, rb1:8, nlk:8, tgfbr1:6, hipk1:6, osbpl8:6, ranbp2:5, csnk1g1:5, fas:4, sptlc1:4, mapre2:4, ide:4, arl8b:4, wwp1:3, e2f5:3, cox15:3, ddx3x:3, usp25:3, ccdc6:3, chek1:3, prdm1:3, ddx21:3, spag9:3, riok3:3, tmpo:2, epb41l4b:2, ubr7:2, zc3hav1:2, ipo7:2, prkab2:2, pabpc3:2, pdlim5:2, ikbkap:2, kat2b:2, psmd7:2, stxbp5:2, cpeb4:2, mtap:2, kitlg:2, cul4b:2, cdc14a:2, fnbp1l:…	mapk1:22, myc:19, gsk3b:15, elk1:12, kras:12, egfr:9, nck1:7, tp53:7, foxo1:7, stat5a:7, akt3:7, pak4:7, map2k1:6, src:5, erbb2:5, camk2a:5, crk:5, ptk2:4, sos1:4, rps6kb1:4, mapk8:3, araf:3, plcg1:3, jun:3, erbb3:3, abl1:3, mdm2:3, grb2:3, erbb4:3, hras:2, pdk1:2, cdkn1a:2, prkca:2, ccnd1:2, mtor:2, egf:1, cdkn1b:1, pik3r5:1, gab1:1, map2k7:1, bad:1, ereg:1, tgfa:1
up	184	22176	sig_cd40pathwaymap	33	7254	3.74e-05	0.2396	1	1	chuk:12, akt3:12, spag9:8, ddx3x:7, psmd7:5, mapre2:5, nlk:5, polr1b:5, hipk1:4, chek1:4, mef2c:4, tgfbr1:4, rb1:3, pik3r1:3, prkab2:3, csnk1g1:3, pdlim5:3, sptlc1:3, tmpo:2, selt:2, znf365:2, ide:2, nek1:2, arl8b:2, ranbp2:1, ubr7:1, elovl7:1, psme4:1, ipo7:1, tomm70a:1, pabpc3:1, swap70:1, mbnl3:1, slmap:1, ddx21:1, trove2:1, cdc40:1, ikbkap:1, riok3:1	mapk1:22, mapk14:16, mapk3:9, nfkb1:7, ikbkg:7, nfkb2:6, map2k4:5, nfkbia:5, mapk10:4, mapk9:4, syt1:4, nfkbib:4, mapk8:3, nfkbie:3, mapk8ip3:3, pik3ca:3, traf6:2, pik3cd:2, mapk12:2, pik3r1:2, traf2:2, map2k7:1, mapk13:1, mapk11:1, gorasp1:1, mapkapk5:1
up	184	22176	regulation_of_p38-alpha_and_p38-beta	141	32971	3.7577e-05	0.77794	1	1	chuk:23, ddx3x:19, pabpc3:17, tmpo:16, rb1:13, akt3:13, sptlc1:12, ranbp2:12, nlk:12, arl8b:12, mef2c:11, hipk1:11, psme4:11, ide:11, prkab2:10, psmd7:10, tgfbr1:9, chek1:9, ipo7:8, fas:8, pik3r1:8, spag9:8, e2f5:7, zc3hav1:7, csnk1g1:7, ddx21:7, ubr7:6, polr1b:6, chmp2b:5, cdc40:5, mapre2:5, shox2:5, cdc14a:5, riok3:5, nek1:4, fubp3:4, cox15:4, osbpl8:4, tomm20:4, wwp1:3, c9orf72:3, cdca7:3, sen…	xpo1:28, ran:24, csnk1a1:21, ywhaz:18, rab5a:16, kpna2:16, mapk14:16, kpnb1:15, gsk3b:15, csnk2a1:14, ywhaq:13, crebbp:9, eif4e:9, mapk3:9, raf1:8, atf2:8, prkaca:8, e2f1:7, calm1:7, tp53:7, srf:6, cdk4:6, egr1:6, ywhae:6, rac1:6, calm3:6, map3k3:5, tcf3:5, map2k4:5, prkcd:5, maf:5, calm2:5, map3k1:4, tsc2:4, pak1:4, mapk9:4, map3k8:4, faslg:3, mapk8:3, map3k12:3, prkcz:3, tle4:3, jun:3, nup214:3…
all	209	33104	reactome_regulation_of_ornithine_decarboxylase	47	27818	3.8377e-05	0.48706	1	1	psme4:43, psmd7:40, cse1l:32, capza1:29, ranbp2:26, ubqln1:26, actr2:25, bzw1:25, pabpc3:21, tram1:20, ide:19, rab10:19, sptlc1:18, rrm1:18, ugp2:14, selt:12, asnsd1:11, ubr7:10, arl8b:10, e2f5:9, tomm70a:9, ddx21:9, cox15:8, cdc40:8, adh5:7, cks2:6, ostc:6, polr1b:6, dek:5, tmpo:4, chmp2b:4, plekhf2:4, ap3b1:4, nbn:4, tomm20:4, riok3:4, slc25a24:3, bnip2:3, ddx3x:3, cul4b:3, mfsd1:2, zc3hav1:2, …	psma1:29, psmd11:27, psma4:26, psma2:25, psmd14:24, psma6:23, psmc6:22, psma5:22, psmd13:19, psma3:19, azin1:19, psmc2:18, psme3:17, psmd6:17, psmc3:16, psmd10:15, psmb3:15, psmb1:15, psmb7:14, psmc5:14, psmc4:13, psmd8:12, psmd1:12, psmd2:12, psmb4:12, psmd7:11, psmd5:11, psmc1:10, psmd9:8, psmd3:8, psmd4:7, psmd12:7, oaz1:6, psmb2:5, psme2:4, psmb6:4, psmb5:4, odc1:4, psmb8:3, psmf1:3, psma7:3,…
all	209	33104	biocarta_raccycd_pathway	26	8963	3.8989e-05	4.9494e-05	0.0092915	3	chuk:10, akt3:10, rb1:9, ddx3x:9, tmpo:7, ppp2cb:7, chek1:7, cse1l:7, pik3r1:6, spag9:6, polr1b:6, eif4b:5, capza1:5, e2f5:4, ugp2:4, ikbkap:4, psme4:4, actr2:3, cdca7:3, ipo7:3, nek1:3, pabpc3:3, sptlc1:3, tram1:3, tgfbr1:3, hipk1:3, rrm1:3, selt:3, nlk:3, trove2:3, anln:2, prkab2:2, adh5:2, cdc40:2, psmd7:2, ccdc6:2, ranbp2:2, ppt1:2, cks2:2, csnk1g1:2, ddx21:2, riok3:2, arl8b:2, pard6b:1, epb4…	mapk1:30, cdk2:20, raf1:14, rhoa:13, chuk:10, mapk3:10, tfdp1:9, rela:9, e2f1:8, cdk4:8, nfkb1:8, rac1:8, ikbkg:8, ccne1:8, rb1:6, nfkbia:5, ikbkb:5, akt1:5, pik3ca:4, pak1:4, hras:3, cdkn1a:2, pik3r1:2, ccnd1:2, cdk6:1, cdkn1b:1
all	209	33104	reactome_e2f_mediated_regulation_of_dna_replication	33	10843	3.903e-05	0.29418	1	1	cse1l:18, rrm1:17, tmpo:14, chek1:14, psme4:11, e2f5:11, anln:11, mthfd2:9, dek:8, cdca7:8, cks2:8, ranbp2:7, otud6b:7, rb1:6, ubr7:6, ide:6, actr2:5, cdc14a:5, cdc40:5, ddx21:4, polr1b:4, capza1:3, pabpc3:3, slc25a24:3, adh5:3, asnsd1:3, sptlc1:3, riok3:3, cul4b:2, tomm70a:2, ugp2:2, tram1:2, tomm20:2, hipk1:1, ap3b1:1, tead1:1, psmd7:1, ccdc6:1, casp10:1, cpeb4:1, fech:1, nlk:1, pik3r1:1, snapc…	cdc2:23, rrm2:22, tyms:18, cdt1:17, orc5l:16, orc2l:14, ccnb1:14, pola2:14, pcna:13, orc6l:10, cdc6:9, tfdp1:9, e2f1:8, ccne1:8, cdc25a:7, orc4l:7, rb1:6, fbxo5:6, cdc45l:5, e2f3:3, prim1:3, pola1:2, sox2:2, e2f2:1, orc3l:1, dhfrp1:1, ccna1:1
all	209	33104	ceramide_biosynthesis	5	1082	3.9526e-05	0.0049388	0.109188	1	sptlc1:3, actr2:2, rab10:2, ap3b1:1, capza1:1, slc35b3:1, ranbp2:1, chmp2b:1, hmgcr:1, klf3:1, selt:1, psme4:1, cul4b:1, mfsd1:1, ide:1, fubp3:1, bzw1:1, pabpc3:1, ugp2:1, ubqln1:1, eif4b:1, ddx3x:1, adh5:1, slc30a5:1, ostc:1, plekhf2:1, crebzf:1, tram1:1, tomm20:1, riok3:1, arl8b:1, cse1l:1	sptlc1:30, sptlc2:4, sptlc3:1, kdsr:1
up	184	22176	kegg_05200_pathways_in_cancer	254	45728	4.0071e-05	0.00056896	0.0291202	8	pik3r1:44, akt3:34, chuk:25, rb1:22, tgfbr1:22, nlk:22, fzd3:22, ddx3x:17, hipk1:14, ddx21:12, tmpo:11, e2f5:11, wwp1:10, chek1:10, casp10:10, spag9:10, polr1b:10, prkab2:9, csnk1g1:9, riok3:9, mef2c:8, fas:8, osbpl8:8, kat2b:7, psmd7:7, ranbp2:7, cdc14a:7, ipo7:6, cox15:6, sptlc1:6, vps41:6, ikbkap:6, psme4:6, prdm1:6, ide:6, shox2:6, arl8b:6, mfsd1:5, zc3hav1:5, pabpc3:5, ccdc6:5, mapre2:5, sel…	lef1:29, mapk1:22, myc:19, gsk3b:15, kras:12, cks1b:10, stat1:10, mapk3:9, crebbp:9, egfr:9, jak1:9, rela:8, arnt:8, raf1:8, chuk:8, ncoa4:8, nfkb1:7, ikbkg:7, tp53:7, foxo1:7, kit:7, tpr:7, e2f1:7, stat5a:7, akt3:7, ar:7, rb1:6, smad2:6, map2k1:6, cdc42:6, jup:6, nfkb2:6, cdk4:6, stat3:6, rac1:6, skp2:6, cycs:5, stat5b:5, nfkbia:5, rhoa:5, pias2:5, prkcb:5, dvl2:5, braf:5, smad3:5, erbb2:5, ikbk…
all	209	33104	egfr-dependent_endothelin_signaling_events	313	75699	4.022e-05	0.14567	0.919323	6	pik3r1:55, actr2:53, capza1:49, cse1l:46, sptlc1:37, eif4b:36, tram1:36, chuk:35, ddx3x:33, pabpc3:30, akt3:30, tmpo:29, ranbp2:27, ugp2:26, ide:26, psme4:24, itgb1:23, bzw1:22, riok3:22, rrm1:21, ppp2cb:20, rab10:20, psmd7:19, nlk:19, polr1b:19, cdc40:16, tgfbr1:16, hipk1:16, e2f5:15, ipo7:15, prkab2:15, adh5:14, arl8b:14, chmp2b:13, chek1:13, csnk1g1:13, ddx21:13, ubr7:12, cox15:12, mapre2:12, …	sp1:44, ran:43, xpo1:39, eif4a1:33, foxo4:30, mapk1:30, kpnb1:26, kpna2:24, mapk14:22, arf1:21, iqgap1:21, cdk2:20, cltc:19, plk1:19, stat1:19, gsk3b:18, ctnna1:17, copa:17, usp7:17, ppp1cc:16, abi1:15, rab11a:15, eif2a:15, yy1:14, uso1:14, ccnb1:14, clta:14, eef2:13, rhoa:13, rrn3:13, eif4e:13, jak1:13, ywhae:12, arf6:12, rap1b:12, map2k1:11, rheb:11, myb:11, skp2:11, pdpk1:10, calm1:10, cdc42:1…
all	209	33104	hs_mrna_processing_wp411_38901.txt	125	81226	4.0947e-05	0.77258	1	1	ddx3x:88, cdc40:80, cse1l:70, pabpc3:63, psme4:62, capza1:60, actr2:58, rrm1:58, ranbp2:56, ddx21:54, bzw1:49, tram1:45, tmpo:44, e2f5:34, psmd7:34, ide:34, sptlc1:33, rab10:33, dek:31, cks2:31, polr1b:31, eif4b:29, ostc:28, tomm20:28, chuk:23, ubr7:22, riok3:19, selt:18, ugp2:17, osbpl8:16, ipo7:15, asnsd1:15, fubp3:13, cox15:13, zc3hav1:12, hipk1:10, adh5:9, cul4b:9, nbn:9, anln:8, ell2:8, mthf…	tra2b:37, hnrnpu:37, sf3b1:36, sfrs1:32, hnrnpa1p2:28, hnrnpm:28, ac106037.2:28, sfrs7:27, papola:27, hnrnpa2b1:26, hnrnpr:26, nono:26, fusip1:25, snrpf:24, dhx15:24, hnrnpc:24, prpf4b:24, snrpa1:24, prmt1:23, ncbp2:23, sfrs3:23, fus:23, sf3b3:23, smc1a:23, snrpd3:23, snrpb2:22, ddx1:21, rbm39:21, hnrnpd:21, hnrnpk:21, hnrnph1:20, sfrs2:20, ptbp1:20, eftud2:19, cpsf2:19, tmed10:19, srpk1:19, snrp…
up	184	22176	shedden_lung_cancer_poor_survival_a6	453	127696	4.2373e-05	0.90132	1	4	tmpo:131, psme4:108, chek1:106, ddx21:98, e2f5:76, cdca7:66, ranbp2:65, pabpc3:62, ide:58, sptlc1:54, cdc40:50, psmd7:50, polr1b:47, ubr7:40, ddx3x:37, asnsd1:24, tomm70a:23, riok3:23, cul4b:22, ipo7:20, nbn:20, cox15:19, plekhf2:17, ap3b1:17, tomm20:17, slc25a24:16, chuk:16, rb1:14, selt:14, arl8b:14, otud6b:13, zc3hav1:11, hipk1:10, nlk:10, fubp3:9, osbpl8:9, strn3:9, haus6:8, mapre2:8, pik3r1:…	ran:24, rfc4:22, cct5:22, ipo5:20, mcm6:19, mcm5:18, ube2k:18, yme1l1:17, prkdc:17, cse1l:17, ruvbl2:17, cdc2:17, nat13:16, kpna2:16, dnm1l:16, h2afz:16, cad:16, msh6:15, prmt1:15, eif4a3:15, hat1:15, rfc2:15, kif23:15, krr1:14, hmgb2:14, wapal:14, snrpa1:14, actr3:13, kif2a:13, mobkl1b:13, dars:13, ap2b1:13, snrpb:12, lsm4:12, mtif2:12, trip13:12, tubg1:12, eif5b:12, psma5:11, ube2n:11, tyms:11,…
all	209	33104	hs_dna_damage_response_(only_atm_dependent)_wp710_38810.txt	82	18253	4.3758e-05	1	1	0	fzd3:18, pik3r1:16, actr2:15, rb1:12, chuk:10, akt3:10, tram1:9, tgfbr1:9, capza1:9, cse1l:9, ugp2:8, ddx3x:8, nlk:8, tmpo:7, eif4b:7, sptlc1:7, hipk1:7, ranbp2:7, e2f5:6, ppp2cb:6, ddx21:6, pabpc3:5, chek1:5, selt:5, prkab2:4, senp2:4, bnip2:4, adh5:4, cdc40:4, ikbkap:4, mapre2:4, ide:4, csnk1g1:4, bzw1:4, osbpl8:4, rab10:4, riok3:4, polr1b:4, ipo7:3, fas:3, plekhf2:3, dek:3, kat2b:3, psmd7:3, p…	hmgb1:33, ppp2r5c:30, mapk1:30, myc:24, gsk3b:18, rhoa:13, ppp2r5e:13, atm:11, map3k7:10, cdc42:10, rbl2:9, rac1:8, grb2:8, scp2:8, shc1:7, tp53:7, foxo3:7, smad4:6, dvl2:5, map3k1:5, smad3:5, erbb2:5, mapk10:5, sos1:5, apc:5, rac2:5, sod2:4, mapk9:4, faslg:3, mapk8:3, map3k4:3, insr:3, bax:3, sos2:3, jun:3, axin1:3, pdk1:3, abl1:3, pten:3, mdm2:3, pck2:2, ctnnb1:2, wnt4:2, wnt11:2, wnt2:2, irs1:…
all	209	33104	hs_b_cell_receptor_signaling_pathway_wp23_35652.txt	157	38868	4.5236e-05	0.079088	0.640769	4	pik3r1:45, actr2:37, chuk:31, nlk:26, ddx3x:23, capza1:22, cse1l:22, tram1:19, hipk1:19, prkab2:17, ugp2:17, sptlc1:17, eif4b:16, akt3:16, tmpo:14, tgfbr1:14, rb1:13, ppp2cb:13, ide:12, osbpl8:12, ipo7:11, pabpc3:11, chek1:11, psme4:11, riok3:11, itgb1:10, spag9:10, mfsd1:9, psmd7:9, rab10:9, polr1b:9, bzw1:8, ddx21:8, arl8b:8, zc3hav1:7, adh5:7, ikbkap:7, ranbp2:7, rrm1:7, csnk1g1:7, sgk3:7, chm…	actr2:31, mapk1:30, cdk7:25, actr3:24, arpc2:23, arpc5:22, mapk14:22, hnrnpk:21, cdk2:20, arpc3:20, stat1:19, gsk3b:18, elk1:15, raf1:14, ccna2:14, rhoa:13, csk:12, rps6:11, map2k1:11, arpc1b:11, nck1:10, map3k7:10, pdpk1:10, stat3:10, chuk:10, mapk3:10, ptpn11:9, rela:9, fyn:9, cdk4:8, ikbkg:8, ccne1:8, atf2:8, grb2:8, shc1:7, cycs:7, rps6kb1:7, crk:7, foxo1:7, prkcb:7, ptk2:6, rb1:6, ppp3ca:6, …
all	209	33104	reactome_nuclear_import_of_rev_protein	30	17315	4.5957e-05	0.25262	1	1	ranbp2:28, cse1l:23, rrm1:20, e2f5:17, ipo7:13, psme4:13, senp2:11, capza1:11, tmpo:10, actr2:10, ubr7:10, pabpc3:10, cdc40:10, bzw1:10, dek:9, polr1b:9, anln:8, cks2:8, ddx21:8, sptlc1:7, tram1:7, ugp2:6, ddx3x:6, psmd7:6, mthfd2:6, eif4b:5, ide:5, fubp3:4, asnsd1:4, chek1:4, nbn:4, rab10:4, zc3hav1:3, tomm70a:3, otud6b:3, wdr36:3, arl8b:3, cdca7:2, itgb1:2, psip1:2, ppp2cb:2, slc25a24:2, adh5:2…	ran:43, nup98:27, kpnb1:26, nup54:25, nup153:24, npm1:24, ranbp2:22, nup93:16, seh1l:15, nup85:14, nup37:12, nup107:12, pom121:10, nup88:9, nup133:9, nup160:9, nup43:8, nup205:8, nup155:7, tpr:7, nup50:7, nup210:7, nup35:6, aaas:4, nup62:4, nup214:3, nupl1:2, rae1:2, nup188:1, nupl2:1
all	209	33104	reactome_loss_of_nlp_from_mitotic_centrosomes	62	13920	4.7359e-05	1	1	0	cse1l:15, capza1:13, ddx21:10, ppp2cb:9, rrm1:9, tmpo:8, anln:8, pabpc3:8, ugp2:8, ddx3x:8, chuk:8, ranbp2:8, cks2:8, mapre2:7, psme4:7, actr2:6, eif4b:6, sptlc1:6, ide:6, bzw1:6, arl8b:6, polr1b:6, tomm70a:5, prkab2:5, chek1:5, mthfd2:5, haus6:4, dek:4, hmgcr:4, nlk:4, cdc14a:4, cdca7:3, e2f5:3, ipo7:3, hipk1:3, psmd7:3, ccdc6:3, nin:3, slmap:3, akt3:3, rb1:2, ubr7:2, zc3hav1:2, fubp3:2, otud6b:…	hsp90aa2:27, cdc2:23, plk1:19, pafah1b1:19, tuba1:18, ppp2r1a:17, tuba1a:16, tubg1:16, plk4:15, tubb:15, ywhae:12, mapre1:11, dynll1:11, prkaca:9, csnk1d:8, tubb2c:7, ckap5:6, tubb4:6, dync1h1:5, prkar2b:5, nek2:3, haus2:3, ywhag:3, fgfr1op:2, actr1a:2, sdccag8:2, clasp1:2, cetn2:2, csnk1e:2, cep57:2, dctn3:2, dync1i2:1, dctn1:1, dctn2:1, nde1:1, cep192:1, sfi1:1, cdk5rap2:1, pcm1:1, ssna1:1
up	184	22176	hs_glycogen_metabolism_wp500_38907.txt	36	10135	4.7609e-05	1	1	0	strn3:12, slmap:10, ide:8, ddx3x:8, usp25:6, ranbp2:6, fech:6, tmpo:5, psme4:5, pabpc3:5, cox15:5, ddx21:5, polr1b:5, chuk:4, psmd7:4, mapre2:4, fgfr1op2:4, sgk3:4, osbpl8:3, fas:3, akt3:3, sptlc1:3, arl8b:3, chek1:2, ccdc6:2, hmgcr:2, selt:2, nlk:2, akap11:2, ipo7:2, prkab2:2, hipk1:1, chmp2b:1, ubr7:1, e2f5:1, prdm1:1, znf365:1, nin:1, mfsd1:1, zc3hav1:1, nek1:1, tomm70a:1, fubp3:1, csnk1g1:1, …	ppp2r5c:20, gsk3b:15, ppp2r1a:14, ppp2r1b:14, ugp2:11, ppp2r5d:10, ppp2ca:9, calm1:7, ppp2cb:6, calm3:6, ppp2r5e:6, ppp2r2a:5, calm2:5, gyg1:4, gsk3a:4, ppp2r5b:4, agl:3, ppp2r5a:3, gys1:2, phkb:2, gbe1:2, pygl:2, pygm:1, ppp2r4:1, ppp2r3b:1, phka2:1, ppp2r2b:1
up	184	22176	reactome_death_receptor_signalling	13	1218	4.7635e-05	0.000123536	0.0135231	2	casp10:10, fas:8, chuk:3, rb1:2, pik3r1:1, bag4:1, tomm20:1, slmap:1, lrrc1:1, il7:1	casp8:4, faslg:3, tnfrsf1a:3, ripk1:3, tnfsf10:2, fadd:2, tradd:2, casp10:2, traf2:2, cflar:2, tnfrsf10b:2, fas:1, tnf:1
all	209	33104	biocarta_tnfr1_pathway	29	7187	4.7886e-05	0.0085384	0.156238	2	tmpo:10, casp10:8, chuk:7, actr2:6, rb1:6, eif4b:6, pabpc3:5, ddx3x:5, capza1:5, ddx21:5, cse1l:5, fas:4, tram1:4, dek:4, chek1:4, psme4:4, bzw1:4, cdca7:3, anln:3, pdlim5:3, rrm1:3, cks2:3, e2f5:2, mfsd1:2, psip1:2, hltf:2, slc30a5:2, kat2b:2, nlk:2, pik3r1:2, rai14:2, osbpl8:2, swap70:2, spag9:2, tomm20:2, ubr7:1, zc3hav1:1, ipo7:1, tomm70a:1, fubp3:1, slc25a24:1, senp2:1, bnip2:1, ell2:1, sptl…	prkdc:24, pak2:22, lmnb1:16, lmnb2:11, map3k7:10, parp1:9, casp3:8, map2k4:7, arhgdib:7, rb1:6, map3k1:5, casp2:5, lmna:5, casp8:4, pak1:4, ripk1:4, mapk8:3, tnfrsf1a:3, jun:3, sptan1:3, traf2:3, fadd:2, tradd:2, tnf:1
all	209	33104	biocarta_mpr_pathway	34	12524	4.8343e-05	0.3082	1	1	tram1:10, actr2:9, psme4:9, capza1:8, cse1l:8, ugp2:7, ide:7, bzw1:7, pabpc3:6, psmd7:6, selt:6, pik3r1:6, rab10:6, mfsd1:5, ipo7:5, ppp2cb:5, slc25a24:5, sptlc1:5, chuk:5, chek1:5, ppt1:5, rrm1:5, nlk:5, cks2:5, tmpo:4, prkab2:4, plekhf2:4, ranbp2:4, osbpl8:4, sgk3:4, riok3:4, arl8b:4, ubr7:3, itgb1:3, eif4b:3, ddx3x:3, cdc40:3, hipk1:3, csnk1g1:3, ddx21:3, ostc:3, tomm20:3, polr1b:3, rb1:2, slc…	actr2:31, mapk1:30, actr3:24, arpc2:23, cdc2:23, arpc5:22, arpc3:20, ccnb1:14, arpc1b:11, mapk3:10, gnb1:9, cap1:8, prkar1a:8, src:6, prkar2a:5, prkar2b:5, prkacb:4, cdc25c:3, hras:3, rps6ka1:2, arpc1a:2, adcy1:2, pin1:2, arpc4:1, pgr:1, gnai1:1, gnas:1, gngt1:1
down	25	10928	reactome_transport_of_mature_mrna_derived_from_an_intron_containing_transcript	51	27864	4.8907e-05	1	1	0	cse1l:36, rrm1:29, dek:17, actr2:17, capza1:17, bzw1:15, tram1:12, cks2:11, rab10:10, ugp2:9, anln:7, mthfd2:6, ostc:5, eif4b:4, adh5:4, psip1:4, ubqln1:1, bnip2:1, ppt1:1, itgb1:1	sfrs1:12, sfrs7:12, nup98:11, sfrs3:11, sfrs2:10, nup54:10, nup153:9, ncbp2:7, ranbp2:7, nup37:7, thoc4:7, srrm1:6, nup93:6, nup85:6, nup107:5, sfrs9:5, sfrs6:5, cdc40:5, nup160:5, seh1l:5, nup155:4, eif4e:4, nxf1:4, nup43:4, nup88:3, ncbp1:3, nup133:3, u2af2:3, nup205:3, nup50:3, sfrs11:3, aaas:2, u2af1:2, rbm8a:2, pom121:2, nup35:2, upf3b:2, magoh:2, rae1:2, dhx38:1, nup210:1, rnps1:1
down	25	10928	biocarta_rho_pathway	32	10496	4.9114e-05	0.0016105	0.0521929	1	actr2:16, capza1:11, tram1:9, bzw1:6, ppt1:6, rab10:6, ugp2:5, eif4b:5, ostc:5, itgb1:5, cse1l:5, rrm1:3, dek:2, bnip2:2, pfn2:1, adh5:1, mthfd2:1, cks2:1	actr3:11, arpc2:11, arpc5:9, rhoa:8, actr2:7, cfl1:7, arpc3:7, arpc1b:5, pfn1:5, tln1:4, vcl:3, rock1:2, gsn:2, diaph1:2, arhgap1:2, pip5k1a:1, arpc1a:1, arpc4:1, arhgef11:1, src:1
up	184	22176	hs_homologous_recombination_wp186_36295.txt	13	6013	4.9166e-05	0.036798	0.41197	1	nbn:12, e2f5:7, ranbp2:6, chek1:5, psme4:5, cul4b:5, ercc8:5, ubr7:4, ide:4, cdc40:4, polr1b:4, tmpo:3, ap3b1:3, psmd7:3, asnsd1:3, cdca7:2, cpeb4:2, prdm1:2, pot1:2, cox15:2, plekhf2:2, riok3:2, kat2b:1, chuk:1, selt:1, nek1:1, fubp3:1, csnk1g1:1, pabpc3:1, slc25a24:1, cdc14a:1, ddx3x:1, ddx21:1, trove2:1, akt3:1, sptlc1:1, tomm20:1	rpa1:23, pold1:17, mre11a:14, rad50:11, rad51:10, atm:8, pold2:6, pold3:4, nbn:3, pold4:3, rad52:1, rad54b:1, brca2:1
all	209	33104	regulation_of_cdc42_activity	224	43434	4.927e-05	0.29694	1	4	actr2:41, pik3r1:30, capza1:29, cse1l:23, akt3:20, ddx3x:19, tram1:18, psme4:17, eif4b:16, tmpo:16, pabpc3:16, itgb1:15, sptlc1:15, ipo7:14, bzw1:14, ide:14, mfsd1:13, psmd7:13, pdlim5:13, chuk:13, ppp2cb:12, ugp2:12, nlk:12, osbpl8:12, rab10:12, ranbp2:12, riok3:12, rb1:11, rrm1:11, arl8b:11, prkab2:11, tgfbr1:11, hipk1:11, mapre2:10, selt:10, ddx21:10, e2f5:9, csnk1g1:9, chmp2b:8, slc25a24:8, c…	actr2:31, mapk1:30, ppp1r12a:29, actr3:24, arpc2:23, ruvbl2:23, arpc5:22, mapk14:22, pak2:22, iqgap1:21, arpc3:20, gsk3b:18, ctnna1:17, cfl1:17, abi1:15, ccna2:14, racgap1p:14, rhoa:13, sept2:12, arpc1b:11, cul3:11, cdc42:10, yes1:10, nf1:10, stat3:10, dlg1:9, ect2:9, atf3:8, nme1:8, rock2:8, atf2:8, h2afy:8, stat5a:8, arhgap17:8, rac1:8, pak4:7, crk:7, arhgdib:7, map2k4:7, srf:7, rps6kb1:7, rb1:…
up	184	22176	reactome_akt_phosphorylates_targets_in_the_cytosol	14	3339	4.974e-05	0.000176834	0.0152822	2	akt3:10, chuk:4, pik3r1:4, nlk:3, prkab2:3, sgk3:3, hipk1:2, rb1:2, chek1:2, mapre2:2, osbpl8:2, fnbp1l:2, tgfbr1:2, usp25:1, tmpo:1, epb41l4b:1, ranbp2:1, chmp2b:1, casp10:1, nin:1, ide:1, akap11:1, zc3hav1:1, nek1:1, ate1:1, pabpc3:1, cox15:1, tap2:1, ddx3x:1, fas:1, trove2:1, ikbkap:1, spag9:1, arl8b:1, polr1b:1	gsk3b:15, pdpk1:9, chuk:8, akt3:7, gsk3a:4, tsc2:4, akt2:3, mdm2:3, akt1:3, casp9:3, cdkn1a:2, bad:1, cdkn1b:1
all	209	33104	biocarta_ranms_pathway	10	6701	5.1884e-05	1	1	0	tmpo:9, ddx21:8, cse1l:8, chek1:7, ranbp2:7, rrm1:7, cks2:7, mthfd2:6, dek:5, capza1:5, psme4:5, ddx3x:5, cdca7:4, ipo7:4, anln:4, bzw1:4, chuk:3, ubr7:3, e2f5:3, ide:3, zc3hav1:3, pabpc3:3, eif4b:3, actr2:2, psmd7:2, ppp2cb:2, ubqln1:2, senp2:2, ell2:2, rab10:2, tram1:2, polr1b:2, hipk1:1, wwp1:1, ccdc6:1, nlk:1, nin:1, nek1:1, itgb1:1, tomm70a:1, fubp3:1, prkab2:1, ugp2:1, slc25a24:1, osbpl8:1,…	ran:43, kpnb1:26, kpna2:24, ranbp1:13, aurka:13, tpx2:11, rangap1:11, kif15:6, rcc1:5, numa1:5
all	209	33104	alk1_signaling_events	287	68257	5.2935e-05	0.26614	1	5	ddx3x:41, chuk:39, cse1l:36, actr2:36, capza1:35, rb1:32, eif4b:32, nlk:32, tmpo:31, tgfbr1:31, pabpc3:30, tram1:27, akt3:27, ppp2cb:24, sptlc1:23, hipk1:23, ranbp2:23, e2f5:21, mef2c:21, psme4:21, rrm1:19, ide:19, ugp2:18, bzw1:18, pik3r1:17, rab10:17, chek1:17, ddx21:17, ipo7:16, prkab2:16, psmd7:15, arl8b:14, cdc40:14, polr1b:14, kat2b:13, fas:12, spag9:12, riok3:12, itgb1:11, zc3hav1:11, selt…	sp1:44, ran:43, hspa8:40, xpo1:39, csnk1a1:32, mapk1:30, ywhaz:28, ppp1ca:26, kpnb1:26, kpna2:24, myc:24, nup153:24, rab5a:23, mapk14:22, ywhaq:21, cdk2:20, csnk2a1:19, gsk3b:18, ube2i:16, ppp2ca:16, cbfb:15, eif2a:15, raf1:14, rhoa:13, eif4e:13, hdac2:12, ywhae:12, ppm1a:11, atm:11, map3k7:10, pdpk1:10, calm1:10, mapk3:10, crebbp:10, calm2:9, tfdp1:9, prkaca:9, calm3:9, ppp2cb:8, tcf3:8, atf3:8,…
all	209	33104	biocarta_rb_pathway	13	5237	5.4927e-05	0.00023972	0.0176248	2	chek1:9, tmpo:6, cse1l:6, hipk1:5, rb1:5, cks2:5, ddx3x:5, nlk:4, e2f5:4, ide:4, eif4b:4, chuk:3, rrm1:3, cdca7:3, psme4:3, anln:3, csnk1g1:3, tgfbr1:3, riok3:3, kat2b:2, dek:2, ccdc6:2, ranbp2:2, mthfd2:2, nek1:2, prkab2:2, ppp2cb:2, cdc14a:2, ddx21:2, spag9:2, actr2:1, pard6b:1, epb41l4b:1, psmd7:1, capza1:1, casp10:1, pik3r1:1, snapc3:1, zc3hav1:1, tomm70a:1, ugp2:1, slc25a24:1, nufip2:1, rai1…	cdc2:23, mapk14:22, cdk2:20, wee1:11, chek1:11, atm:11, cdk4:8, tp53:7, rb1:6, ywhah:4, cdc25c:3, cdc25b:1
up	184	22176	biocarta_wnt_pathway	26	10682	5.5305e-05	0.157656	0.958282	1	chuk:7, nlk:7, pabpc3:6, ddx3x:6, tgfbr1:6, csnk1g1:6, hipk1:5, tmpo:4, rb1:4, prkab2:4, psme4:4, cox15:3, mef2c:3, selt:3, ide:3, akap11:3, cdc14a:3, rhobtb3:2, e2f5:2, ipo7:2, senp2:2, ikbkap:2, kat2b:2, tead1:2, psmd7:2, ccdc6:2, mapre2:2, ranbp2:2, pik3r1:2, kitlg:2, nin:2, fgfr1op2:2, shox2:2, rfx3:2, ddx21:2, fzd3:2, akt3:2, tomm20:2, riok3:2, polr1b:2, epb41l4b:1, klf3:1, dmxl1:1, zc3hav1:…	lef1:29, csnk1a1:21, myc:19, gsk3b:15, csnk2a1:14, ppp2ca:9, crebbp:9, csnk1d:8, map3k7:7, apc:5, nlk:5, smad4:5, hdac1:4, ctbp1:4, ctnnb1:2, dvl1:2, ccnd1:2, axin1:2, wif1:1, map3k7ip1:1, btrc:1, wnt1:1
up	184	22176	regulation_of_androgen_receptor_activity	103	26220	5.5188e-05	0.97288	1	1	chuk:18, ddx3x:17, ddx21:14, tmpo:13, rb1:12, psme4:12, pabpc3:11, nlk:10, ranbp2:9, ide:9, kat2b:8, tomm20:8, arl8b:8, e2f5:7, psmd7:7, chek1:7, polr1b:7, zc3hav1:6, mef2c:6, cdc40:6, sptlc1:6, hipk1:6, cdc14a:6, akt3:6, ipo7:5, prkab2:5, plekhf2:5, tgfbr1:5, pik3r1:5, nbn:5, shox2:5, spag9:5, riok3:5, ubr7:4, selt:4, epb41l4b:3, dmxl1:3, cox15:3, fas:3, asnsd1:3, tmem33:3, taf13:3, mapre2:3, pr…	xrcc5:29, ranbp9:19, hsp90aa2:18, hnrnpa1p2:17, prkdc:17, mapk14:16, gsk3b:15, smarca2:11, smarcc1:10, crebbp:9, prdx1:8, pa2g4:8, ncoa4:8, foxo1:7, sry:7, ar:7, srf:6, fkbp4:6, xrcc6:6, egr1:6, tcf4:6, med1:6, ube2i:6, sirt1:6, kat2b:5, src:5, map2k4:5, ube3a:4, hdac1:4, rel:4, ncoa1:4, casp8:4, ncoa2:4, mapk8:3, akt1:3, gnb2l1:3, appl1:3, ptk2b:3, pias1:3, pkn1:3, brca1:3, jun:3, dnaja1:3, mdm2…
down	25	10928	reactome_trna_aminoacylation	40	17194	5.5363e-05	1	1	0	cse1l:20, tram1:17, ugp2:14, actr2:14, eif4b:14, capza1:13, rrm1:10, adh5:7, rab10:5, mthfd2:5, bzw1:4, ubqln1:4, cks2:4, dek:3, anln:2	kars:14, tars:13, farsa:8, dars:8, iars2:8, cars:7, farsb:7, nars:7, yars2:6, rars:6, qars:6, aimp2:6, mars:5, lars:4, hars:4, sars:4, iars:4, aars:3, eprs:3, yars:2, aimp1:2, vars:2, nars2:2, hars2:2, wars2:1, fars2:1, rars2:1
up	184	22176	biocarta_tid_pathway	20	3885	5.5833e-05	0.094722	0.717847	1	chuk:8, ddx3x:6, akt3:4, chek1:3, pik3r1:3, pabpc3:3, fas:3, bag4:3, ikbkap:3, spag9:3, polr1b:3, hipk1:2, psmd7:2, casp10:2, psme4:2, ddx21:2, abhd10:2, tmpo:1, rb1:1, ranbp2:1, selt:1, nlk:1, kitlg:1, snapc3:1, lrrc1:1, hltf:1, swap70:1, cdc14a:1, mbnl3:1, cdc40:1, trove2:1, sptlc1:1, tomm20:1, riok3:1	rela:8, tp53:7, nfkb1:7, jak2:6, hspa1a:6, rb1:6, nfkbia:5, dnaja3:5, ikbkb:5, hspa1b:5, tnfrsf1a:3, ifngr1:3, ifngr2:2, ifng:2, tnf:1
all	209	33104	all623_ding2008	623	106261	5.6039e-05	0.35186	1	9	pik3r1:93, nlk:76, tgfbr1:69, akt3:61, cse1l:56, actr2:55, hipk1:55, chuk:48, rb1:43, eif4b:43, chek1:43, capza1:41, prkab2:40, ddx3x:39, tmpo:39, rrm1:37, e2f5:36, tram1:31, ppp2cb:30, csnk1g1:30, ranbp2:29, psme4:27, sptlc1:26, pabpc3:26, ugp2:25, ide:25, riok3:25, bzw1:21, cdc40:21, mef2c:20, osbpl8:19, nbn:19, itgb1:17, dek:17, psmd7:17, kat2b:17, ddx21:17, polr1b:17, nek1:16, rab10:16, arl8b…	ran:43, actr2:31, mapk1:30, ranbp9:29, msh6:25, cdk7:25, myc:24, prkdc:24, cdc2:23, mapk14:22, cdc2l5:22, eif4g1:22, msh2:22, pak2:22, cdk2:20, stat1:19, gsk3b:18, kras:17, stk38:17, ccnt2:14, ccna2:14, raf1:14, aurkb:14, map4k5:14, tusc4:13, eif4e:13, rhoa:13, aurka:13, jak1:13, crkrs:12, ets2:12, csk:12, rap1b:12, mlh1:11, bub1:11, rheb:11, bub1b:11, map2k1:11, wee1:11, chek1:11, myb:11, atm:11…
all	209	33104	il1-mediated_signaling_events	209	44302	5.6128e-05	0.60236	1	3	chuk:43, ddx3x:33, actr2:24, akt3:24, eif4b:23, capza1:23, cse1l:22, ppp2cb:21, nlk:21, tmpo:19, pabpc3:19, tram1:17, rb1:16, pik3r1:16, ranbp2:16, spag9:16, hipk1:15, sptlc1:14, tgfbr1:14, polr1b:14, ugp2:13, mef2c:13, psme4:13, arl8b:13, prkab2:13, chek1:13, psmd7:12, bzw1:12, ide:12, fas:11, ddx21:11, csnk1g1:10, ipo7:9, rrm1:9, rab10:9, e2f5:8, itgb1:8, ubr7:7, zc3hav1:7, mapre2:7, tomm20:7, …	ran:43, xpo1:39, csnk1a1:32, ywhaz:28, kpnb1:26, ube2d3:25, kpna2:24, rab5a:23, mapk14:22, ywhaq:21, ube2n:19, csnk2a1:19, gsk3b:18, raf1:14, eif4e:13, ywhae:12, atm:11, map3k7:10, calm1:10, mapk3:10, crebbp:10, chuk:10, rela:9, calm2:9, prkaca:9, calm3:9, nfkb1:8, ikbkg:8, tcf3:8, e2f1:8, cdk4:8, casp3:8, atf2:8, map3k7ip2:8, rac1:8, arrb2:7, tp53:7, map2k4:7, srf:7, prkci:6, prkcd:6, maf:6, nfk…
all	209	33104	alk1_pathway	289	68348	5.7326e-05	0.27308	1	5	ddx3x:41, chuk:39, cse1l:36, actr2:36, capza1:35, rb1:32, eif4b:32, nlk:32, tgfbr1:32, tmpo:31, pabpc3:30, tram1:27, akt3:27, ppp2cb:24, sptlc1:23, hipk1:23, ranbp2:23, e2f5:21, mef2c:21, psme4:21, rrm1:19, ide:19, ugp2:18, bzw1:18, pik3r1:17, rab10:17, chek1:17, ddx21:17, ipo7:16, prkab2:16, psmd7:15, arl8b:14, cdc40:14, polr1b:14, kat2b:13, fas:12, spag9:12, riok3:12, itgb1:11, zc3hav1:11, selt…	sp1:44, ran:43, hspa8:40, xpo1:39, csnk1a1:32, mapk1:30, ywhaz:28, ppp1ca:26, kpnb1:26, kpna2:24, myc:24, nup153:24, rab5a:23, mapk14:22, ywhaq:21, cdk2:20, csnk2a1:19, gsk3b:18, ube2i:16, ppp2ca:16, cbfb:15, eif2a:15, raf1:14, rhoa:13, eif4e:13, hdac2:12, ywhae:12, ppm1a:11, atm:11, map3k7:10, pdpk1:10, calm1:10, mapk3:10, crebbp:10, calm2:9, tfdp1:9, prkaca:9, calm3:9, ppp2cb:8, tcf3:8, atf3:8,…
all	209	33104	biocarta_salmonella_pathway	13	6813	5.7538e-05	0.049414	0.487426	1	actr2:10, capza1:7, sptlc1:7, psme4:6, rab10:6, tram1:6, ppt1:5, ipo7:5, psmd7:4, mfsd1:4, bzw1:4, pabpc3:4, ugp2:4, riok3:4, cse1l:4, rrm1:3, selt:3, slc25a24:3, osbpl8:3, ddx3x:3, ddx21:3, ostc:3, plekhf2:3, sgk3:3, tmpo:2, pard6b:2, avl9:2, slc35b3:2, ranbp2:2, pik3r1:2, pqlc3:2, ide:2, itgb1:2, cox15:2, swap70:2, tomm20:2, arl8b:2, dek:1, chuk:1, mapre2:1, chmp2b:1, mthfd2:1, ubr7:1, kitlg:1,…	actr2:31, actr3:24, arpc2:23, arpc5:22, arpc3:20, arpc1b:11, cdc42:10, rac1:8, wasf1:5, arpc1a:2, wasl:2, arpc4:1
all	209	33104	biocarta_actiny_pathway	20	7611	5.7965e-05	0.122104	0.833081	1	actr2:11, sptlc1:8, tram1:7, capza1:7, psme4:7, rab10:6, ipo7:5, psmd7:5, ppt1:5, riok3:5, mfsd1:4, pabpc3:4, ugp2:4, pik3r1:4, bzw1:4, osbpl8:4, cse1l:4, slc25a24:3, plekhf2:3, rrm1:3, selt:3, ostc:3, sgk3:3, slc35b3:2, itgb1:2, fubp3:2, cox15:2, ddx3x:2, avl9:2, ranbp2:2, cul4b:2, cks2:2, ide:2, pqlc3:2, pfn2:2, swap70:2, ddx21:2, tomm20:2, arl8b:2, tmpo:1, pard6b:1, wwp1:1, chmp2b:1, ubr7:1, z…	actr2:31, actr3:24, arpc2:23, arpc5:22, arpc3:20, arpc1b:11, nck1:10, rac1:8, abi2:5, wasf1:5, nckap1:3, psma7:3, ntrk1:3, arpc1a:2, wasl:2, wasf3:1, arpc4:1, wasf2:1
up	184	22176	hs_non-homologous_end_joining_wp438_39394.txt	7	4365	5.821e-05	1	1	0	nbn:6, psme4:4, e2f5:4, chuk:3, tmpo:3, ranbp2:3, ide:3, pabpc3:3, ddx3x:3, asnsd1:3, cdc40:3, kat2b:2, ap3b1:2, psmd7:2, chek1:2, pot1:2, ipo7:2, slc25a24:2, ddx21:2, plekhf2:2, tomm20:2, polr1b:2, hipk1:1, slc35b3:1, ubr7:1, cpeb4:1, selt:1, fech:1, nlk:1, prdm1:1, cul4b:1, zc3hav1:1, nek1:1, hltf:1, osbpl8:1, trove2:1, sptlc1:1, tgfbr1:1, riok3:1, arl8b:1	xrcc5:29, prkdc:17, mre11a:14, rad50:11, xrcc6:6, xrcc4:1
all	209	33104	arf6_downstream_pathway	89	20491	5.8922e-05	0.95774	1	1	actr2:26, pik3r1:20, capza1:18, tram1:15, sptlc1:14, eif4b:12, ddx3x:11, cse1l:11, itgb1:10, pabpc3:10, ugp2:9, bzw1:9, riok3:9, ranbp2:8, selt:8, ide:8, tmpo:7, chuk:7, rab10:7, ipo7:6, pdlim5:6, tgfbr1:6, ap3b1:6, psme4:6, akt3:6, arl8b:6, psmd7:5, csnk1g1:5, ostc:5, rb1:4, chmp2b:4, mfsd1:4, ppp2cb:4, slc25a24:4, cox15:4, adh5:4, fas:4, hipk1:4, mapre2:4, rrm1:4, stxbp5:4, rai14:4, tomm20:4, p…	mapk1:30, arf1:21, iqgap1:21, copa:17, ctnna1:17, rab11a:15, abi1:15, uso1:14, clta:14, rhoa:13, arf6:12, rap1b:12, nck1:10, cdc42:10, gga3:9, dlg1:9, cttn:9, egfr:9, nme1:8, jup:8, rac1:8, ap2m1:7, crk:7, arfgap1:6, src:6, tiam1:6, akt1:5, cltb:5, rock1:5, vcl:5, ap2a1:5, exoc4:5, cd4:4, pik3ca:4, lima1:4, actn1:4, igf1r:4, pak1:4, klhl20:4, pip5k1a:3, gosr2:3, met:3, nckap1:3, stx4:3, pip5k1c:3…
all	209	33104	biocarta_mapk_pathway	86	22840	5.9926e-05	0.039208	0.427298	3	chuk:21, nlk:20, hipk1:18, ppp2cb:17, akt3:17, ddx3x:15, eif4b:14, tgfbr1:12, capza1:12, actr2:11, cse1l:11, tmpo:10, tram1:10, sptlc1:9, pik3r1:9, spag9:9, rb1:8, pabpc3:8, mef2c:8, prkab2:7, ugp2:7, ikbkap:7, ranbp2:7, polr1b:7, chek1:6, osbpl8:6, arl8b:6, pdlim5:5, mapre2:5, ddx21:5, rab10:5, nek1:4, bnip2:4, adh5:4, fas:4, cpeb4:4, ide:4, csnk1g1:4, bzw1:4, epb41l4b:3, samd8:3, itgb1:3, cdc40…	sp1:44, mapk1:30, myc:24, mapk14:22, pak2:22, stat1:19, elk1:15, map4k5:14, raf1:14, map2k1:11, map3k7:10, chuk:10, mapk3:10, rela:9, nfkb1:8, max:8, atf2:8, rac1:8, grb2:8, shc1:7, rps6kb1:7, map2k4:7, map3k3:6, braf:5, map3k14:5, map3k1:5, nfkbia:5, ikbkb:5, rps6kb2:5, mapk10:5, map2k2:4, daxx:4, map3k5:4, araf:4, mapkapk2:4, pak1:4, mapk9:4, map3k8:4, ripk1:4, mapk8:3, map3k12:3, hras:3, map3k…
up	184	22176	biocarta_tnfr1_pathway	29	7187	6.1953e-05	0.0050316	0.109188	2	tmpo:10, casp10:8, chuk:7, rb1:6, pabpc3:5, ddx3x:5, ddx21:5, chek1:4, psme4:4, fas:4, cdca7:3, pdlim5:3, kat2b:2, nlk:2, e2f5:2, pik3r1:2, mfsd1:2, rai14:2, hltf:2, swap70:2, osbpl8:2, slc30a5:2, spag9:2, tomm20:2, hipk1:1, ranbp2:1, mapre2:1, ubr7:1, hmgcr:1, selt:1, snapc3:1, zc3hav1:1, lrrc1:1, ipo7:1, tomm70a:1, fubp3:1, slc25a24:1, nbn:1, fgfr1op2:1, senp2:1, ell2:1, slmap:1, mbnl3:1, abhd1…	prkdc:17, pak2:14, lmnb1:8, parp1:7, map3k7:7, rb1:6, casp2:5, map2k4:5, lmna:5, lmnb2:5, arhgdib:5, map3k1:4, casp8:4, pak1:4, mapk8:3, tnfrsf1a:3, jun:3, ripk1:3, fadd:2, tradd:2, casp3:2, traf2:2, sptan1:1, tnf:1
down	25	10928	kegg_05100_bacterial_invasion_of_epithelial_cells	55	15178	6.3611e-05	0.0084386	0.156238	1	actr2:20, capza1:14, itgb1:12, tram1:11, cse1l:10, bzw1:9, ugp2:7, ppt1:7, eif4b:6, rab10:6, pfn2:4, ostc:4, adh5:3, rrm1:3, bnip2:2, ppp2cb:1, dek:1, ubqln1:1, anln:1	arpc2:11, actb:11, actg1:9, arpc5:9, ctnna1:8, rhoa:8, arpc3:7, dnm1l:7, cttn:6, ilk:5, arpc5l:4, cdc42:4, itgb1:3, vcl:3, ptk2:2, wasf1:2, rac1:2, hcls1:2, dnm1:2, pxn:2, crk:2, arpc1a:1, itga5:1, arpc4:1, src:1, wasl:1, rhog:1, cblb:1, fn1:1, dock1:1, pik3ca:1, was:1, pik3r2:1, wasf2:1
all	209	33104	e-cadherin_signaling_events	71	13249	6.4286e-05	0.77872	1	1	pik3r1:19, actr2:17, capza1:12, itgb1:9, ddx3x:8, eif4b:7, pdlim5:7, tram1:7, ipo7:6, ugp2:6, sptlc1:6, tgfbr1:6, cse1l:6, tmpo:5, selt:5, ide:5, csnk1g1:5, bzw1:5, riok3:5, mfsd1:4, zc3hav1:4, slc25a24:4, chuk:4, ranbp2:4, rrm1:4, rai14:4, akt3:4, pard6b:3, wwp1:3, ppp2cb:3, fas:3, ap3b1:3, stxbp5:3, psme4:3, pfn2:3, ddx21:3, rab10:3, tomm20:3, arl8b:3, rb1:2, chmp2b:2, e2f5:2, pabpc3:2, cox15:2…	iqgap1:21, ctnna1:17, abi1:15, rhoa:13, rap1b:12, arf6:12, nck1:10, cdc42:10, fyn:9, egfr:9, dlg1:9, cttn:9, jup:8, nme1:8, rac1:8, crk:7, src:6, tiam1:6, akt1:5, rock1:5, vcl:5, exoc4:5, igf1r:4, plcg1:4, pak1:4, pik3ca:4, klhl20:4, lima1:4, actn1:4, pip5k1a:3, met:3, nckap1:3, stx4:3, pip5k1c:3, myo6:2, ctnnb1:2, ctnnd1:2, zyx:2, pik3r1:2, vav2:2, exoc3:2, diaph1:2, vasp:2, ccnd1:2, egf:1, igf1…
up	184	22176	biocarta_il1r_pathway	33	4859	6.4524e-05	0.2396	1	1	ddx3x:11, chuk:10, ikbkap:6, spag9:6, akt3:5, tmpo:4, pik3r1:4, tgfbr1:4, polr1b:4, ddx21:3, psmd7:2, chek1:2, e2f5:2, nlk:2, pabpc3:2, trove2:2, hipk1:1, rb1:1, ide:1, lrrc1:1, tomm70a:1, prkab2:1, csnk1g1:1, swap70:1, senp2:1, mef2c:1, mbnl3:1, fas:1, slc30a5:1, sptlc1:1, tomm20:1, riok3:1	mapk14:16, chuk:8, rela:8, nfkb1:7, map3k7:7, nfkbia:5, ikbkb:5, map3k1:4, map3k14:4, mapk8:3, jun:3, ecsit:2, traf6:2, tgfb1:1, il6:1, ifnb1:1, il1rap:1, tgfb2:1, map3k7ip1:1, map2k6:1, il1r1:1, tgfb3:1, map2k3:1, tnf:1
all	209	33104	hs_mismatch_repair_wp531_36296.txt	9	6382	6.4695e-05	1	1	0	rrm1:8, chek1:7, ranbp2:7, cul4b:7, nbn:7, cse1l:7, actr2:6, psme4:6, tmpo:5, ubr7:5, e2f5:5, ercc8:5, asnsd1:5, polr1b:5, anln:4, cdc40:4, dek:3, ap3b1:3, psmd7:3, mthfd2:3, ugp2:3, hltf:3, rab10:3, sptlc1:3, tram1:3, cdca7:2, ide:2, psip1:2, pabpc3:2, ddx3x:2, plekhf2:2, riok3:2, chuk:1, capza1:1, elovl7:1, selt:1, fech:1, prdm1:1, cks2:1, zc3hav1:1, fubp3:1, bzw1:1, cox15:1, eif4b:1, cdc14a:1,…	rpa1:32, msh6:25, msh2:22, pold1:21, lig1:15, pcna:13, mlh1:11, rfc1:8, exo1:3
up	184	22176	kegg_04914_progesterone-mediated_oocyte_maturation	106	28016	6.6427e-05	0.054732	0.51848	3	akt3:18, chek1:17, pik3r1:17, tmpo:15, nlk:15, ide:15, polr1b:14, e2f5:13, chuk:13, psme4:13, ddx3x:11, hipk1:10, ranbp2:10, pde8a:10, ddx21:9, rb1:8, prkab2:8, tgfbr1:8, psmd7:8, ubr7:7, cdca7:7, cdc40:7, sptlc1:7, csnk1g1:7, riok3:7, mef2c:6, arl8b:6, mapre2:5, cdc14a:5, nek1:4, slc25a24:4, cox15:4, otud6b:4, hmgcr:4, mfsd1:3, tomm70a:3, pabpc3:3, ell2:3, asnsd1:3, tmem33:3, ap3b1:3, ccdc6:3, s…	mapk1:22, hsp90aa2:18, cdc2:17, cdk2:16, mapk14:16, hsp90ab1:16, plk1:14, anapc5:12, kras:12, gnai3:11, ccnb1:10, mapk3:9, ccnb2:9, cdc16:8, raf1:8, ccna2:8, prkaca:8, mad2l1:7, akt3:7, map2k1:6, anapc1:6, anapc2:6, pkmyt1:6, braf:5, gnai2:5, anapc10p:5, bub1:5, prkacb:4, cdc23:4, igf1r:4, mapk10:4, prkx:4, adcy7:4, mapk9:4, cdc27:4, mapk8:3, akt1:3, pik3ca:3, adcy2:3, araf:3, akt2:3, cdc25a:3, r…
up	184	22176	reactome_irs_related_events	78	16239	6.6427e-05	0.153292	0.946261	2	pik3r1:21, chuk:12, prkab2:11, sptlc1:11, akt3:11, osbpl8:9, pabpc3:8, ddx3x:8, tgfbr1:7, hipk1:7, nek1:6, nlk:6, ide:6, tmpo:5, psmd7:5, chek1:5, ranbp2:5, csnk1g1:5, riok3:5, arl8b:5, rb1:4, cox15:4, cdc40:4, polr1b:4, wwp1:3, chmp2b:3, ubr7:3, e2f5:3, tomm70a:3, ccdc6:3, mapre2:3, hmgcr:3, psme4:3, ipo7:2, fubp3:2, asnsd1:2, plekhf2:2, selt:2, cul4b:2, sgk3:2, elovl7:1, mfsd1:1, zc3hav1:1, ate…	mapk1:22, cab39:16, eif4g1:14, kras:12, eif4e:9, pdpk1:9, mapk3:9, rps6:9, ppm1a:9, raf1:8, rheb:8, eif4b:7, map2k1:6, prkaa1:6, ptpn11:6, ywhab:5, sos1:4, tsc2:4, rps6kb1:4, prkab1:4, akt2:3, fgfr2:3, fgfr1:3, prkag1:3, stk11:3, prkab2:3, map2k2:3, insr:3, grb2:3, pik3ca:3, fgfr4:2, hras:2, pik3cb:2, strada:2, pik3r1:2, prkag3:2, irs2:2, nras:2, pik3c3:2, fgfr3:2, pik3r2:2, irs1:2, stradb:2, mto…
up	184	22176	kegg_05220_chronic_myeloid_leukemia	77	20954	6.6779e-05	1.69264e-05	0.00611008	5	pik3r1:27, akt3:21, rb1:16, chuk:15, ddx3x:11, polr1b:9, tgfbr1:8, nlk:8, tmpo:7, ikbkap:7, hipk1:7, chek1:7, spag9:6, e2f5:5, ipo7:5, pabpc3:5, ranbp2:5, osbpl8:5, riok3:5, arl8b:5, prkab2:4, sptlc1:4, ccdc6:4, ddx21:4, epb41l4b:3, cdc40:3, kat2b:3, psmd7:3, mapre2:3, selt:3, prdm1:3, csnk1g1:3, trove2:3, chmp2b:2, rhobtb3:2, ubr7:2, mfsd1:2, nek1:2, ate1:2, cox15:2, mef2c:2, fas:2, usp25:2, tea…	mapk1:22, myc:19, kras:12, mapk3:9, hdac2:8, raf1:8, rela:8, chuk:8, nfkb1:7, e2f1:7, ikbkg:7, tp53:7, stat5a:7, akt3:7, rb1:6, nfkb2:6, ctbp2:6, map2k1:6, cdk4:6, ptpn11:6, stat5b:5, braf:5, smad3:5, nfkbia:5, ikbkb:5, crk:5, smad4:5, evi1:5, shc1:4, ctbp1:4, hdac1:4, csde1:4, sos1:4, tgfbr2:4, akt1:3, map2k2:3, pik3ca:3, araf:3, akt2:3, sos2:3, abl1:3, mdm2:3, grb2:3, pik3cd:2, hras:2, pik3cb:2…
up	184	22176	reactome_mitotic_m_m_g1_phases	157	70575	6.7026e-05	0.66284	1	2	psme4:72, ranbp2:59, psmd7:56, tmpo:55, ddx21:41, pabpc3:40, e2f5:38, ide:36, chek1:35, sptlc1:34, cdc40:30, ubr7:29, polr1b:27, cdca7:26, asnsd1:24, arl8b:19, ddx3x:16, tomm70a:15, selt:14, ap3b1:12, cdc14a:12, rb1:11, ipo7:11, riok3:10, fubp3:9, cox15:9, cul4b:9, slmap:9, strn3:9, otud6b:8, nbn:8, chmp2b:7, zc3hav1:7, slc25a24:7, osbpl8:7, mapre2:6, csnk1g1:6, tomm20:6, ccdc6:5, nek1:4, plekhf2…	xpo1:28, mcm7:21, ppp2r5c:20, mcm6:19, psmd11:18, mcm3:18, mcm5:18, psma1:17, nup98:16, smc1a:16, psma4:15, ranbp2:15, kif23:15, ppp2r1b:14, ppp2r1a:14, psma2:14, plk1:14, psmc6:13, kif2a:13, pafah1b1:13, stag2:13, psmd14:13, rad21:13, psma6:12, orc5l:12, psma5:11, clasp2:11, mcm2:11, orc2l:11, psmd13:11, ppp2r5d:10, psmc2:10, psme3:10, mcm4:10, seh1l:10, ahctf1:9, psma3:9, psmd10:9, psmd6:9, ppp…
up	184	22176	kegg_04621_nod-like_receptor_signaling_pathway	38	6984	6.731e-05	1	1	0	chuk:11, ddx3x:7, nlk:5, akt3:5, spag9:5, polr1b:5, tmpo:4, hipk1:4, psmd7:4, prkab2:4, pabpc3:4, mef2c:4, sptlc1:4, chek1:3, ranbp2:3, hmgcr:3, ide:3, tomm70a:3, tgfbr1:3, rb1:2, pik3r1:2, ddx21:2, fas:2, abhd10:2, tmem33:2, ikbkap:2, riok3:2, slc35b3:1, ralgps2:1, mapre2:1, casp10:1, psme4:1, znf365:1, cul4b:1, zc3hav1:1, ipo7:1, csnk1g1:1, nbn:1, swap70:1, osbpl8:1, mbnl3:1, arl8b:1	hsp90aa2:18, mapk14:16, hsp90ab1:16, hsp90b1:10, rela:8, nfkb1:7, ripk2:6, nfkbia:5, mapk10:4, mapk9:4, casp8:4, nfkbib:4, mapk8:3, traf6:2, sugt1:2, mapk12:2, trip6:1, mapk13:1, tnfaip3:1, mapk11:1
up	184	22176	reactome_rna_polymerase_i_promoter_escape	20	7996	6.7381e-05	0.094722	0.717847	1	cul4b:9, ercc8:9, polr1b:8, psme4:7, ranbp2:6, chuk:5, tmpo:5, e2f5:5, pabpc3:5, ddx3x:5, sptlc1:5, psmd7:4, taf13:4, ide:4, cdc14a:4, nlk:3, prkab2:3, otud6b:3, ell2:3, ddx21:3, asnsd1:3, cdc40:3, riok3:3, kat2b:2, hipk1:2, rb1:2, chek1:2, ubr7:2, hltf:2, selt:1, pik3r1:1, wdr36:1, nek1:1, slc35a1:1, fubp3:1, slc25a24:1, arl8b:1	cdk7:18, polr2h:13, gtf2h1:12, rrn3:11, gtf2h2:10, ercc3:8, mnat1:7, polr1a:6, gtf2h3:6, polr1c:6, ac025647.1:6, ccnh:6, ubtf:5, polr1d:5, polr1b:4, gtf2h4:3, ercc2:2, taf1a:1
up	184	22176	reactome_activation_of_the_pre_replicative_complex	30	16099	7.0068e-05	1	1	0	tmpo:18, chek1:16, psme4:16, e2f5:15, ubr7:12, cdc40:12, ranbp2:11, cdca7:11, ide:10, polr1b:10, pabpc3:9, cul4b:7, asnsd1:7, rb1:6, ercc8:6, otud6b:6, ddx21:6, sptlc1:6, ap3b1:5, psmd7:5, nbn:5, ddx3x:5, cdc14a:4, chuk:3, tomm70a:2, slc25a24:2, tomm20:2, riok3:2, hipk1:1, epb41l4b:1, ccdc6:1, cpeb4:1, selt:1, nlk:1, prdm1:1, wdr36:1, zc3hav1:1, ipo7:1, nek1:1, fubp3:1, nufip2:1, hltf:1, spag9:1,…	rpa1:23, mcm7:21, mcm6:19, mcm3:18, mcm5:18, cdk2:16, orc5l:12, pole2:11, orc2l:11, mcm2:11, mcm4:10, pole:10, pola2:10, cdt1:9, cdc6:6, rpa3:5, orc4l:5, orc6l:4, cdc7:4, dbf4:4, rpa2:3, rpa4:3, pola1:2, cdc45l:1, prim1:1
up	184	22176	biocarta_p53hypoxia_pathway	23	8076	7.0403e-05	1	1	0	chuk:8, pabpc3:7, ide:6, ddx3x:6, ranbp2:5, kat2b:4, chek1:4, psme4:4, e2f5:4, hipk1:3, psmd7:3, rb1:3, prkab2:3, csnk1g1:3, ddx21:3, abhd10:3, cdc40:3, akt3:3, sptlc1:3, tomm20:3, riok3:3, polr1b:3, tmpo:2, ap3b1:2, selt:2, nlk:2, pik3r1:2, fubp3:2, cox15:2, nbn:2, cdc14a:2, fas:2, pdlim5:2, bag4:2, arl8b:2, ccdc6:1, taf13:1, ubr7:1, hmgcr:1, fech:1, cul4b:1, zc3hav1:1, ercc8:1, tomm70a:1, fgfr1…	rpa1:23, csnk1a1:21, hsp90aa2:18, csnk1d:8, atm:8, tp53:7, taf1:7, hspa1a:6, hspa1b:5, ep300:4, nfkbib:4, mapk8:3, mdm2:3, hif1a:3, akt1:3, cdkn1a:2, igfbp3:1, fhl2:1, bax:1, nqo1:1, abcb1:1
down	25	10928	rho-rab_tunde	14	2748	7.1339e-05	1	1	0	bzw1:4, ugp2:4, capza1:4, actr2:3, rab10:3, ubqln1:2, tram1:2, adh5:2, ppt1:2, itgb1:2, ppp2cb:1, eif4b:1, bnip2:1	rab7a:8, rab5a:7, rab2a:6, rab14:3, rab3gap1:3, arhgap1:2, rab11fip5:1, rab4a:1
down	25	10928	biocarta_dnafragment_pathway	10	3721	7.1831e-05	1	1	0	actr2:4, cks2:4, rrm1:4, cse1l:4, dek:3, bzw1:3, capza1:3, ugp2:2, tram1:2, eif4b:2, anln:2, rab10:2, psip1:2, bnip2:1, mthfd2:1	hmgb1:13, hmgb2:11, casp3:6, top2a:5, top2b:4
down	25	10928	biocarta_arap_pathway	17	4998	7.4342e-05	1	1	0	tram1:8, actr2:7, rab10:6, cse1l:6, ugp2:5, capza1:4, bzw1:3, ostc:3, eif4b:2, adh5:2, ubqln1:1, bnip2:1, itgb1:1	kdelr2:10, arf1:10, copa:8, kdelr3:5, arfgef1:4, arfgap1:4, kdelr1:3, cltb:2, cyth4:1, cyth1:1, arfgap3:1
up	184	22176	hs_il-2_signaling_pathway_wp49_35641.txt	75	22781	7.446e-05	0.137808	0.888537	2	pik3r1:32, chuk:17, akt3:16, ddx3x:14, nlk:14, hipk1:11, tmpo:8, prkab2:7, pabpc3:7, sptlc1:7, tgfbr1:7, polr1b:7, chek1:6, ranbp2:6, ide:6, osbpl8:6, ddx21:6, spag9:6, riok3:6, arl8b:6, rb1:5, chmp2b:5, e2f5:5, zc3hav1:5, fas:5, psmd7:5, psme4:5, csnk1g1:5, ikbkap:4, prdm1:4, kitlg:4, nbn:4, ubr7:3, mfsd1:3, ipo7:3, nek1:3, tomm70a:3, cdc40:3, vps41:3, hmgcr:3, selt:3, cul4b:3, mef2c:2, pdlim5:2…	mapk1:22, hsp90aa2:18, mapk14:16, kras:12, stat1:10, eif4e:9, fyn:9, mapk3:9, jak1:9, eif3b:9, raf1:8, rela:8, chuk:8, nfkb1:7, ets2:7, foxo3:7, ybx1:7, stat5a:7, map2k1:6, ptpn11:6, stat3:6, jak2:6, stam2:6, syk:5, stat5b:5, nmi:5, crk:5, shc1:4, rps6kb1:4, sos1:4, mapk9:4, mapk8:3, akt1:3, gnb2l1:3, map2k2:3, prkcz:3, lck:3, tert:3, ptk2b:3, pik3ca:3, vav1:3, jak3:3, plcb1:3, grb2:3, pik3cd:2, …
up	184	22176	reactome_mapk_targets_nuclear_events_mediated_by_map_kinases	30	10078	7.739e-05	0.20372	1	1	nlk:8, chuk:7, ddx3x:7, hipk1:6, psmd7:6, tmpo:5, rb1:5, chek1:5, ide:5, mef2c:5, slmap:5, ddx21:5, strn3:5, ranbp2:4, mapre2:4, nek1:4, prkab2:4, csnk1g1:4, pabpc3:4, fgfr1op2:4, tgfbr1:4, arl8b:4, polr1b:4, psme4:3, akt3:3, ccdc6:2, selt:2, fech:2, tomm70a:2, ell2:2, cdc40:2, spag9:2, ap3b1:1, tead1:1, slc35b3:1, ubr7:1, hmgcr:1, samd8:1, cpeb4:1, mtap:1, prdm1:1, pik3r1:1, dmxl1:1, znf365:1, s…	mapk1:22, mapk14:16, ppp2r1a:14, ppp2r1b:14, elk1:12, ppp2r5d:10, ppp2ca:9, mapk3:9, atf2:8, ppp2cb:6, mapk10:4, mapk9:4, mapk8:3, jun:3, rps6ka2:3, mapk7:3, atf1:2, mapkapk2:2, rps6ka3:2, dusp7:2, mef2a:2, dusp3:1, rps6ka1:1, dusp6:1, mapk11:1, fos:1, creb1:1, rps6ka5:1
all	209	33104	biocarta_akt_pathway	22	7203	7.9422e-05	0.0026822	0.0699075	2	akt3:15, ddx3x:8, chuk:8, pik3r1:7, spag9:7, polr1b:6, ppp2cb:5, eif4b:4, ikbkap:4, capza1:4, tmpo:3, ugp2:3, prdm1:3, ddx21:3, rab10:3, trove2:3, cse1l:3, actr2:2, rb1:2, ipo7:2, prkab2:2, pabpc3:2, hipk1:2, chek1:2, casp10:2, hmgcr:2, selt:2, nlk:2, psme4:2, kitlg:2, lrrc1:2, bzw1:2, ubqln1:2, shox2:2, rfx3:2, slmap:2, pard6b:1, slc35b3:1, chmp2b:1, mllt3:1, klf3:1, dmxl1:1, zc3hav1:1, nek1:1, …	foxo4:30, hsp90aa2:27, ppp2ca:16, chuk:10, pdpk1:10, rela:9, nfkb1:8, ikbkg:8, foxo1:7, foxo3:7, nfkbia:5, ikbkb:5, akt1:5, ywhah:4, pik3ca:4, faslg:3, casp9:3, pik3r1:2, ghr:1, bad:1, pik3cg:1
all	209	33104	reactome_stabilization_of_p53	46	28187	8.1292e-05	0.47338	1	1	psme4:42, psmd7:40, cse1l:32, capza1:29, ranbp2:28, ubqln1:25, actr2:24, bzw1:24, pabpc3:21, tram1:19, rrm1:18, ide:18, rab10:18, sptlc1:17, ugp2:14, asnsd1:11, selt:11, ubr7:10, e2f5:10, ddx21:10, arl8b:10, tomm70a:9, cox15:8, cdc40:8, adh5:6, cks2:6, polr1b:6, tmpo:5, dek:5, nbn:5, ostc:5, riok3:5, chmp2b:4, plekhf2:4, ap3b1:4, rb1:3, slc25a24:3, eif4b:3, bnip2:3, ddx3x:3, hipk1:3, cul4b:3, mfs…	psma1:29, psmd11:27, psma4:26, psma2:25, psmd14:24, psma6:23, psmc6:22, psma5:22, psmd13:19, psma3:19, psmc2:18, psme3:17, psmd6:17, psmc3:16, psmd10:15, psmb3:15, psmb1:15, psmb7:14, psmc5:14, psmc4:13, psmd8:12, psmd1:12, psmd2:12, psmb4:12, psmd7:11, psmd5:11, atm:11, psmc1:10, ubb:8, psmd9:8, psmd3:8, tp53:7, psmd4:7, psmd12:7, psmb2:5, rfwd2:4, psme2:4, psmb6:4, psmb5:4, psmb8:3, psmf1:3, md…
up	184	22176	mapk_tunde	7	2218	8.3692e-05	1	1	0	chuk:3, chek1:3, pabpc3:2, hipk1:2, osbpl8:2, rb1:2, ddx3x:2, mapre2:2, ubr7:2, akt3:2, nlk:2, tgfbr1:2, nek1:2, arl8b:2, csnk1g1:1, tmpo:1, psmd7:1, mef2c:1, ranbp2:1, selt:1, psme4:1, cdc40:1, sptlc1:1, vps41:1, pik3r1:1, spag9:1, ide:1, polr1b:1, prkab2:1	mapk1:22, map2k1:6, map3k8:4, mapk9:4, mapk8:3, mapk7:3, map3k12:3
down	25	10928	kegg_04670_leukocyte_transendothelial_migration	115	17796	8.6575e-05	0.05562	0.525881	1	itgb1:19, actr2:16, capza1:15, ppp2cb:11, tram1:11, eif4b:8, cse1l:8, bzw1:7, rab10:7, ppt1:6, ugp2:5, adh5:5, ostc:5, pfn2:4, dek:3, rrm1:3, bnip2:2, cks2:2, ubqln1:1, mthfd2:1	gnai3:12, actb:11, actg1:9, ctnna1:8, rhoa:8, mapk14:6, myl12b:6, rap1b:5, rap1a:4, cdc42:4, myl12a:4, msn:3, itgb1:3, vcl:3, vil2:3, gnai2:3, ptpn11:3, rac2:3, ptk2:2, rock2:2, prkca:2, rock1:2, prkcg:2, prkcb:2, jam2:2, rac1:2, pxn:2, plcg1:1, icam1:1, mapk13:1, ctnnd1:1, itgb2:1, cxcl12:1, mapk11:1, vav3:1, itk:1, jam3:1, mllt4:1, itga4:1, cd99:1, itgal:1, vav2:1, f11r:1, mapk12:1, vasp:1, cyb…
all	209	33104	reactome_regulation_of_glucokinase_by_glucokinase_regulatory_protein	29	12633	8.8708e-05	0.2388	1	1	ranbp2:25, cse1l:20, rrm1:17, e2f5:15, psme4:10, ipo7:10, senp2:10, capza1:8, ubr7:8, cdc40:8, tmpo:7, actr2:7, bzw1:7, pabpc3:7, polr1b:7, dek:6, anln:6, ugp2:6, sptlc1:6, mthfd2:5, cks2:5, ddx21:5, psmd7:4, asnsd1:4, tram1:4, ide:3, fubp3:3, nbn:3, otud6b:3, ddx3x:3, rab10:3, ap3b1:2, chek1:2, hmgcr:2, cul4b:2, wdr36:2, psip1:2, tomm70a:2, csnk1g1:2, eif4b:2, spag9:2, riok3:2, arl8b:2, cdca7:1,…	nup98:27, nup54:25, nup153:24, ranbp2:22, nup93:16, seh1l:15, nup85:14, nup37:12, nup107:12, pom121:10, nup88:9, nup133:9, nup160:9, nup43:8, nup205:8, nup155:7, tpr:7, nup50:7, nup210:7, nup35:6, aaas:4, nup62:4, nup214:3, nupl1:2, rae1:2, gck:1, nup188:1, nupl2:1
all	209	33104	il23-mediated_signaling_events	66	15192	8.9038e-05	0.137544	0.887997	2	chuk:20, ddx3x:16, polr1b:11, pik3r1:10, capza1:9, spag9:9, eif4b:8, nlk:8, akt3:8, itgb1:7, ddx21:7, tmpo:6, actr2:6, ppp2cb:6, tram1:6, psmd7:6, nbn:6, cse1l:6, ikbkap:5, hipk1:5, chek1:5, bzw1:5, prkab2:4, pabpc3:4, ugp2:4, fas:4, sptlc1:4, ranbp2:4, psme4:4, csnk1g1:4, trove2:4, rb1:3, e2f5:3, ipo7:3, tomm70a:3, bnip2:3, adh5:3, tgfbr1:3, rrm1:3, selt:3, ide:3, ubqln1:3, rab10:3, riok3:3, arl…	ran:43, xpo1:39, ube2d3:25, mapk14:22, stat1:19, atm:11, chuk:10, stat3:10, rela:9, nfkb1:8, stat5a:8, ikbkg:8, jak2:7, stat4:7, arrb2:7, ripk2:6, src:6, nfkb2:6, syk:5, map3k14:5, tyk2:5, nfkbia:5, ikbkb:5, rel:4, cd4:4, prkca:4, pik3ca:4, tnfrsf1a:3, malt1:3, lck:3, cyld:3, traf6:2, relb:2, pik3r1:2, ifng:2, itga3:1, mpo:1, tnfaip3:1, cxcl9:1, bcl10:1, btrc:1, il6:1, tnf:1, erc1:1
down	25	10928	hs_tnf-alpha-nf-kb_signaling_pathway_wp231_36762.txt	186	63017	8.9274e-05	1	1	0	cse1l:58, capza1:51, actr2:43, eif4b:42, tram1:30, ugp2:25, rrm1:25, bzw1:23, rab10:17, ppp2cb:16, ubqln1:15, cks2:13, adh5:11, dek:10, ostc:10, mthfd2:9, anln:8, itgb1:7, bnip2:5, ppt1:4, psip1:3, tmem66:2	ube2d3:12, rpl4:11, papola:11, mcm5:10, ac005393.1:10, ywhaz:10, ube2i:10, hsp90aa2:9, sumo1:9, mcm7:9, smarcc1:9, stat1:9, psmc2:8, eif4a3:8, actl6a:8, psmd6:8, rpl6p10:8, kpna2:8, psmd13:8, ywhaq:8, ddx3x:7, mtif2:7, ppp2ca:7, hsp90ab1:7, psmc3:7, casp3:6, rpl8:6, ywhae:6, lrpprc:6, skp1:6, cul1:5, psmd7:5, csnk2a1:5, psmd1:5, rpl30:5, flna:4, cops3:4, hdac2:4, fkbp5:4, ywhab:4, rps13p2:4, g3bp…
all	209	33104	kegg_05130_pathogenic_escherichia_coli_infection	34	13312	9.0081e-05	1	1	0	pabpc3:19, cse1l:17, actr2:15, capza1:14, ddx3x:12, eif4b:11, sptlc1:11, tmpo:10, bzw1:9, ipo7:8, chuk:8, mapre2:8, ddx21:8, polr1b:8, ugp2:7, tram1:7, tomm70a:6, itgb1:5, rrm1:5, psme4:5, ppp2cb:4, ranbp2:4, ppt1:4, selt:4, rab10:4, sgk3:4, mfsd1:3, slc25a24:3, adh5:3, pdlim5:3, psmd7:3, cks2:3, pfn2:3, ostc:3, chmp2b:2, zc3hav1:2, anln:2, prkab2:2, tgfbr1:2, dek:2, hipk1:2, nlk:2, pqlc3:2, osbp…	actb:23, arpc2:23, arpc5:22, tuba1b:21, arpc3:20, tuba1:18, tuba1a:16, tuba1c:16, actg1:15, tubb:15, rhoa:13, arpc5l:11, rock2:8, tubb2c:7, tuba8:7, tubb4:6, tubb3:6, rock1:5, tubb2a:4, tuba3e:4, tubb1:4, tubb2b:3, tubb6:3, arhgef2:3, tuba3c:3, arpc1a:2, wasl:2, cd14:1, arpc4:1, af146191.1:1, was:1, tubb4q:1
down	25	10928	reactome_transport_of_the_slbp_independent_mature_mrna	32	15738	9.1426e-05	1	1	0	cse1l:25, rrm1:18, actr2:9, capza1:9, dek:8, bzw1:8, ugp2:7, cks2:7, anln:7, rab10:5, mthfd2:5, tram1:5, eif4b:4, adh5:3, psip1:2, ubqln1:1, bnip2:1, itgb1:1	nup98:11, nup54:10, nup153:9, ncbp2:7, ranbp2:7, nup37:7, thoc4:7, nup93:6, nup85:6, nup107:5, nup160:5, seh1l:5, nup155:4, eif4e:4, nup43:4, nxf1:4, nup88:3, nup205:3, ncbp1:3, nup133:3, nup50:3, aaas:2, pom121:2, nup35:2, rae1:2, nup210:1
up	184	22176	osteopontin-mediated_events	29	6602	9.284e-05	0.0050316	0.109188	2	ddx3x:11, pik3r1:9, chuk:8, akt3:7, spag9:5, tmpo:4, rb1:4, nlk:4, pabpc3:4, ikbkap:4, tgfbr1:4, polr1b:4, chek1:3, ddx21:3, hipk1:2, ranbp2:2, selt:2, psme4:2, pdlim5:2, pard6b:1, psmd7:1, mapre2:1, chmp2b:1, ubr7:1, hmgcr:1, kitlg:1, pqlc3:1, mfsd1:1, ide:1, nebl:1, nek1:1, prkab2:1, csnk1g1:1, slc25a24:1, swap70:1, fgfr1op2:1, mbnl3:1, slc30a5:1, tmem33:1, trove2:1, cdc40:1, sptlc1:1, vps41:1,…	mapk1:22, chuk:8, rela:8, nfkb1:7, rock2:6, rac1:6, syk:5, nfkbia:5, map3k1:4, ilk:4, pak1:4, map3k14:4, mapk8:3, cd44:3, ptk2b:3, jun:3, pik3ca:3, pip5k1a:2, gsn:2, pik3r1:2, mmp2:1, itgav:1, vav3:1, fos:1, bcar1:1
all	209	33104	reactome_erk_mapk_targets	21	7576	9.3679e-05	0.002184	0.0607818	2	ppp2cb:8, capza1:7, ugp2:6, ddx3x:6, psmd7:6, actr2:5, chuk:5, chek1:5, nlk:5, ide:5, slmap:5, strn3:5, tmpo:4, nek1:4, mef2c:4, hipk1:4, ranbp2:4, csnk1g1:4, fgfr1op2:4, ddx21:4, polr1b:4, cse1l:4, prkab2:3, pabpc3:3, tgfbr1:3, mapre2:3, psme4:3, arl8b:3, tomm70a:2, eif4b:2, adh5:2, cdc40:2, tram1:2, ccdc6:2, fech:2, selt:2, bzw1:2, rab10:2, akt3:2, rb1:1, slc35b3:1, ubr7:1, samd8:1, tgds:1, ipo…	mapk1:30, mapk14:22, ppp2r1b:21, ppp2r1a:17, ppp2ca:16, elk1:15, ppp2r5d:12, mapk3:10, ppp2cb:8, dusp6:3, dusp7:3, rps6ka2:3, mapk7:3, rps6ka1:2, rps6ka3:2, mapk11:2, mef2a:2, dusp3:1, rps6ka5:1
all	209	33104	e-cadherin_signaling_in_the_nascent_adherens_junction	66	12489	9.4577e-05	0.72334	1	1	actr2:16, pik3r1:16, capza1:12, itgb1:9, eif4b:7, ddx3x:7, tram1:7, ipo7:6, ugp2:6, pdlim5:6, sptlc1:6, tmpo:5, tgfbr1:5, selt:5, ide:5, bzw1:5, riok3:5, cse1l:5, mfsd1:4, slc25a24:4, chuk:4, rrm1:4, csnk1g1:4, rai14:4, akt3:4, pard6b:3, wwp1:3, zc3hav1:3, ppp2cb:3, ap3b1:3, ranbp2:3, stxbp5:3, psme4:3, pfn2:3, ddx21:3, rab10:3, tomm20:3, arl8b:3, rb1:2, e2f5:2, pabpc3:2, cox15:2, wdyhv1:2, bnip2…	iqgap1:21, ctnna1:17, abi1:15, rhoa:13, rap1b:12, arf6:12, nck1:10, cdc42:10, egfr:9, dlg1:9, cttn:9, jup:8, nme1:8, rac1:8, crk:7, src:6, tiam1:6, akt1:5, rock1:5, vcl:5, exoc4:5, igf1r:4, pak1:4, pik3ca:4, klhl20:4, lima1:4, actn1:4, met:3, nckap1:3, stx4:3, pip5k1c:3, myo6:2, ctnnb1:2, ctnnd1:2, zyx:2, pik3r1:2, vav2:2, exoc3:2, diaph1:2, vasp:2, ccnd1:2, egf:1, igf1:1, mllt4:1, tjp1:1, kiaa15…
all	209	33104	stabilization_and_expansion_of_the_e-cadherin_adherens_junction	66	12489	9.4577e-05	0.72334	1	1	actr2:16, pik3r1:16, capza1:12, itgb1:9, eif4b:7, ddx3x:7, tram1:7, ipo7:6, ugp2:6, pdlim5:6, sptlc1:6, tmpo:5, tgfbr1:5, selt:5, ide:5, bzw1:5, riok3:5, cse1l:5, mfsd1:4, slc25a24:4, chuk:4, rrm1:4, csnk1g1:4, rai14:4, akt3:4, pard6b:3, wwp1:3, zc3hav1:3, ppp2cb:3, ap3b1:3, ranbp2:3, stxbp5:3, psme4:3, pfn2:3, ddx21:3, rab10:3, tomm20:3, arl8b:3, rb1:2, e2f5:2, pabpc3:2, cox15:2, wdyhv1:2, bnip2…	iqgap1:21, ctnna1:17, abi1:15, rhoa:13, rap1b:12, arf6:12, nck1:10, cdc42:10, egfr:9, dlg1:9, cttn:9, jup:8, nme1:8, rac1:8, crk:7, src:6, tiam1:6, akt1:5, rock1:5, vcl:5, exoc4:5, igf1r:4, pak1:4, pik3ca:4, klhl20:4, lima1:4, actn1:4, met:3, nckap1:3, stx4:3, pip5k1c:3, myo6:2, ctnnb1:2, ctnnd1:2, zyx:2, pik3r1:2, vav2:2, exoc3:2, diaph1:2, vasp:2, ccnd1:2, egf:1, igf1:1, mllt4:1, tjp1:1, kiaa15…
all	209	33104	biocarta_rna_pathway	10	2963	9.6091e-05	0.026898	0.332079	1	chuk:6, ddx3x:5, ddx21:5, akt3:4, spag9:4, ikbkap:4, polr1b:4, capza1:3, pabpc3:3, eif4b:3, chek1:2, cks2:2, ppp2cb:2, cse1l:2, dek:1, tmpo:1, actr2:1, hipk1:1, psmd7:1, rb1:1, ranbp2:1, mthfd2:1, ubr7:1, casp10:1, rrm1:1, psme4:1, e2f5:1, pik3r1:1, ide:1, tomm70a:1, bzw1:1, ubqln1:1, swap70:1, osbpl8:1, cdc14a:1, adh5:1, fas:1, rab10:1, ostc:1, trove2:1, sptlc1:1, tram1:1, riok3:1	eif2s1:26, chuk:10, rela:9, nfkb1:8, tp53:7, eif2s2:7, nfkbia:5, map3k14:5, eif2ak2:1
up	184	22176	foxo_family_signaling	34	15566	9.696e-05	0.0096534	0.174181	2	chuk:8, psme4:8, tmpo:7, akt3:7, e2f5:6, pabpc3:6, ddx3x:6, cdc40:6, sptlc1:6, chek1:6, ranbp2:6, ide:6, psmd7:5, csnk1g1:5, polr1b:5, ubr7:4, slc25a24:4, asnsd1:4, plekhf2:4, ccdc6:4, pik3r1:4, cdc14a:4, trove2:4, spag9:4, riok3:4, arl8b:4, cdca7:3, nek1:3, fubp3:3, nlk:3, prdm1:3, kitlg:3, shox2:3, rb1:2, chmp2b:2, dmxl1:2, zc3hav1:2, ipo7:2, prkab2:2, cox15:2, otud6b:2, mef2c:2, ikbkap:2, tgfb…	foxo4:28, xpo1:28, ran:24, cdk2:16, plk1:14, usp7:11, ccnb1:10, crebbp:9, chuk:8, foxo1:7, foxo3:7, rbl2:7, ywhae:6, skp2:6, sirt1:6, csnk1g2:6, kat2b:5, ikbkb:5, mapk10:4, faslg:3, sgk1:3, mst1:3, akt1:3, ctnnb1:2, zfand5:2, sod2:2, ralb:1, cat:1, g6pc:1, cdkn1b:1
up	184	22176	reactome_nuclear_events_kinase_and_transcription_factor_activation	24	8427	9.9456e-05	0.135698	0.884191	1	chuk:6, psmd7:6, ddx3x:6, tmpo:5, chek1:5, nlk:5, ide:5, mef2c:5, slmap:5, strn3:5, hipk1:4, ranbp2:4, nek1:4, csnk1g1:4, pabpc3:4, fgfr1op2:4, ddx21:4, polr1b:4, mapre2:3, psme4:3, prkab2:3, tgfbr1:3, arl8b:3, ccdc6:2, selt:2, fech:2, tomm70a:2, ell2:2, cdc40:2, akt3:2, ap3b1:1, tead1:1, rb1:1, slc35b3:1, ubr7:1, hmgcr:1, samd8:1, cpeb4:1, mtap:1, prdm1:1, sept10:1, tgds:1, ipo7:1, cox15:1, cdc1…	mapk1:22, mapk14:16, ppp2r1a:14, ppp2r1b:14, elk1:12, ppp2r5d:10, ppp2ca:9, mapk3:9, ppp2cb:6, rps6ka2:3, mapk7:3, atf1:2, mapkapk2:2, rps6ka3:2, dusp7:2, mef2a:2, dusp3:1, rps6ka1:1, dusp6:1, mapk11:1, creb1:1, rps6ka5:1
up	184	22176	c-myc_pathway	146	48567	0.00010142	0.58988	1	2	tmpo:28, ddx21:26, e2f5:25, pabpc3:25, ddx3x:25, psme4:21, ide:21, sptlc1:20, ranbp2:20, polr1b:19, rb1:18, psmd7:16, ubr7:12, kat2b:12, zc3hav1:11, ipo7:10, chek1:10, slc25a24:9, cox15:9, chuk:9, taf13:9, selt:9, nbn:9, akt3:9, cdc40:8, riok3:8, tomm70a:7, fubp3:7, prkab2:6, otud6b:6, asnsd1:6, plekhf2:6, tgfbr1:6, cpeb4:6, fech:6, tomm20:6, ell2:5, hipk1:5, nlk:5, osbpl8:5, cdc14a:5, arl8b:5, c…	sp1:33, ddx18:25, ncl:24, ruvbl1:22, hspa4:21, eif4a1:20, myc:19, hsp90aa2:18, ruvbl2:17, prdx3:17, cad:16, npm1:15, gsk3b:15, hspd1:14, eif2s1:14, pak2:14, eif4g1:14, pdcd10:14, actl6a:11, ccnb1:10, gtf2h2:10, crebbp:9, ppp2ca:9, eif4e:9, fbxw7:8, gapdh:8, rpl11:7, tp53:7, max:7, foxo3:7, cdk4:6, eno1:6, tbp:6, ptma:6, skp2:6, tfrc:6, smad3:5, erbb2:5, smad4:5, pfkm:5, ubtf:5, zfp36l1:4, ep300:4…
up	184	22176	reactome_synthesis_of_dna	89	53048	0.00010327	0.21424	1	2	psme4:65, psmd7:51, ranbp2:47, e2f5:34, tmpo:32, ide:32, pabpc3:31, ubr7:28, cdc40:27, chek1:27, sptlc1:25, asnsd1:22, polr1b:22, cul4b:19, ddx21:19, cdca7:16, ercc8:16, nbn:15, selt:12, arl8b:12, tomm70a:11, plekhf2:11, cox15:10, ap3b1:10, ddx3x:9, rb1:8, otud6b:8, riok3:7, slc25a24:6, cdc14a:6, chmp2b:4, zc3hav1:4, chuk:4, tomm20:4, ipo7:3, hltf:3, hipk1:3, wdr36:3, mfsd1:2, fubp3:2, ccdc6:2, p…	rpa1:23, rfc4:22, mcm7:21, mcm6:19, psmd11:18, mcm5:18, mcm3:18, pold1:17, psma1:17, cdk2:16, fen1:16, psma4:15, rfc2:15, rfc5:15, psma2:14, psmd14:13, psmc6:13, psma6:12, orc5l:12, lig1:11, psma5:11, mcm2:11, pole2:11, psmd13:11, orc2l:11, psmc2:10, psme3:10, pole:10, mcm4:10, pola2:10, psmd10:9, psmd6:9, psma3:9, psmc3:9, cdt1:9, gins1:8, psmb3:8, ccna2:8, psmc5:8, psmc4:8, psmb1:7, psmd1:7, ps…
up	184	22176	biocarta_vdr_pathway	12	2490	0.00010338	0.030464	0.360735	1	kat2b:4, chuk:4, trove2:4, shox2:3, mef2c:3, e2f5:2, pabpc3:2, cox15:2, ss18l1:2, tmpo:1, rb1:1, chek1:1, ranbp2:1, mier1:1, dmxl1:1, cul4b:1, nek1:1, csnk1g1:1, fgfr1op2:1, pde8a:1, tap2:1, cdc14a:1, ddx3x:1, ell2:1, ddx21:1, cdc40:1, akt3:1, plekhf2:1, sptlc1:1, tomm20:1, riok3:1, tgfbr1:1	crebbp:9, med1:6, kat2b:5, ncoa3:5, ncor1:4, ncoa2:4, hdac1:4, ncoa1:4, ep300:4, tsc2:4
all	209	33104	biocarta_eif_pathway	16	10543	0.00010464	1	1	0	pabpc3:11, eif4b:11, cse1l:11, capza1:10, actr2:9, ranbp2:9, ide:9, ddx3x:9, sptlc1:8, psmd7:7, psme4:7, tram1:7, rrm1:6, bzw1:6, ddx21:6, polr1b:6, dek:5, e2f5:5, tomm70a:5, fubp3:5, adh5:5, ostc:5, cks2:4, ubqln1:4, tomm20:4, tmpo:3, mthfd2:3, osbpl8:3, rab10:3, cdc40:3, riok3:3, ubr7:2, elovl7:2, selt:2, cul4b:2, ipo7:2, cox15:2, arl8b:2, kat2b:1, chuk:1, chek1:1, mapre2:1, chmp2b:1, hmgcr:1, …	eif4a1:33, eif4a2:32, eif5:28, eif2s1:26, eif2s3:23, eif4g1:22, eif4e:13, eef2:13, eif4g3:11, eif4g2:11, eif2s2:7, eif3a:6, eif1ax:5, eef2k:1
all	209	33104	biocarta_mcm_pathway	18	11742	0.00011217	0.098942	0.729623	1	cse1l:15, rrm1:13, psme4:12, chek1:11, e2f5:11, anln:11, tmpo:9, ubr7:9, cdca7:9, cdc40:9, actr2:8, ranbp2:8, mthfd2:8, cks2:8, dek:7, pabpc3:7, polr1b:7, capza1:6, ide:6, asnsd1:6, rb1:5, otud6b:5, ddx21:5, ap3b1:4, psmd7:4, ugp2:4, cdc14a:4, ddx3x:4, sptlc1:4, adh5:3, chuk:2, tomm70a:2, ppp2cb:2, slc25a24:2, hipk1:1, epb41l4b:1, ccdc6:1, ppt1:1, cpeb4:1, nlk:1, prdm1:1, cul4b:1, wdr36:1, zc3hav…	mcm7:30, mcm3:29, mcm6:28, mcm5:28, cdk2:20, mcm4:18, mcm2:18, cdt1:17, orc5l:16, orc2l:14, orc6l:10, cdc6:9, ccne1:8, orc4l:7, orc3l:1, cdkn1b:1
up	184	22176	reactome_g1_s_transition	102	55715	0.00011598	0.29418	1	2	psme4:68, psmd7:48, ranbp2:43, ide:39, tmpo:37, e2f5:37, pabpc3:30, chek1:30, sptlc1:28, ubr7:26, cdc40:23, ddx21:21, polr1b:21, asnsd1:20, cdca7:18, rb1:14, cul4b:14, selt:13, tomm70a:11, ap3b1:11, arl8b:11, otud6b:10, ercc8:10, nbn:10, riok3:10, slc25a24:9, cox15:9, ddx3x:9, chuk:7, hipk1:7, nlk:6, cdc14a:6, plekhf2:5, tomm20:5, chmp2b:4, ipo7:4, prkab2:4, zc3hav1:3, fubp3:3, ccdc6:3, mfsd1:2, …	rpa1:23, mcm7:21, mcm6:19, psmd11:18, mcm5:18, mcm3:18, cdk7:18, cdc2:17, psma1:17, cdk2:16, psma4:15, psma2:14, skp1:14, cul1:13, psmd14:13, psmc6:13, psma6:12, orc5l:12, psma5:11, tyms:11, mcm2:11, pole2:11, psmd13:11, orc2l:11, psmc2:10, ccnb1:10, psme3:10, pole:10, mcm4:10, pola2:10, rrm2:10, cks1b:10, psmd10:9, psmd6:9, wee1:9, psma3:9, psmc3:9, cdt1:9, psmb3:8, ccna2:8, psmc5:8, psmc4:8, ps…
down	25	10928	kegg_00970_aminoacyl-trna_biosynthesis	34	13767	0.00011935	1	1	0	cse1l:17, ugp2:12, actr2:12, tram1:12, eif4b:12, capza1:11, mthfd2:6, rrm1:6, adh5:5, rab10:5, ubqln1:4, bzw1:3, cks2:3, dek:2, anln:1	kars:14, tars:13, dars:8, iars2:8, cars:7, nars:7, yars2:6, rars:6, qars:6, mars:5, lars:4, hars:4, sars:4, iars:4, aars:3, eprs:3, yars:2, vars:2, nars2:2, wars2:1, mtfmt:1, fars2:1
down	25	10928	reactome_synthesis_and_interconversion_of_nucleotide_di_and_triphosphates	18	5341	0.00011973	0.00022514	0.0172637	1	rrm1:12, cse1l:6, capza1:4, ugp2:3, actr2:3, tram1:3, cks2:3, anln:3, rab10:3, dek:2, bzw1:2, eif4b:2, adh5:2, itgb1:2, mthfd2:1	rrm2:12, rrm1:7, gsr:6, ctps:4, guk1:4, nme1:4, dtymk:3, ak2:2, nme1-nme2:2, ak1:1, nme4:1, ak5:1, cmpk1:1, rrm2b:1, nme2:1, txn:1
all	209	33104	rhod_gad_and_aspenstrom_2012	24	4113	0.00012068	0.171938	1	1	actr2:5, capza1:5, ugp2:4, ddx3x:4, sptlc1:4, ppt1:3, rrm1:3, ipo7:3, pabpc3:3, rab10:3, tram1:3, tmpo:2, pard6b:2, psmd7:2, selt:2, psme4:2, pik3r1:2, mfsd1:2, ide:2, bzw1:2, osbpl8:2, ddx21:2, ostc:2, plekhf2:2, riok3:2, cse1l:2, epb41l4b:1, avl9:1, ranbp2:1, mthfd2:1, stxbp5:1, kitlg:1, cul4b:1, cks2:1, zc3hav1:1, itgb1:1, fubp3:1, ppp2cb:1, slc25a24:1, cox15:1, rai14:1, nbn:1, swap70:1, fgfr1…	actr2:31, actr3:24, rhoa:13, cdc42:10, rac1:8, flna:8, farp2:3, rif1:2, actr3b:2, rhod:1
down	25	10928	reactome_e2f_transcriptional_targets_at_g1_s	22	7091	0.00012113	1	1	0	rrm1:11, cse1l:11, anln:7, mthfd2:7, dek:6, cks2:6, actr2:3, capza1:3, ugp2:2, tram1:2, adh5:2, ppp2cb:1, bzw1:1, eif4b:1, rab10:1	rrm2:12, cdt1:8, tyms:7, pcna:6, cdc2:6, cdc25a:4, cdc45l:4, tfdp1:4, fbxo5:4, ccne1:4, cdc6:3, e2f1:1, e2f3:1
down	25	10928	reactome_formation_of_tubulin_folding_intermediates_by_cct_tric	22	15983	0.00012171	1	1	0	cse1l:19, capza1:14, eif4b:13, ppp2cb:11, rrm1:11, bzw1:9, actr2:8, cks2:8, anln:8, dek:4, ugp2:4, mthfd2:4, rab10:3, tram1:3, ubqln1:2, adh5:2, ostc:2, bnip2:1	cct6a:16, cct5:14, cct8:11, cct2:11, cct3:11, cct4:9, tuba1b:8, tuba1a:7, cct7:7, tuba1c:7, tuba1:6, tcp1:4, tubb2c:3, tuba3d:3, tubb6:2, tubb3:2, tubb2b:1, tubb4:1, tubb2a:1, tubb1:1, tuba3c:1
up	184	22176	biocarta_rna_pathway	10	2963	0.00012412	0.0195434	0.279046	1	chuk:6, ddx3x:5, ddx21:5, akt3:4, spag9:4, ikbkap:4, polr1b:4, pabpc3:3, chek1:2, tmpo:1, hipk1:1, swap70:1, psmd7:1, osbpl8:1, rb1:1, cdc14a:1, ranbp2:1, fas:1, ubr7:1, casp10:1, trove2:1, psme4:1, e2f5:1, sptlc1:1, pik3r1:1, ide:1, riok3:1, tomm70a:1	eif2s1:14, chuk:8, rela:8, tp53:7, nfkb1:7, nfkbia:5, map3k14:4, eif2s2:2, eif2ak2:1
up	184	22176	kegg_03022_basal_transcription_factors	33	4871	0.00012406	0.2396	1	1	taf13:28, kat2b:11, ranbp2:4, cdc40:4, psmd7:3, psme4:3, e2f5:3, pabpc3:2, cdc14a:2, ddx3x:2, cul4b:2, ide:2, ercc8:2, csnk1g1:1, chuk:1, cox15:1, hltf:1, otud6b:1, rb1:1, shox2:1, selt:1, sptlc1:1, plekhf2:1, pik3r1:1, riok3:1, zc3hav1:1, ate1:1, polr1b:1, fubp3:1	gtf2h1:12, gtf2e1:9, taf1:7, gtf2h3:6, gtf2a1:6, taf4:5, gtf2b:4, gtf2i:4, taf5:3, taf9b:3, taf10:3, gtf2a2:2, gtf2f1:2, taf12:2, taf5l:2, taf6l:2, taf4b:1, taf2:1, tbpl1:1, taf1l:1, taf7:1, gtf2a1l:1, tbpl2:1, gtf2f2:1, gtf2e2:1, taf7l:1, gtf2ird1:1, taf6:1
up	184	22176	kegg_04662_b_cell_receptor_signaling_pathway	86	15793	0.00012999	0.19705	1	2	pik3r1:28, chuk:18, akt3:17, ddx3x:8, nlk:8, osbpl8:8, prkab2:7, sptlc1:7, hipk1:7, polr1b:7, chek1:6, spag9:6, rb1:5, tgfbr1:5, arl8b:5, ikbkap:4, mapre2:4, mfsd1:3, ipo7:3, usp25:3, psmd7:3, ccdc6:3, selt:3, ide:3, csnk1g1:3, ddx21:3, pard6b:2, ubr7:2, nek1:2, pabpc3:2, cox15:2, mef2c:2, fas:2, cdc40:2, vps41:2, ranbp2:2, swap70:2, trove2:2, riok3:2, tmpo:1, epb41l4b:1, chmp2b:1, rhobtb3:1, e2f…	mapk1:22, gsk3b:15, kras:12, mapk3:9, raf1:8, rela:8, nfkb1:7, akt3:7, ikbkg:7, ppp3cc:6, nfkb2:6, map2k1:6, rac1:6, lyn:6, syk:5, prkcb:5, nfkbia:5, ikbkb:5, sos1:4, nfkbib:4, ppp3ca:4, csde1:4, sos2:3, akt2:3, jun:3, vav1:3, btk:3, akt1:3, map2k2:3, nfkbie:3, grb2:3, pik3ca:3, wdr92:2, rac3:2, pik3cd:2, hras:2, pik3cb:2, pik3r1:2, malt1:2, nras:2, nfat5:2, inpp5d:2, rac2:2, pik3r2:2, pik3r3:1, …
up	184	22176	hs_id_signaling_pathway_wp53_35648.txt	52	9732	0.00013026	0.4709	1	1	e2f5:9, pik3r1:9, rb1:7, tmpo:6, tgfbr1:6, chuk:6, chek1:5, spag9:5, ddx3x:4, kat2b:4, psme4:4, wwp1:3, mef2c:3, fas:3, hipk1:3, nlk:3, akt3:3, tomm20:3, riok3:3, epb41l4b:2, cdca7:2, pabpc3:2, cdc40:2, psmd7:2, tead1:2, ranbp2:2, nin:2, sept10:2, nbn:2, ddx21:2, polr1b:2, ino80d:1, slc35b3:1, samd8:1, tgds:1, zc3hav1:1, nek1:1, tomm70a:1, nufip2:1, cox15:1, senp2:1, ell2:1, trim2:1, asnsd1:1, tm…	cdk2:16, elk1:12, ccna2:8, rela:8, nfkb1:7, atf3:7, rbl2:7, rb1:6, tcf3:5, smad4:5, smad3:5, myod1:5, psmd4:5, igf1r:4, id1:4, pax2:4, ccne1:4, flt1:3, lck:3, tert:3, ifi16:3, ctnnb1:2, tcf12:2, rbl1:2, cd40lg:2, kdr:2, pax5:2, tcf7l2:2, acvrl1:2, irs1:2, smad5:1, tgif1:1, egf:1, igf1:1, bmp6:1, hes1:1, id2:1, smad1:1, pax8:1
down	25	10928	kegg_00510_n-glycan_biosynthesis	52	6834	0.00013068	1	1	0	tram1:12, ostc:9, capza1:8, actr2:5, cse1l:5, bzw1:4, ugp2:4, rab10:4, eif4b:2, rrm1:2, dek:1, ubqln1:1, bnip2:1, adh5:1, mthfd2:1, cks2:1, itgb1:1	mgat2:9, dpm1:7, rpn1:7, alg5:6, mogs:6, stt3b:5, alg6:5, rpn2:4, dad1:4, ganab:2, man2a1:2, alg8:1, mgat1:1, alg2:1, fdxacb1:1, stt3a:1
up	184	22176	biocarta_vip_pathway	26	6511	0.00013144	0.157656	0.958282	1	ddx3x:9, chuk:8, tmpo:6, akt3:6, pabpc3:5, polr1b:5, spag9:4, pik3r1:3, akap11:3, prkab2:3, fas:3, ikbkap:3, ralgps2:2, c9orf72:2, ranbp2:2, mapre2:2, ipo7:2, osbpl8:2, mef2c:2, ddx21:2, sptlc1:2, plekhf2:2, usp25:1, epb41l4b:1, rb1:1, chek1:1, ccdc6:1, rhobtb3:1, cpeb4:1, selt:1, mtap:1, fech:1, dmxl1:1, ide:1, swap70:1, c6orf211:1, cdc14a:1, rfx3:1, mbnl3:1, fnbp1l:1, abhd10:1, strn3:1, pdlim5:…	myc:19, chuk:8, rela:8, nfkb1:7, calm1:7, ppp3cc:6, prkar1a:6, calm3:6, nfkbia:5, gnaq:5, calm2:5, map3k1:4, prkacb:4, prkar2b:4, ppp3ca:4, plcg1:3, egr2:2, egr3:2, nfatc2:1, prkar2a:1
all	209	33104	reactome_innate_immunity_signaling	106	17282	0.00013341	0.088944	0.689981	3	chuk:22, ddx3x:20, ppp2cb:14, capza1:11, nlk:11, akt3:11, polr1b:11, actr2:10, tmpo:9, eif4b:9, spag9:9, cse1l:9, hipk1:8, psmd7:8, pabpc3:7, ugp2:7, ranbp2:7, ddx21:7, arl8b:7, tram1:6, chek1:6, mapre2:6, rb1:5, prkab2:5, mef2c:5, ikbkap:5, tgfbr1:5, ide:5, csnk1g1:5, fgfr1op2:5, slmap:5, strn3:5, nek1:4, adh5:3, cdc40:3, ccdc6:3, selt:3, psme4:3, pik3r1:3, bzw1:3, osbpl8:3, trove2:3, riok3:3, s…	mapk1:30, mapk14:22, ppp2r1b:21, ppp2r1a:17, ppp2ca:16, elk1:15, ppp2r5d:12, map2k1:11, map3k7:10, chuk:10, mapk3:10, tbk1:10, rela:9, ubb:8, nfkb1:8, ppp2cb:8, ikbkg:8, atf2:8, map3k7ip2:8, map2k4:7, nfkb2:6, nfkbib:5, map3k1:5, nfkbia:5, irf7:5, ikbkb:5, mapk10:5, map2k2:4, mapkapk2:4, mapk9:4, ripk1:4, mapk8:3, dusp7:3, map2k3:3, mapk7:3, dusp6:3, jun:3, rps6ka2:3, atf1:2, traf6:2, cfb:2, map3…
all	209	33104	kegg_05014_amyotrophic_lateral_sclerosis_(als)	38	5583	0.00013533	1	1	0	actr2:7, sptlc1:6, ugp2:5, capza1:5, akt3:5, ppp2cb:4, mef2c:4, prkab2:3, casp10:3, ide:3, bzw1:3, rab10:3, tomm20:3, riok3:3, rb1:2, tomm70a:2, pabpc3:2, cox15:2, eif4b:2, adh5:2, fas:2, vps41:2, tgfbr1:2, hipk1:2, psmd7:2, ranbp2:2, ppt1:2, psme4:2, csnk1g1:2, ubqln1:2, osbpl8:2, bag4:2, spag9:2, arl8b:2, cse1l:2, tmpo:1, pard6b:1, slc35b3:1, chmp2b:1, e2f5:1, mfsd1:1, ipo7:1, itgb1:1, psip1:1,…	rab5a:23, mapk14:22, derl1:15, casp3:8, rac1:8, cycs:7, ppp3cc:6, ppp3ca:6, daxx:4, map3k5:4, tnfrsf1a:3, bax:3, casp9:3, mapk12:3, map2k3:3, tomm40:2, mapk13:2, mapk11:2, bcl2:2, ppp3cb:1, bad:1, bcl2l1:1, map2k6:1, ac012652.1:1, tnf:1
all	209	33104	hs_non-homologous_end_joining_wp438_39394.txt	7	4365	0.00013584	1	1	0	nbn:6, actr2:4, rrm1:4, psme4:4, e2f5:4, cse1l:4, chuk:3, tmpo:3, capza1:3, ranbp2:3, ide:3, pabpc3:3, ddx3x:3, asnsd1:3, cdc40:3, kat2b:2, dek:2, ap3b1:2, psmd7:2, chek1:2, pot1:2, ipo7:2, bzw1:2, slc25a24:2, eif4b:2, ddx21:2, plekhf2:2, tomm20:2, polr1b:2, hipk1:1, slc35b3:1, mthfd2:1, ubr7:1, cpeb4:1, selt:1, fech:1, nlk:1, prdm1:1, cul4b:1, zc3hav1:1, anln:1, nek1:1, psip1:1, ugp2:1, hltf:1, …	xrcc5:42, prkdc:24, mre11a:18, rad50:13, xrcc6:9, xrcc4:1
down	25	10928	reactome_phase_ii_conjugation	60	7254	0.00013678	0.0107722	0.186845	1	adh5:35, tram1:6, actr2:4, capza1:4, rab10:3, ugp2:2, eif4b:2, rrm1:2, cse1l:2, dek:1, bzw1:1, ubqln1:1, cks2:1, itgb1:1	ahcy:9, mat2a:8, gss:5, ugp2:5, gclc:3, mat2b:2, ugdh:2, ugt1a4:1, ugt2b28:1, gsta3:1, gsta2:1, gsto1:1, gstm5:1, ugt1a9:1, ac147055.1:1, ugt1a1:1, ugt1a7:1, mgst2:1, ugt1a3:1, ugt2b10:1, ugt1a8:1, mgst3:1, gstm1:1, mgst1:1, gstp1:1, gstm4:1, ugt2b7:1, gsta5:1, ugt2a1:1, comt:1, ugt2b11:1, ugt2b4:1, gsta4:1, gsta1:1, ugt1a5:1, ugt2b17:1, gsto2:1, ugt1a6:1
all	209	33104	reactome_homologous_recombination_repair	15	5931	0.00013817	0.0677	0.583025	1	nbn:13, chek1:7, e2f5:7, cse1l:7, rrm1:6, ranbp2:5, psme4:5, actr2:4, cul4b:4, ercc8:4, asnsd1:4, cdc40:4, polr1b:4, tmpo:3, ap3b1:3, ide:3, anln:3, eif4b:3, tram1:3, chuk:2, psmd7:2, mthfd2:2, ubr7:2, cpeb4:2, pot1:2, cks2:2, nek1:2, ugp2:2, cdc14a:2, ddx3x:2, plekhf2:2, riok3:2, kat2b:1, dek:1, rb1:1, capza1:1, cdca7:1, selt:1, prdm1:1, psip1:1, fubp3:1, csnk1g1:1, pabpc3:1, slc25a24:1, cox15:1…	rpa1:32, mre11a:18, lig1:15, rad51:15, rad50:13, atm:11, rpa3:9, h2afx:8, nbn:6, rpa2:3, tp53bp1:3, brca1:3, rad52:1, mdc1:1, brca2:1
down	25	10928	reactome_metabolism_of_carbohydrates	119	30693	0.00014271	0.059972	0.548093	1	ugp2:39, cse1l:29, capza1:23, rrm1:21, actr2:16, adh5:15, eif4b:12, tram1:11, dek:8, bzw1:7, cks2:7, ubqln1:6, rab10:6, mthfd2:6, anln:6, ppp2cb:5, itgb1:2, psip1:2, ppt1:1	nup98:11, nup54:10, tkt:9, nup153:9, nup37:7, taldo1:7, eno1:7, rpia:7, ranbp2:7, nup93:6, nup85:6, gapdh:6, ugp2:5, nup160:5, nup107:5, pkm2:5, pgk1:5, seh1l:5, nup155:4, nup43:4, pfkl:4, calm2:4, pklr:3, nup133:3, calm1:3, gyg1:3, tpi1:3, mdh2:3, nup88:3, pfkm:3, nup205:3, nup50:3, calm3:3, hk2:3, pygl:3, aaas:2, gbe1:2, mdh1:2, pom121:2, nup35:2, gale:2, pgls:2, rae1:2, gys1:2, pgam2:2, gapdhs…
up	184	22176	kegg_04150_mtor_signaling_pathway	49	10952	0.00014686	0.037434	0.415315	2	akt3:16, pik3r1:12, chuk:9, nlk:9, prkab2:7, hipk1:6, ide:6, tgfbr1:6, csnk1g1:5, pabpc3:5, osbpl8:5, psmd7:4, chek1:4, ranbp2:4, nek1:4, ddx3x:4, sptlc1:4, arl8b:4, tmpo:3, rb1:3, mapre2:3, ddx21:3, fnbp1l:3, cdc40:3, polr1b:3, chmp2b:2, ubr7:2, selt:2, psme4:2, asnsd1:2, tmem33:2, riok3:2, kat2b:1, epb41l4b:1, ap3b1:1, hmgcr:1, elovl7:1, e2f5:1, pot1:1, zc3hav1:1, ate1:1, fubp3:1, cox15:1, tap2…	mapk1:22, cab39:16, eif4e:9, pdpk1:9, mapk3:9, rps6:9, rheb:8, eif4b:7, akt3:7, prkaa1:6, braf:5, eif4e2:5, tsc2:4, rps6kb1:4, ulk3:4, rps6kb2:3, akt2:3, hif1a:3, stk11:3, rps6ka2:3, akt1:3, pik3ca:3, pik3cd:2, pik3cb:2, pik3r1:2, rps6ka6:2, rps6ka3:2, pik3r2:2, mtor:2, tsc1:1, pik3r3:1, igf1:1, pik3r5:1, rps6ka1:1, eif4e1b:1, ins:1, pik3cg:1
up	184	22176	reactome_activated_ampk_stimulates_fatty_acid_oxidation_in_muscle	17	2327	0.00014843	0.06725	0.583025	1	prkab2:7, osbpl8:3, chek1:3, nek1:3, cox15:2, hipk1:2, hmgcr:2, nlk:2, sptlc1:2, tomm70a:2, pabpc3:1, csnk1g1:1, slc25a24:1, ap3b1:1, psmd7:1, rb1:1, ranbp2:1, mapre2:1, asnsd1:1, tmem33:1, psme4:1, cdc40:1, plekhf2:1, ide:1, tgfbr1:1, sgk3:1, riok3:1, arl8b:1	cab39:16, prkaa1:6, prkab1:4, prkag1:3, stk11:3, prkab2:3, strada:2, prkag3:2, slc25a20:2, stradb:2, acacb:1, acsl1:1, prkag2:1
down	25	10928	hs_one_carbon_metabolism_wp241_38794.txt	27	5650	0.00015218	0.00091644	0.037936	1	mthfd2:13, cse1l:8, cks2:5, dek:4, capza1:4, rrm1:4, tram1:3, adh5:3, ugp2:2, eif4b:2, ostc:1, actr2:1, tmem66:1, anln:1, itgb1:1	ahcy:9, tyms:7, mthfd1:7, gart:6, shmt2:4, mthfd2:3, atic:3, dnmt1:3, mat2b:2, shmt1:1, mthfd1l:1, mthfs:1, amt:1, aldh1l1:1, mthfr:1, dnmt3b:1, mtfmt:1, ftcd:1
up	184	22176	kegg_04010_mapk_signaling_pathway	282	48433	0.00015243	0.042868	0.450494	6	chuk:34, pik3r1:34, ddx3x:28, pabpc3:23, hipk1:22, nlk:22, tgfbr1:21, akt3:20, sptlc1:17, tmpo:15, prkab2:14, rb1:13, mapre2:12, osbpl8:12, pdlim5:11, polr1b:11, mef2c:10, cdc40:10, psmd7:10, chek1:10, ranbp2:10, spag9:10, arl8b:10, ide:9, riok3:9, wwp1:8, ddx21:8, ipo7:7, fas:7, ikbkap:7, csnk1g1:7, epb41l4b:6, cox15:6, psme4:6, rai14:6, fnbp1l:6, mfsd1:5, nek1:5, casp10:5, cpeb4:5, cdc14a:5, ch…	hspa8:26, mapk1:22, myc:19, mapk14:16, pak2:14, elk1:12, kras:12, ppm1b:11, nf1:10, mapk3:9, ppm1a:9, egfr:9, rela:8, raf1:8, chuk:8, atf2:8, prkaca:8, nfkb1:7, map3k7:7, ikbkg:7, tp53:7, hspa2:7, max:7, rap1b:7, hspa1l:7, akt3:7, map2k1:6, cdc42:6, hspa1a:6, srf:6, nfkb2:6, atf4:6, ppp3cc:6, map3k7ip2:6, rac1:6, arrb2:5, crk:5, nlk:5, prkcb:5, map2k4:5, braf:5, taok1:5, map3k3:5, ikbkb:5, hspa1b…
up	184	22176	hs_regulation_of_toll-like_receptor_signaling_pathway_wp1449_38854.txt	145	18782	0.00015578	0.167894	1	3	chuk:25, akt3:17, ddx3x:16, pik3r1:13, nlk:11, spag9:10, chek1:8, polr1b:8, hipk1:7, psmd7:7, tmpo:6, rb1:6, fas:6, tgfbr1:6, sptlc1:5, ikbkap:5, mapre2:5, csnk1g1:5, arl8b:5, nek1:4, prkab2:4, pabpc3:4, mef2c:4, ranbp2:4, selt:4, ddx21:4, pdlim5:3, cdc40:3, vps41:3, casp10:3, psme4:3, ide:3, osbpl8:3, trove2:3, riok3:3, epb41l4b:2, ubr7:2, e2f5:2, mfsd1:2, ccdc6:2, swap70:2, pard6b:1, slc35b3:1,…	mapk1:22, mapk14:16, plk1:14, usp7:11, stat1:10, mapk3:9, tbk1:9, rela:8, chuk:8, nfkb1:7, map3k7:7, ikbkg:7, akt3:7, nfkb2:6, map2k1:6, map3k7ip2:6, rac1:6, syk:5, nfkbia:5, ikbkb:5, map2k4:5, irf7:4, mapk10:4, casp8:4, mapk9:4, map3k8:4, mapk8:3, btk:3, akt1:3, map2k2:3, pik3ca:3, akt2:3, jun:3, ripk1:3, fadd:2, traf6:2, pik3cd:2, pik3cb:2, cyld:2, mapk12:2, ctnnal1:2, pik3r1:2, pik3r2:2, pik3r…
up	184	22176	signaling_events_mediated_by_hdac_class_iii	39	9699	0.00016126	0.31298	1	1	kat2b:19, tmpo:18, pabpc3:6, cps1:5, chuk:4, cdc14a:4, akt3:4, ddx3x:3, mef2c:3, hipk1:3, tead1:3, prdm1:3, shox2:3, rfx3:3, rb1:2, dmxl1:2, ipo7:2, tomm70a:2, fas:2, sptlc1:2, plekhf2:2, psmd7:2, chek1:2, nlk:2, pik3r1:2, kitlg:2, ide:2, lrrc1:2, csnk1g1:2, ss18l1:2, ddx21:2, spag9:2, riok3:2, slc35b3:1, mllt3:1, klf3:1, e2f5:1, nek1:1, prkab2:1, ell2:1, pdlim5:1, asnsd1:1, cdc40:1, tnfrsf19:1, …	foxo4:28, tuba1b:13, crebbp:9, tp53:7, foxo1:7, foxo3:7, xrcc6:6, sirt1:6, kat2b:5, myod1:5, ep300:4, hist4h4:4, hist1h4d:3, acss2:3, hist1h4a:3, hist1h1e:3, hist1h4i:3, tubb2a:3, hist1h4c:2, hist1h4b:2, hist1h4h:2, cdkn1a:2, hist2h4a:2, hist1h4k:2, hist1h4l:2, hist1h4j:2, hist1h4f:2, hist2h4b:2, hist1h4e:2, sirt3:2, sirt2:1, acss1:1, fhl2:1, hoxa9:1, mef2d:1, bax:1, hdac4:1
down	25	10928	kegg_03060_protein_export	14	3835	0.00016143	1	1	0	tram1:6, actr2:5, bzw1:4, ostc:4, capza1:4, cse1l:4, ugp2:2, eif4b:2, adh5:2, rrm1:2, dek:1, ppt1:1, rab10:1, psip1:1	srp72:9, srp9:8, oxa1l:6, srp54:6, srp19:4, sec11c:2, srp68:2, tatdn1:1, srpr:1
up	184	22176	kegg_04350_tgf-beta_signaling_pathway	86	17394	0.00016134	0.19705	1	2	tgfbr1:14, nlk:9, rb1:8, e2f5:8, tmpo:7, pabpc3:7, ddx3x:7, ranbp2:7, akt3:7, psmd7:6, fgfr1op2:6, ddx21:6, prkab2:5, cdc40:5, chuk:5, kat2b:5, slmap:5, strn3:5, ipo7:4, mef2c:4, hipk1:4, ccdc6:4, selt:4, psme4:4, pik3r1:4, ide:4, csnk1g1:4, polr1b:4, nek1:3, chek1:3, mapre2:3, cpeb4:3, cdc14a:3, arl8b:3, epb41l4b:2, samd8:2, mllt3:2, cdca7:2, mfsd1:2, asnsd1:2, sptlc1:2, plekhf2:2, mier1:2, kitl…	sp1:33, mapk1:22, myc:19, ppp2r1a:14, ppp2r1b:14, pitx2:11, ppp2ca:9, crebbp:9, mapk3:9, rbx1:7, rbl2:7, smad2:6, rock2:6, ppp2cb:6, smad4:5, smad3:5, rhoa:5, tfdp1:5, ep300:4, tgfbr2:4, rps6kb1:4, acvr2b:4, id1:4, rps6kb2:3, rock1:3, acvr1:3, e2f4:2, zfyve9:2, rbl1:2, e2f5:2, bmpr1a:2, ifng:2, acvrl1:2, tgfbr1:2, smad5:1, dcn:1, smurf1:1, tgfb2:1, zfyve16:1, amhr2:1, bmp6:1, ppp2r2b:1, tgfb1:1, …
up	184	22176	kegg_05120_epithelial_cell_signaling_in_helicobacter_pylori_infection	69	15234	0.0001622	0.66212	1	1	ddx3x:12, pik3r1:12, sptlc1:11, chuk:11, akt3:11, spag9:9, arl8b:8, pabpc3:7, mapre2:7, tgfbr1:6, nlk:6, ide:6, ddx21:6, polr1b:6, tmpo:5, ikbkap:5, hipk1:5, rb1:4, mfsd1:4, mef2c:4, ap3b1:4, psmd7:4, psme4:4, csnk1g1:4, ipo7:3, tomm70a:3, prkab2:3, pdlim5:3, kat2b:3, trove2:3, riok3:3, pard6b:2, wwp1:2, asnsd1:2, cdc40:2, chek1:2, ranbp2:2, selt:2, chmp2b:1, elovl7:1, e2f5:1, zc3hav1:1, fubp3:1,…	mapk14:16, adam10:16, egfr:9, chuk:8, rela:8, atp6v1a:8, nfkb1:7, atp6v1b2:7, ikbkg:7, csk:7, cdc42:6, nfkb2:6, ptpn11:6, rac1:6, lyn:6, bat1:6, atp6v1c2:5, src:5, atp6v0a1:5, map2k4:5, nfkbia:5, ikbkb:5, mapk10:4, atp6v0b:4, pak1:4, map3k14:4, atp6v0d1:4, mapk9:4, atp6v1c1:4, atp6v0e1:4, met:3, mapk8:3, plcg1:3, adam17:3, jun:3, atp6v0a4:3, casp3:2, mapk12:2, mapk13:1, plcg2:1, mapk11:1, tcirg1:…
up	184	22176	reactome_p75ntr_signals_via_nfkb	13	2209	0.00016817	1	1	0	chuk:6, ddx3x:4, akt3:4, pik3r1:3, spag9:3, ikbkap:3, polr1b:3, pabpc3:1, tmpo:1, pard6b:1, hipk1:1, nbn:1, swap70:1, psmd7:1, chek1:1, ccdc6:1, ddx21:1, fas:1, fnbp1l:1, slc30a5:1, trove2:1, nlk:1, kitlg:1, tgfbr1:1, prkab2:1	rela:8, nfkb1:7, ripk2:6, nfkbia:5, ikbkb:5, prkci:5, ubb:4, traf6:2, ngfr:2
down	25	10928	reactome_inactivation_of_apc_via_direct_inhibition_of_the_apcomplex	18	6888	0.00016889	1	1	0	rrm1:10, cse1l:10, cks2:9, dek:7, bzw1:5, actr2:4, mthfd2:4, anln:3, capza1:2, rab10:2, ugp2:1, adh5:1, ppt1:1, ostc:1, tram1:1, itgb1:1	bub3:12, mad2l1:8, cdc20:7, bub1b:6, anapc5:5, cdc23:5, anapc10p:4, ube2c:3, cdc16:3, cdc27:3, ube2e1:2, anapc2:2, anapc7:1, anapc1:1
up	184	22176	reactome_mtor_signalling	27	7059	0.00017151	0.169132	1	1	sptlc1:7, chuk:6, prkab2:6, pabpc3:6, ide:5, ddx3x:5, nek1:4, osbpl8:4, akt3:4, tmpo:3, psmd7:3, chek1:3, ranbp2:3, pik3r1:3, tomm70a:3, polr1b:3, hipk1:2, hmgcr:2, psme4:2, nlk:2, e2f5:2, fubp3:2, cox15:2, asnsd1:2, cdc40:2, plekhf2:2, tgfbr1:2, riok3:2, arl8b:2, ap3b1:1, rb1:1, mapre2:1, chmp2b:1, ubr7:1, elovl7:1, fech:1, pot1:1, zc3hav1:1, ate1:1, csnk1g1:1, otud6b:1, senp2:1, tap2:1, ddx21:1…	cab39:16, eif4g1:14, eif4e:9, ppm1a:9, rps6:9, rheb:8, eif4b:7, prkaa1:6, rps6kb1:4, prkab1:4, tsc2:4, akt2:3, prkag1:3, stk11:3, prkab2:3, strada:2, prkag3:2, stradb:2, mtor:2, eef2k:1, tsc1:1, prkag2:1, mlst8:1
all	209	33104	kegg_04310_wnt_signaling_pathway	156	32375	0.00017233	0.076894	0.631861	4	fzd3:32, nlk:19, actr2:18, ppp2cb:16, chuk:16, capza1:15, pabpc3:15, ddx3x:13, cse1l:12, tram1:12, ugp2:11, sptlc1:11, pik3r1:11, tgfbr1:11, ranbp2:11, csnk1g1:11, eif4b:10, bzw1:10, tmpo:10, prkab2:10, e2f5:9, mef2c:9, psmd7:9, psme4:9, slmap:9, hipk1:9, ide:9, ddx21:9, strn3:9, akt3:9, polr1b:9, rb1:8, rab10:8, mapre2:8, osbpl8:7, chek1:7, selt:7, itgb1:6, rrm1:6, fech:6, kat2b:6, fgfr1op2:6, i…	lef1:36, csnk1a1:32, ppp2r5c:30, ruvbl1:29, myc:24, ppp2r1b:21, csnk2a1:19, cul1:18, gsk3b:18, ppp2r1a:17, ppp2ca:16, csnk1a1l:13, rhoa:13, ppp2r5e:13, ppp2r5d:12, rbx1:12, psen1:11, map3k7:10, crebbp:10, prkaca:9, camk2d:8, ppp2cb:8, rock2:8, rac1:8, tp53:7, prkcb:7, camk2a:7, smad2:6, ppp3ca:6, ctbp2:6, fbxw11:6, ppp3cc:6, smad4:6, csnk2a2:6, dvl2:5, ctbp1:5, smad3:5, mapk10:5, apc:5, nlk:5, ro…
up	184	22176	biocarta_ptc1_pathway	11	5481	0.00017529	1	1	0	chek1:6, psme4:6, e2f5:5, ide:5, tmpo:4, nlk:4, cul4b:4, hipk1:3, ranbp2:3, ercc8:3, prkab2:3, otud6b:3, polr1b:3, rb1:2, ccdc6:2, ubr7:2, pabpc3:2, slc25a24:2, hltf:2, ddx3x:2, ddx21:2, asnsd1:2, cdc40:2, sptlc1:2, chuk:1, ap3b1:1, psmd7:1, chmp2b:1, cdca7:1, zc3hav1:1, ipo7:1, nek1:1, zmym1:1, fubp3:1, csnk1g1:1, rai14:1, nbn:1, osbpl8:1, cdc14a:1, trove2:1, riok3:1, arl8b:1	xpo1:28, cdk7:18, cdc2:17, ccnb1:10, mnat1:7, ccnh:6, cdc25a:3, cdc25c:2, cdc25b:1
all	209	33104	biocarta_tel_pathway	18	8835	0.00017745	0.098942	0.729623	1	tmpo:9, ddx3x:6, capza1:6, ddx21:6, actr2:5, pabpc3:5, eif4b:5, chuk:5, pik3r1:5, cse1l:5, ppp2cb:4, ugp2:4, ranbp2:4, nbn:4, rab10:4, polr1b:4, e2f5:3, ipo7:3, sptlc1:3, chek1:3, hmgcr:3, psme4:3, pot1:3, ide:3, bzw1:3, riok3:3, wwp1:2, rb1:2, fas:2, plekhf2:2, tram1:2, tgfbr1:2, dek:2, kat2b:2, hipk1:2, psmd7:2, ccdc6:2, casp10:2, rrm1:2, selt:2, csnk1g1:2, osbpl8:2, cdc14a:2, ostc:2, akt3:2, a…	xrcc5:42, hsp90aa2:27, myc:24, kras:17, ppp2ca:16, polr2a:15, egfr:9, xrcc6:9, tp53:7, rb1:6, akt1:5, prkca:4, igf1r:4, tert:3, terf1:3, tnks:2, bcl2:2, tep1:1
down	25	10928	reactome_e2f_mediated_regulation_of_dna_replication	33	10843	0.00018059	1	1	0	cse1l:18, rrm1:17, anln:11, mthfd2:9, dek:8, cks2:8, actr2:5, capza1:3, adh5:3, ugp2:2, tram1:2, ppp2cb:1, bzw1:1, eif4b:1, rab10:1	rrm2:12, cdt1:8, tyms:7, orc6l:6, pcna:6, cdc2:6, orc5l:4, ccnb1:4, cdc25a:4, cdc45l:4, tfdp1:4, pola2:4, fbxo5:4, ccne1:4, cdc6:3, orc2l:3, prim1:2, orc4l:2, e2f1:1, orc3l:1, e2f3:1
up	184	22176	st_jnk_mapk_pathway	38	6782	0.00018625	1	1	0	chuk:8, hipk1:8, nlk:8, pik3r1:6, akt3:5, rb1:4, ddx3x:4, tgfbr1:4, tmpo:3, chek1:3, mapre2:3, ddx21:3, fas:3, pdlim5:3, spag9:3, psmd7:2, ranbp2:2, nek1:2, pabpc3:2, nbn:2, osbpl8:2, ikbkap:2, arl8b:2, pard6b:1, epb41l4b:1, stxbp5:1, fech:1, psme4:1, e2f5:1, dmxl1:1, znf365:1, nin:1, ide:1, zc3hav1:1, ipo7:1, tomm70a:1, fubp3:1, prkab2:1, cox15:1, senp2:1, cdc14a:1, mef2c:1, mbnl3:1, slc30a5:1, …	dld:15, atf2:8, tp53:7, map3k7:7, cdc42:6, map2k4:5, map3k3:5, myef2:4, mapk10:4, shc1:4, mapk9:4, map3k1:4, mapk8:3, map3k12:3, jun:3, map3k4:3, zak:3, map3k13:3, akt1:3, map3k5:3, mapk7:3, traf6:2, map3k11:2, map3k2:2, gab1:1, map2k7:1, il1r1:1, dusp8:1
all	209	33104	igf1_pathway	256	56200	0.00018724	0.86816	1	3	pik3r1:55, actr2:47, capza1:42, eif4b:32, cse1l:32, tram1:31, chuk:30, sptlc1:27, ddx3x:24, akt3:24, itgb1:23, ugp2:22, pabpc3:22, tmpo:21, bzw1:20, ranbp2:20, ppp2cb:17, ide:17, riok3:17, nlk:15, psme4:14, rab10:14, tgfbr1:14, prkab2:13, hipk1:13, ipo7:12, psmd7:11, rrm1:11, arl8b:11, chmp2b:11, wwp1:10, fas:10, pdlim5:10, mapre2:10, selt:10, polr1b:10, adh5:9, osbpl8:9, csnk1g1:9, ddx21:9, rb1:…	sp1:44, mapk1:30, ywhaz:28, kpnb1:26, kpna2:24, mapk14:22, arf1:21, iqgap1:21, cltc:19, stat1:19, gsk3b:18, ctnna1:17, copa:17, ppp1cc:16, abi1:15, rab11a:15, eif2a:15, uso1:14, raf1:14, clta:14, rhoa:13, jak1:13, ywhae:12, arf6:12, rap1b:12, myb:11, pdpk1:10, calm1:10, cdc42:10, nck1:10, crebbp:10, stat3:10, ptpn11:9, calm2:9, gga3:9, dlg1:9, cttn:9, stat6:9, egfr:9, calm3:9, jup:8, grb2:8, acap…
down	25	10928	reactome_transport_of_ribonucleoproteins_into_the_host_nucleus	29	13912	0.00018754	1	1	0	cse1l:21, rrm1:18, capza1:9, bzw1:8, actr2:8, dek:7, anln:7, cks2:6, ugp2:5, mthfd2:5, tram1:5, eif4b:3, rab10:3, psip1:2, ppp2cb:1, ubqln1:1, adh5:1, itgb1:1	kpnb1:11, nup98:11, nup54:10, nup153:9, ranbp2:7, nup37:7, nup93:6, nup85:6, nup107:5, nup160:5, seh1l:5, nup155:4, nup43:4, nup88:3, nup205:3, nup133:3, nup50:3, aaas:2, pom121:2, nup35:2, rae1:2, nup210:1
down	25	10928	hs_glutathione_metabolism_wp100_32178.txt	16	1918	0.00018854	1	1	0	adh5:9, tram1:4, ugp2:3, rab10:3, actr2:2, capza1:2	gsr:6, gss:5, idh1:3, gclc:3, gsta5:1, gsta1:1, gstt2b:1, gstm2:1, gstt1:1, gstm1:1
all	209	33104	reactome_glucose_transport	38	13780	0.00019821	0.36388	1	1	ranbp2:25, cse1l:20, rrm1:17, e2f5:15, psme4:11, ipo7:10, senp2:10, capza1:9, ubr7:8, ugp2:8, cdc40:8, tmpo:7, actr2:7, pabpc3:7, bzw1:7, polr1b:7, dek:6, mthfd2:6, anln:6, sptlc1:6, cks2:5, prkab2:5, ddx21:5, psmd7:4, ide:4, asnsd1:4, tram1:4, fubp3:3, nbn:3, otud6b:3, ddx3x:3, rab10:3, usp25:2, ap3b1:2, chek1:2, hmgcr:2, prdm1:2, cul4b:2, wdr36:2, psip1:2, tomm70a:2, csnk1g1:2, slc25a24:2, cox1…	nup98:27, nup54:25, nup153:24, ranbp2:22, nup93:16, seh1l:15, nup85:14, nup37:12, nup107:12, pom121:10, nup88:9, nup133:9, nup160:9, hk2:9, nup43:8, nup205:8, nup155:7, tpr:7, nup210:7, nup50:7, nup35:6, aaas:4, nup62:4, nup214:3, slc2a4:3, slc2a3:2, nupl1:2, hk1:2, rae1:2, slc2a2:1, gck:1, slc2a1:1, g6pc:1, nupl2:1, nup188:1
all	209	33104	regulation_of_telomerase	67	26013	0.00020097	0.143468	0.919323	2	cse1l:20, ddx3x:18, eif4b:16, rb1:14, chuk:14, capza1:14, psme4:14, tmpo:13, actr2:13, rrm1:13, ddx21:12, polr1b:12, e2f5:11, nbn:11, pabpc3:10, ranbp2:10, cdc40:9, sptlc1:9, tram1:9, psmd7:9, pot1:9, selt:8, bzw1:8, ugp2:7, chek1:7, ide:7, rab10:7, akt3:7, tomm20:7, ubr7:6, ipo7:6, plekhf2:6, dek:6, anln:5, ppp2cb:5, pik3r1:5, cks2:5, ostc:5, arl8b:5, asnsd1:4, tgfbr1:4, cpeb4:4, nlk:4, riok3:4,…	sp1:44, xrcc5:42, ncl:35, mapk1:30, ptges3:28, hsp90aa2:27, hnrnpc:24, myc:24, dkc1:18, mre11a:18, rad9a:15, rad50:13, hdac2:12, ywhae:12, atm:11, egfr:9, xrcc6:9, wrn:9, max:8, nfkb1:8, e2f1:8, rbbp4:7, rbbp7:7, rps6kb1:7, hdac1:6, nbn:6, hus1:5, ube3a:5, akt1:5, smad3:5, sp3:5, irf1:5, sap18:4, sox7:4, blm:3, jun:3, abl1:3, tert:3, sin3b:3, terf1:3, esr1:2, sap30:2, sin3a:2, ifng:2, tgfb1:2, cc…
up	184	22176	reactome_formation_of_the_early_elongation_complex	32	15756	0.00020475	1	1	0	ddx3x:15, polr1b:14, tmpo:13, ell2:12, ddx21:12, ranbp2:11, ercc8:10, psmd7:9, psme4:9, e2f5:9, cul4b:9, cdc40:9, sptlc1:9, pabpc3:7, taf13:6, otud6b:6, ubr7:5, ide:5, asnsd1:5, kat2b:4, chuk:4, tomm70a:4, selt:3, nlk:3, prkab2:3, hltf:3, riok3:3, arl8b:3, hipk1:2, ap3b1:2, wdr36:2, cdc14a:2, rb1:1, chek1:1, slc35b3:1, casp10:1, elovl7:1, prdm1:1, pik3r1:1, nek1:1, fubp3:1, csnk1g1:1, slc25a24:1,…	polr2b:19, cdk7:18, ncbp2:16, polr2e:16, polr2c:15, polr2a:14, polr2h:13, gtf2h1:12, polr2f:11, gtf2h2:10, polr2l:9, polr2j:9, ercc3:8, polr2g:7, mnat1:7, gtf2h3:6, polr2d:6, ac025647.1:6, ccnh:6, polr2i:5, ncbp1:4, supt4h1:3, gtf2h4:3, ercc2:2, gtf2f1:2, th1l:1, gtf2f2:1
up	184	22176	biocarta_hcmv_pathway	17	7972	0.00021139	0.0004498	0.0249912	2	chuk:7, tmpo:6, chek1:6, hipk1:5, nlk:5, prkab2:5, ddx3x:5, akt3:5, pik3r1:4, spag9:4, psmd7:3, rb1:3, csnk1g1:3, sptlc1:3, tgfbr1:3, polr1b:3, mapre2:2, ubr7:2, selt:2, ide:2, nek1:2, pabpc3:2, swap70:2, mef2c:2, cdc40:2, riok3:2, arl8b:2, cyb561d1:1, wwp1:1, ccdc6:1, c9orf72:1, ranbp2:1, casp10:1, samd8:1, mllt3:1, cdca7:1, alg10:1, cpeb4:1, rbm18:1, psme4:1, mier1:1, e2f5:1, kitlg:1, dmxl1:1, …	sp1:33, mapk1:22, mapk14:16, mapk3:9, rela:8, nfkb1:7, map2k1:6, rb1:6, map3k1:4, map2k2:3, pik3ca:3, akt1:3, pik3r1:2, map2k6:1, creb1:1, pik3cg:1, map2k3:1
up	184	22176	bcr_signaling_pathway	66	17939	0.00021468	0.096112	0.720621	2	chuk:22, pik3r1:21, ddx3x:15, akt3:12, nlk:11, tmpo:9, hipk1:9, polr1b:9, sptlc1:8, pabpc3:7, ikbkap:7, spag9:7, rb1:6, prkab2:6, tgfbr1:6, chek1:6, psmd7:5, osbpl8:5, fas:4, csnk1g1:4, arl8b:4, ubr7:3, ipo7:3, cdc40:3, selt:3, ide:3, swap70:3, trove2:3, riok3:3, chmp2b:2, nek1:2, tomm70a:2, vps41:2, usp25:2, mapre2:2, ranbp2:2, psme4:2, ddx21:2, tomm20:2, pard6b:1, wwp1:1, slc35b3:1, samd8:1, e2…	mapk1:22, mapk14:16, csnk2a1:14, elk1:12, pdpk1:9, mapk3:9, chuk:8, raf1:8, rela:8, nfkb1:7, map3k7:7, calm1:7, ikbkg:7, csk:7, ppp3cc:6, map2k1:6, rac1:6, calm3:6, syk:5, nfkbia:5, ikbkb:5, calm2:5, shc1:4, sos1:4, nfkbib:4, ppp3ca:4, map3k1:4, rasa1:4, mapk8:3, jun:3, camk2g:3, btk:3, akt1:3, pten:3, grb2:3, pik3ca:3, traf6:2, hras:2, pik3r1:2, ibtk:2, malt1:2, ets1:2, inpp5d:2, plcg2:1, bcl10:…
all	209	33104	kegg_05215_prostate_cancer	92	25008	0.00021721	0.0048324	0.108696	4	pik3r1:29, akt3:29, chuk:19, nlk:15, ppp2cb:13, cse1l:13, rb1:12, hipk1:12, actr2:11, ddx3x:11, tgfbr1:11, chek1:11, capza1:10, tmpo:9, prkab2:9, ugp2:9, spag9:9, polr1b:9, pabpc3:8, osbpl8:8, eif4b:7, e2f5:6, mef2c:6, sptlc1:6, tram1:6, psmd7:6, ranbp2:6, psme4:6, ikbkap:5, ccdc6:5, csnk1g1:5, bzw1:5, rab10:5, arl8b:5, wwp1:4, ipo7:4, fas:4, mapre2:4, hmgcr:4, rrm1:4, ide:4, shox2:4, cdc14a:4, d…	lef1:36, mapk1:30, hsp90aa2:27, hsp90ab1:23, cdk2:20, hsp90b1:19, gsk3b:18, kras:17, raf1:14, map2k1:11, crebbp:10, pdpk1:10, chuk:10, mapk3:10, rela:9, egfr:9, nfkb1:8, e2f1:8, ikbkg:8, ccne1:8, csde1:8, grb2:8, ar:8, atf4:7, tp53:7, foxo1:7, akt3:7, rb1:6, nfkb2:6, ccne2:6, braf:5, akt1:5, nfkbia:5, erbb2:5, ikbkb:5, sos1:5, ep300:4, map2k2:4, pik3ca:4, igf1r:4, araf:4, akt2:4, fgfr2:3, hras:3,…
up	184	22176	biocarta_g2_pathway	24	8348	0.00022012	0.135698	0.884191	1	chek1:13, tmpo:7, psme4:7, rb1:6, ranbp2:6, e2f5:6, ide:5, nbn:5, kat2b:4, chuk:4, hipk1:4, nlk:4, otud6b:4, cdc14a:4, ddx3x:4, cdca7:3, csnk1g1:3, pabpc3:3, ddx21:3, polr1b:3, psmd7:2, zc3hav1:2, ipo7:2, nek1:2, slc25a24:2, fas:2, akt3:2, sptlc1:2, tgfbr1:2, pard6b:1, ccdc6:1, ubr7:1, haus6:1, pot1:1, prkab2:1, rai14:1, hltf:1, ss18l1:1, asnsd1:1, cdc40:1, tomm20:1, riok3:1, arl8b:1, topors:1	prkdc:17, cdc2:17, plk1:14, ywhaq:13, ccnb1:10, wee1:9, atm:8, tp53:7, chek1:5, atr:5, ep300:4, chek2:4, mdm2:3, cdc25a:3, brca1:3, cdkn1a:2, cdc25c:2, ywhah:2, rps6ka1:1, cdc25b:1, cdc34:1
down	25	10928	biocarta_salmonella_pathway	13	6813	0.0002257	6.979e-05	0.0092915	1	actr2:10, capza1:7, rab10:6, tram1:6, ppt1:5, bzw1:4, ugp2:4, cse1l:4, rrm1:3, ostc:3, itgb1:2, ppp2cb:1, dek:1, pfn2:1, eif4b:1, bnip2:1, mthfd2:1, cks2:1	actr3:11, arpc2:11, arpc5:9, actr2:7, arpc3:7, arpc1b:5, cdc42:4, rac1:2, wasf1:2, arpc4:1, arpc1a:1, wasl:1
up	184	22176	reactome_hiv1_transcription_elongation	41	19986	0.00022788	1	1	0	ddx3x:16, polr1b:16, tmpo:15, ranbp2:13, ell2:13, ddx21:13, psmd7:12, psme4:12, e2f5:12, cdc40:11, sptlc1:11, cul4b:10, ercc8:10, pabpc3:9, asnsd1:8, ubr7:7, otud6b:7, taf13:6, ide:6, rb1:5, tomm70a:5, riok3:5, kat2b:4, chuk:4, ap3b1:4, nlk:4, hipk1:3, selt:3, prkab2:3, csnk1g1:3, hltf:3, nbn:3, arl8b:3, chek1:2, wdr36:2, cox15:2, cdc14a:2, tomm20:2, ccdc6:1, slc35b3:1, casp10:1, elovl7:1, cdca7:…	supt16h:20, polr2b:19, ssrp1:18, cdk7:18, ncbp2:16, polr2e:16, polr2c:15, polr2a:14, polr2h:13, gtf2h1:12, polr2f:11, gtf2h2:10, polr2j:9, polr2l:9, ercc3:8, polr2g:7, mnat1:7, gtf2h3:6, polr2d:6, ac025647.1:6, ccnh:6, tceb1:5, polr2i:5, ncbp1:4, cdk9:4, ell:4, supt4h1:3, gtf2h4:3, ercc2:2, gtf2f1:2, ccnt1:2, th1l:1, gtf2f2:1, tceb2:1
up	184	22176	reactome_extension_of_telomeres	28	17338	0.00023143	1	1	0	tmpo:19, cul4b:16, ercc8:16, chek1:13, ranbp2:13, psme4:13, e2f5:13, polr1b:13, nbn:11, cdc40:10, psmd7:9, ubr7:9, ide:9, ddx21:8, cdca7:7, pabpc3:7, sptlc1:6, plekhf2:6, ddx3x:5, asnsd1:5, otud6b:4, ap3b1:3, hltf:3, chuk:2, ino80d:2, fech:2, ipo7:2, tomm70a:2, slc25a24:2, cdc14a:2, tomm20:2, arl8b:2, rb1:1, ccdc6:1, hmgcr:1, selt:1, prdm1:1, nin:1, wdr36:1, zc3hav1:1, fubp3:1, cox15:1, ell2:1, s…	rpa1:23, rfc4:22, ruvbl1:22, ruvbl2:17, pold1:17, fen1:16, rfc2:15, rfc5:15, lig1:11, pole2:11, pole:10, pola2:10, dkc1:9, pcna:7, rfc1:7, rfc3:6, pold2:6, rpa3:5, pold3:4, rpa2:3, tert:3, pold4:3, nhp2:3, pola1:2, wrap53:1, prim1:1
up	184	22176	rac1_signaling_pathway	188	37765	0.00023304	0.85794	1	2	pik3r1:24, ddx3x:18, psme4:17, tmpo:16, pabpc3:16, mfsd1:13, ipo7:13, sptlc1:12, chuk:11, psmd7:11, ide:11, osbpl8:11, akt3:11, arl8b:11, rb1:10, pdlim5:10, ranbp2:10, riok3:10, ddx21:9, e2f5:8, prkab2:8, slc25a24:8, tgfbr1:8, hipk1:8, mapre2:8, selt:8, chmp2b:7, nlk:7, nbn:7, pard6b:6, cox15:6, chek1:6, csnk1g1:6, sgk3:6, polr1b:6, fubp3:5, plekhf2:5, swap70:5, spag9:5, epb41l4b:4, mef2c:4, ap3b…	actr2:24, mapk1:22, ppp1r12a:21, ruvbl2:17, mapk14:16, pak2:14, actr3:13, arpc5:13, arpc3:13, arpc2:12, iqgap1:12, nf1:10, cfl1:10, ctnna1:9, racgap1p:8, atf2:8, abi1:8, ccna2:8, cul3:7, atf3:7, stat5a:7, srf:6, rb1:6, stat3:6, rock2:6, cdc42:6, arpc1b:6, tiam1:6, rac1:6, rhoa:5, ect2:5, crk:5, arhgap5:5, arhgdib:5, abi2:5, map2k4:5, ep300:4, nme1:4, map3k1:4, sos1:4, pak1:4, h2afy:4, arhgdia:4, …
up	184	22176	regulation_of_rac1_activity	188	37765	0.00023304	0.85794	1	2	pik3r1:24, ddx3x:18, psme4:17, tmpo:16, pabpc3:16, mfsd1:13, ipo7:13, sptlc1:12, chuk:11, psmd7:11, ide:11, osbpl8:11, akt3:11, arl8b:11, rb1:10, pdlim5:10, ranbp2:10, riok3:10, ddx21:9, e2f5:8, prkab2:8, slc25a24:8, tgfbr1:8, hipk1:8, mapre2:8, selt:8, chmp2b:7, nlk:7, nbn:7, pard6b:6, cox15:6, chek1:6, csnk1g1:6, sgk3:6, polr1b:6, fubp3:5, plekhf2:5, swap70:5, spag9:5, epb41l4b:4, mef2c:4, ap3b…	actr2:24, mapk1:22, ppp1r12a:21, ruvbl2:17, mapk14:16, pak2:14, actr3:13, arpc5:13, arpc3:13, arpc2:12, iqgap1:12, nf1:10, cfl1:10, ctnna1:9, racgap1p:8, atf2:8, abi1:8, ccna2:8, cul3:7, atf3:7, stat5a:7, srf:6, rb1:6, stat3:6, rock2:6, cdc42:6, arpc1b:6, tiam1:6, rac1:6, rhoa:5, ect2:5, crk:5, arhgap5:5, arhgdib:5, abi2:5, map2k4:5, ep300:4, nme1:4, map3k1:4, sos1:4, pak1:4, h2afy:4, arhgdia:4, …
up	184	22176	regulation_of_rhoa_activity	188	37765	0.00023304	0.85794	1	2	pik3r1:24, ddx3x:18, psme4:17, tmpo:16, pabpc3:16, mfsd1:13, ipo7:13, sptlc1:12, chuk:11, psmd7:11, ide:11, osbpl8:11, akt3:11, arl8b:11, rb1:10, pdlim5:10, ranbp2:10, riok3:10, ddx21:9, e2f5:8, prkab2:8, slc25a24:8, tgfbr1:8, hipk1:8, mapre2:8, selt:8, chmp2b:7, nlk:7, nbn:7, pard6b:6, cox15:6, chek1:6, csnk1g1:6, sgk3:6, polr1b:6, fubp3:5, plekhf2:5, swap70:5, spag9:5, epb41l4b:4, mef2c:4, ap3b…	actr2:24, mapk1:22, ppp1r12a:21, ruvbl2:17, mapk14:16, pak2:14, actr3:13, arpc5:13, arpc3:13, arpc2:12, iqgap1:12, nf1:10, cfl1:10, ctnna1:9, racgap1p:8, atf2:8, abi1:8, ccna2:8, cul3:7, atf3:7, stat5a:7, srf:6, rb1:6, stat3:6, rock2:6, cdc42:6, arpc1b:6, tiam1:6, rac1:6, rhoa:5, ect2:5, crk:5, arhgap5:5, arhgdib:5, abi2:5, map2k4:5, ep300:4, nme1:4, map3k1:4, sos1:4, pak1:4, h2afy:4, arhgdia:4, …
up	184	22176	rhoa_signaling_pathway	188	37765	0.00023304	0.85794	1	2	pik3r1:24, ddx3x:18, psme4:17, tmpo:16, pabpc3:16, mfsd1:13, ipo7:13, sptlc1:12, chuk:11, psmd7:11, ide:11, osbpl8:11, akt3:11, arl8b:11, rb1:10, pdlim5:10, ranbp2:10, riok3:10, ddx21:9, e2f5:8, prkab2:8, slc25a24:8, tgfbr1:8, hipk1:8, mapre2:8, selt:8, chmp2b:7, nlk:7, nbn:7, pard6b:6, cox15:6, chek1:6, csnk1g1:6, sgk3:6, polr1b:6, fubp3:5, plekhf2:5, swap70:5, spag9:5, epb41l4b:4, mef2c:4, ap3b…	actr2:24, mapk1:22, ppp1r12a:21, ruvbl2:17, mapk14:16, pak2:14, actr3:13, arpc5:13, arpc3:13, arpc2:12, iqgap1:12, nf1:10, cfl1:10, ctnna1:9, racgap1p:8, atf2:8, abi1:8, ccna2:8, cul3:7, atf3:7, stat5a:7, srf:6, rb1:6, stat3:6, rock2:6, cdc42:6, arpc1b:6, tiam1:6, rac1:6, rhoa:5, ect2:5, crk:5, arhgap5:5, arhgdib:5, abi2:5, map2k4:5, ep300:4, nme1:4, map3k1:4, sos1:4, pak1:4, h2afy:4, arhgdia:4, …
all	209	33104	kegg_04115_p53_signaling_pathway	68	10787	0.00023603	0.14902	0.929206	2	rb1:13, chek1:13, cse1l:12, e2f5:9, rrm1:9, tmpo:8, anln:8, psme4:8, cks2:8, casp10:7, mthfd2:6, cdca7:5, eif4b:5, chuk:5, ranbp2:5, ide:5, akt3:5, actr2:4, dek:4, cdc14a:4, nek1:3, slc25a24:3, ddx3x:3, adh5:3, fas:3, hipk1:3, capza1:3, bzw1:3, nbn:3, ddx21:3, epb41l4b:2, ubr7:2, ppp2cb:2, pabpc3:2, ugp2:2, otud6b:2, asnsd1:2, cdc40:2, tgfbr1:2, kat2b:2, ccdc6:2, nlk:2, pik3r1:2, cul4b:2, polr1b:…	cdc2:23, rrm2:22, cdk2:20, ccnb2:15, ccnb1:14, chek1:11, atm:11, cdk4:8, casp3:8, ccne1:8, tp53:7, cycs:7, atr:7, chek2:6, ccne2:6, rfwd2:4, casp8:4, tsc2:4, ccng1:3, pten:3, mdm2:3, bax:3, casp9:3, perp:3, bid:2, tnfrsf10b:2, ddb2:2, cdkn1a:2, gtse1:2, ccnd1:2, rchy1:2, ccnd2:1, pmaip1:1, igfbp3:1, sfn:1, thbs1:1, igf1:1, bbc3:1, mdm4:1, ccnd3:1, ppm1d:1, tp73:1, fas:1, cdk6:1, rrm2b:1, ccng2:1,…
down	25	10928	hs_dna_replication_wp466_34997.txt	42	23510	0.00023971	1	1	0	cse1l:32, rrm1:29, anln:20, dek:15, mthfd2:14, cks2:14, actr2:13, capza1:9, ugp2:6, eif4b:4, rab10:4, tram1:4, psip1:4, adh5:3, ppp2cb:2, ppt1:1	mcm3:11, rfc4:10, mcm5:10, mcm6:9, rpa1:9, mcm7:9, mcm4:8, cdt1:8, rfc5:7, mcm2:7, orc6l:6, rfc2:6, pcna:6, ubc:5, rpa3:4, rfc3:4, pole2:4, cdc45l:4, cdk2:4, pola2:4, gmnn:4, orc5l:4, cdc7:4, dbf4:4, pold1:4, cdc6:3, orc2l:3, pole:3, pold2:2, orc4l:2, rps27ap11:2, prim1:2, orc3l:1, rfc1:1
all	209	33104	androgen-mediated_signaling	118	30520	0.00024112	0.50862	1	2	actr2:22, cse1l:22, chuk:19, ddx3x:18, rb1:16, tmpo:15, capza1:15, ddx21:14, psme4:13, pabpc3:12, eif4b:12, nlk:12, pik3r1:12, ugp2:11, ranbp2:11, ide:11, bzw1:11, arl8b:11, tram1:10, rrm1:10, sptlc1:9, rab10:9, tomm20:9, adh5:8, cdc40:8, dek:8, kat2b:8, psmd7:8, chek1:8, cks2:8, akt3:8, polr1b:8, e2f5:7, ppp2cb:7, tgfbr1:7, hipk1:7, selt:7, ubr7:6, zc3hav1:6, prkab2:6, mef2c:6, cdc14a:6, ostc:6,…	xrcc5:42, mapk1:30, ranbp9:29, hnrnpa1p2:28, hsp90aa2:27, prkdc:24, mapk14:22, smarcc1:19, gsk3b:18, ncoa4:16, ube2i:16, prdx1:15, pa2g4:14, raf1:14, smarca2:14, map2k1:11, crebbp:10, xrcc6:9, med1:9, gnb1:9, fkbp4:8, rac1:8, ar:8, srf:7, tcf4:7, foxo1:7, map2k4:7, sry:7, sirt1:7, ptk2:6, hdac1:6, egr1:6, src:6, ube3a:5, akt1:5, kat2b:5, dnaja1:5, smarce1:5, gnb2l1:4, pias1:4, pik3ca:4, rel:4, nc…
up	184	22176	hs_energy_metabolism_wp1541_38811.txt	47	9855	0.00024267	0.032354	0.378565	2	prkab2:9, nlk:8, hipk1:6, ddx21:6, tomm70a:5, ddx3x:5, sptlc1:5, ide:5, osbpl8:5, tmpo:4, e2f5:4, mef2c:4, tgfbr1:4, chuk:4, akt3:4, rb1:3, pabpc3:3, cox15:3, cdc40:3, kat2b:3, ell2:2, asnsd1:2, usp25:2, psmd7:2, chek1:2, selt:2, prdm1:2, csnk1g1:2, shox2:2, spag9:2, sgk3:2, polr1b:2, ndufa5:2, topors:2, slc35b3:1, ubr7:1, samd8:1, dmxl1:1, zc3hav1:1, ipo7:1, fubp3:1, plekhf2:1, tead1:1, mapre2:1…	mapk14:16, prmt1:15, gsk3b:15, nrf1:10, atf2:8, foxo1:7, foxo3:7, ppp3cc:6, prkaa1:6, sirt1:6, med1:6, ncoa1:4, ep300:4, ppp3ca:4, hdac1:4, prkab1:4, mybbp1a:4, prkag1:3, camk2g:3, prkab2:3, mef2a:2, prkag3:2, pprc1:2, sirt3:2, tfam:1, prkag2:1, mef2d:1, ppara:1, creb1:1, tfb2m:1, esrra:1, camk4:1
all	209	33104	cd40/cd40l_signaling	56	15830	0.00024645	0.086162	0.67801	2	chuk:21, ddx3x:18, akt3:12, polr1b:11, eif4b:10, spag9:10, pik3r1:9, capza1:8, ddx21:8, tmpo:7, cse1l:7, ppp2cb:6, tram1:6, chek1:6, actr2:5, pabpc3:5, ugp2:5, ikbkap:5, psmd7:5, ranbp2:5, nlk:5, rb1:4, ipo7:4, itgb1:4, fas:4, sptlc1:4, rrm1:4, csnk1g1:4, bzw1:4, nbn:4, trove2:4, arl8b:4, e2f5:3, tomm70a:3, bnip2:3, adh5:3, tgfbr1:3, hipk1:3, ccdc6:3, psme4:3, ide:3, ubqln1:3, ubr7:2, zc3hav1:2, …	ran:43, xpo1:39, ube2d3:25, myc:24, mapk14:22, atm:11, chuk:10, rela:9, nfkb1:8, stat5a:8, ikbkg:8, map2k4:7, arrb2:7, ripk2:6, src:6, nfkb2:6, mapk10:5, syk:5, akt1:5, map3k14:5, map3k1:5, nfkbia:5, ikbkb:5, rel:4, prkca:4, jak3:4, pik3ca:4, tnfrsf1a:3, jun:3, malt1:3, lck:3, cyld:3, traf2:3, traf6:2, relb:2, mapk11:2, pik3r1:2, cd40lg:2, cblb:2, cd40:1, tnfaip3:1, traf1:1, bcl2l1:1, bcl10:1, bt…
up	184	22176	kegg_05210_colorectal_cancer	84	23554	0.00024816	0.00116628	0.0428738	4	pik3r1:23, tgfbr1:19, akt3:15, nlk:13, rb1:11, chuk:10, e2f5:8, chek1:8, sptlc1:7, hipk1:7, mapre2:7, ranbp2:6, psme4:6, tmpo:5, ubr7:5, cdc40:5, csnk1g1:5, nbn:5, osbpl8:5, arl8b:5, wwp1:4, mfsd1:4, prkab2:4, cox15:4, mef2c:4, ddx3x:4, psmd7:4, ddx21:4, riok3:4, polr1b:4, rhobtb3:3, ipo7:3, pabpc3:3, senp2:3, asnsd1:3, selt:3, kitlg:3, cul4b:3, nin:3, ide:3, akap11:3, cps1:3, cdc14a:3, fzd3:3, e…	lef1:29, mapk1:22, myc:19, msh6:15, gsk3b:15, msh2:14, kras:12, egfr:9, mapk3:9, raf1:8, tp53:7, mlh1:7, akt3:7, smad2:6, map2k1:6, rac1:6, dvl2:5, cycs:5, braf:5, smad3:5, rhoa:5, apc:5, smad4:5, igf1r:4, mapk10:4, sos1:4, tgfbr2:4, mapk9:4, mapk8:3, akt1:3, msh3:3, casp9:3, pdgfra:3, pik3ca:3, met:3, araf:3, sos2:3, akt2:3, jun:3, grb2:3, ctnnb1:2, pik3cd:2, pik3cb:2, casp3:2, tcf7l2:2, tgfbr1:…
all	209	33104	reactome_transport_of_mature_mrna_derived_from_an_intron_containing_transcript	51	27864	0.00024843	0.064748	0.582023	2	ranbp2:36, cse1l:36, rrm1:29, cdc40:27, ddx3x:24, psme4:24, e2f5:21, actr2:17, pabpc3:17, dek:17, capza1:17, bzw1:15, tmpo:14, ubr7:13, sptlc1:13, ddx21:13, tram1:12, cks2:11, ipo7:10, senp2:10, psmd7:10, rab10:10, ugp2:9, ide:9, polr1b:9, anln:7, fubp3:6, mthfd2:6, tomm20:6, cox15:5, asnsd1:5, selt:5, osbpl8:5, ostc:5, riok3:5, arl8b:5, psip1:4, otud6b:4, eif4b:4, adh5:4, hipk1:4, tomm70a:3, slc…	sfrs1:32, nup98:27, sfrs7:27, nup54:25, nup153:24, ncbp2:23, sfrs3:23, ranbp2:22, sfrs2:20, srrm1:16, nup93:16, seh1l:15, thoc4:15, sfrs6:14, cdc40:14, nup85:14, eif4e:13, nup37:12, nup107:12, sfrs9:12, pom121:10, u2af2:10, nxf1:10, nup88:9, nup133:9, nup160:9, u2af1:8, magoh:8, nup43:8, nup205:8, nup155:7, tpr:7, ncbp1:7, nup210:7, nup50:7, dhx38:6, nup35:6, rnps1:6, sfrs11:6, rbm8a:5, aaas:4, n…
up	184	22176	reactome_downstream_tcr_signaling	43	6757	0.00024989	0.023636	0.311313	2	akt3:12, chuk:10, pik3r1:9, ddx3x:8, spag9:5, ikbkap:5, polr1b:5, hipk1:3, nlk:3, prkab2:3, fas:3, trove2:3, tmpo:2, psmd7:2, rb1:2, ranbp2:2, chmp2b:2, selt:2, swap70:2, usp25:1, ap3b1:1, chek1:1, il15:1, ubr7:1, hmgcr:1, casp10:1, fech:1, psme4:1, cul4b:1, ide:1, ipo7:1, pabpc3:1, nbn:1, osbpl8:1, senp2:1, ddx21:1, fnbp1l:1, slc30a5:1, sptlc1:1, tomm20:1, vta1:1, tgfbr1:1, sgk3:1, riok3:1, topo…	ube2n:11, pdpk1:9, chuk:8, rela:8, nfkb1:7, map3k7:7, ikbkg:7, ripk2:6, map3k7ip2:6, nfkbia:5, ikbkb:5, pten:3, lck:3, cd4:3, pik3ca:3, prkcq:3, malt1:2, traf6:2, inpp5d:2, pik3cb:2, pik3r1:2, pik3r2:2, hla-doa:1, bcl10:1, hla-dma:1
all	209	33104	hs_apoptosis_wp254_39385.txt	83	10851	0.00025257	0.0025194	0.0678173	4	casp10:19, akt3:16, chuk:15, rb1:12, ddx3x:10, fas:9, tmpo:7, eif4b:7, spag9:7, polr1b:7, capza1:5, chek1:5, pik3r1:5, ddx21:5, actr2:4, ikbkap:4, tram1:4, cse1l:4, psip1:3, ccdc6:3, rrm1:3, trove2:3, bag4:3, cdca7:2, mfsd1:2, ipo7:2, ppp2cb:2, pabpc3:2, ugp2:2, bnip2:2, mapre2:2, ranbp2:2, nlk:2, cks2:2, ide:2, bzw1:2, cdc14a:2, rfx3:2, tomm20:2, riok3:2, epb41l4b:1, wwp1:1, rhobtb3:1, znf654:1,…	myc:24, chuk:10, rela:9, nfkb1:8, casp3:8, ikbkg:8, tp53:7, cycs:7, mcl1:7, map2k4:7, birc5:6, hells:6, mapk10:5, casp2:5, nfkbib:5, akt1:5, map3k1:5, nfkbia:5, irf7:5, ikbkb:5, irf1:5, igf1r:4, casp8:4, casp7:4, ripk1:4, faslg:3, tnfrsf1a:3, jun:3, casp10:3, nfkbie:3, mdm2:3, bax:3, casp9:3, traf2:3, bid:2, fadd:2, tnfrsf10b:2, cflar:2, pik3r1:2, casp6:2, bcl2:2, tradd:2, bcl2l2:2, tnfsf10:2, bn…
all	209	33104	reactome_vif_mediated_degradation_of_apobec3g	47	29289	0.00025801	0.48706	1	1	psmd7:43, psme4:43, cse1l:33, capza1:31, ranbp2:27, bzw1:25, ubqln1:25, actr2:24, pabpc3:21, rab10:21, ide:19, tram1:19, rrm1:18, sptlc1:18, ugp2:16, asnsd1:13, selt:12, arl8b:12, ubr7:10, e2f5:10, tomm70a:9, ddx21:9, cdc40:9, cox15:8, cks2:7, adh5:6, polr1b:6, dek:5, tmpo:5, ostc:5, plekhf2:5, riok3:5, ap3b1:4, chmp2b:4, cul4b:4, nbn:4, slc25a24:3, eif4b:3, bnip2:3, ddx3x:3, tomm20:3, chuk:2, hi…	psma1:29, psmd11:27, psma4:26, psma2:25, psmd14:24, psma6:23, psmc6:22, psma5:22, psmd13:19, psma3:19, psmc2:18, psme3:17, psmd6:17, cul5:17, psmc3:16, psmd10:15, psmb3:15, psmb1:15, psmb7:14, psmc5:14, psmc4:13, psmd8:12, psmd1:12, psmd2:12, psmb4:12, rbx1:12, psmd7:11, psmd5:11, psmc1:10, ubb:8, tceb1:8, psmd9:8, psmd3:8, psmd4:7, psmd12:7, psmb2:5, psme2:4, psmb6:4, psmb5:4, psmb8:3, psmf1:3, …
up	184	22176	reactome_polymerase_switching	14	7205	0.00026611	1	1	0	tmpo:10, cul4b:10, ercc8:10, nbn:8, chek1:7, ranbp2:7, e2f5:6, psme4:5, cdc40:5, polr1b:5, psmd7:4, ubr7:4, plekhf2:4, ide:4, cdca7:3, asnsd1:3, hltf:2, otud6b:2, ddx3x:2, ddx21:2, sptlc1:2, arl8b:2, pabpc3:1, cox15:1, ap3b1:1, rb1:1, cdc14a:1, fech:1, prdm1:1, zc3hav1:1	rfc4:22, pold1:17, rfc2:15, rfc5:15, pola2:10, pcna:7, rfc1:7, rfc3:6, pold2:6, pold3:4, pold4:3, pola1:2, prim1:1
all	209	33104	biocarta_g2_pathway	24	8348	0.00028584	0.171938	1	1	chek1:13, cse1l:10, tmpo:7, rrm1:7, psme4:7, cks2:7, rb1:6, ranbp2:6, e2f5:6, eif4b:6, ide:5, anln:5, nbn:5, kat2b:4, chuk:4, hipk1:4, mthfd2:4, nlk:4, otud6b:4, cdc14a:4, ddx3x:4, dek:3, capza1:3, cdca7:3, pabpc3:3, csnk1g1:3, ddx21:3, polr1b:3, actr2:2, psmd7:2, zc3hav1:2, ipo7:2, nek1:2, bzw1:2, slc25a24:2, fas:2, akt3:2, sptlc1:2, tgfbr1:2, pard6b:1, ccdc6:1, ubr7:1, haus6:1, pot1:1, psip1:1,…	prkdc:24, cdc2:23, ywhaq:21, plk1:19, ccnb1:14, chek1:11, wee1:11, atm:11, tp53:7, atr:7, cdc25a:7, chek2:6, ywhah:4, ep300:4, mdm2:3, cdc25c:3, brca1:3, cdkn1a:2, rps6ka1:2, cdc34:2, cdc25b:1
all	209	33104	tcr_signaling_in_na__xef_ve_cd4__t_cells	126	29653	0.0002906	0.57004	1	2	chuk:33, pik3r1:30, ddx3x:26, actr2:22, capza1:20, eif4b:15, akt3:15, ppp2cb:14, tmpo:13, fas:13, cse1l:13, itgb1:12, tram1:12, nlk:12, polr1b:12, hipk1:11, spag9:11, rb1:10, ugp2:10, prkab2:9, pabpc3:9, sptlc1:9, ikbkap:8, tgfbr1:8, chek1:8, ranbp2:8, osbpl8:8, ddx21:8, arl8b:8, psmd7:7, zc3hav1:6, adh5:6, csnk1g1:6, riok3:6, chmp2b:5, ipo7:5, bnip2:5, mapre2:5, psme4:5, cul4b:5, rab10:5, ubr7:4…	ran:43, xpo1:39, mapk1:30, ube2d3:25, mapk14:22, elk1:15, raf1:14, csk:12, map2k1:11, atm:11, nck1:10, map3k7:10, pdpk1:10, calm1:10, chuk:10, cdc42:10, ptpn11:9, rela:9, fyn:9, prkaca:9, calm3:9, calm2:9, flna:8, nfkb1:8, rap1a:8, ikbkg:8, grb2:8, shc1:7, arrb2:7, crk:7, prkcb:7, map2k4:7, nfkb2:6, ripk2:6, src:6, syk:5, braf:5, akt1:5, map3k14:5, map3k1:5, nfkbia:5, ikbkb:5, sos1:5, cd4:4, prkc…
all	209	33104	reactome_autodegradation_of_cdh1_by_cdh1_apc	57	31783	0.00029294	0.61638	1	1	psmd7:43, psme4:43, cse1l:37, capza1:29, ranbp2:29, actr2:28, bzw1:26, ubqln1:25, rrm1:24, ide:22, pabpc3:21, tram1:18, rab10:18, sptlc1:17, ugp2:15, ubr7:13, e2f5:13, ddx21:13, asnsd1:12, cdc40:12, selt:11, cks2:11, arl8b:11, tmpo:9, tomm70a:9, cox15:9, dek:8, adh5:7, riok3:7, ddx3x:6, polr1b:6, ostc:5, chmp2b:4, slc25a24:4, plekhf2:4, ap3b1:4, nbn:4, bnip2:3, ell2:3, hipk1:3, ppt1:3, osbpl8:3, …	psma1:29, psmd11:27, psma4:26, psma2:25, psmd14:24, psma6:23, psmc6:22, psma5:22, psmd13:19, psma3:19, psmc2:18, anapc5:17, psme3:17, psmd6:17, psmc3:16, psmd10:15, psmb3:15, psmb1:15, psmb7:14, psmc5:14, psmc4:13, psmd8:12, psmd1:12, psmd2:12, psmb4:12, psmd7:11, psmd5:11, cdc16:11, psmc1:10, cdc23:9, anapc10p:9, ubb:8, anapc2:8, psmd9:8, psmd3:8, cdc27:7, psmd4:7, anapc1:7, psmd12:7, ube2c:6, p…
all	209	33104	rac1_signaling_pathway	188	37765	0.00030135	0.48018	1	3	actr2:37, capza1:27, pik3r1:24, ddx3x:18, psme4:17, cse1l:17, tram1:17, tmpo:16, pabpc3:16, eif4b:14, mfsd1:13, ipo7:13, bzw1:13, itgb1:12, sptlc1:12, rab10:12, psmd7:11, osbpl8:11, arl8b:11, chuk:11, ide:11, akt3:11, rb1:10, ugp2:10, rrm1:10, pdlim5:10, ranbp2:10, riok3:10, ppp2cb:9, ddx21:9, e2f5:8, prkab2:8, slc25a24:8, tgfbr1:8, hipk1:8, mapre2:8, selt:8, cks2:8, bnip2:7, nlk:7, chmp2b:7, ppt…	actr2:31, mapk1:30, ppp1r12a:29, actr3:24, arpc2:23, ruvbl2:23, arpc5:22, mapk14:22, pak2:22, iqgap1:21, arpc3:20, ctnna1:17, cfl1:17, abi1:15, ccna2:14, racgap1p:14, rhoa:13, arpc1b:11, cul3:11, cdc42:10, nf1:10, stat3:10, ect2:9, atf3:8, nme1:8, rock2:8, atf2:8, h2afy:8, stat5a:8, arhgap17:8, rac1:8, crk:7, arhgdib:7, map2k4:7, srf:7, rb1:6, msn:6, arhgdia:6, tiam1:6, map3k1:5, arhgef6:5, arhga…
all	209	33104	regulation_of_rac1_activity	188	37765	0.00030135	0.48018	1	3	actr2:37, capza1:27, pik3r1:24, ddx3x:18, psme4:17, cse1l:17, tram1:17, tmpo:16, pabpc3:16, eif4b:14, mfsd1:13, ipo7:13, bzw1:13, itgb1:12, sptlc1:12, rab10:12, psmd7:11, osbpl8:11, arl8b:11, chuk:11, ide:11, akt3:11, rb1:10, ugp2:10, rrm1:10, pdlim5:10, ranbp2:10, riok3:10, ppp2cb:9, ddx21:9, e2f5:8, prkab2:8, slc25a24:8, tgfbr1:8, hipk1:8, mapre2:8, selt:8, cks2:8, bnip2:7, nlk:7, chmp2b:7, ppt…	actr2:31, mapk1:30, ppp1r12a:29, actr3:24, arpc2:23, ruvbl2:23, arpc5:22, mapk14:22, pak2:22, iqgap1:21, arpc3:20, ctnna1:17, cfl1:17, abi1:15, ccna2:14, racgap1p:14, rhoa:13, arpc1b:11, cul3:11, cdc42:10, nf1:10, stat3:10, ect2:9, atf3:8, nme1:8, rock2:8, atf2:8, h2afy:8, stat5a:8, arhgap17:8, rac1:8, crk:7, arhgdib:7, map2k4:7, srf:7, rb1:6, msn:6, arhgdia:6, tiam1:6, map3k1:5, arhgef6:5, arhga…
all	209	33104	regulation_of_rhoa_activity	188	37765	0.00030135	0.48018	1	3	actr2:37, capza1:27, pik3r1:24, ddx3x:18, psme4:17, cse1l:17, tram1:17, tmpo:16, pabpc3:16, eif4b:14, mfsd1:13, ipo7:13, bzw1:13, itgb1:12, sptlc1:12, rab10:12, psmd7:11, osbpl8:11, arl8b:11, chuk:11, ide:11, akt3:11, rb1:10, ugp2:10, rrm1:10, pdlim5:10, ranbp2:10, riok3:10, ppp2cb:9, ddx21:9, e2f5:8, prkab2:8, slc25a24:8, tgfbr1:8, hipk1:8, mapre2:8, selt:8, cks2:8, bnip2:7, nlk:7, chmp2b:7, ppt…	actr2:31, mapk1:30, ppp1r12a:29, actr3:24, arpc2:23, ruvbl2:23, arpc5:22, mapk14:22, pak2:22, iqgap1:21, arpc3:20, ctnna1:17, cfl1:17, abi1:15, ccna2:14, racgap1p:14, rhoa:13, arpc1b:11, cul3:11, cdc42:10, nf1:10, stat3:10, ect2:9, atf3:8, nme1:8, rock2:8, atf2:8, h2afy:8, stat5a:8, arhgap17:8, rac1:8, crk:7, arhgdib:7, map2k4:7, srf:7, rb1:6, msn:6, arhgdia:6, tiam1:6, map3k1:5, arhgef6:5, arhga…
all	209	33104	rhoa_signaling_pathway	188	37765	0.00030135	0.48018	1	3	actr2:37, capza1:27, pik3r1:24, ddx3x:18, psme4:17, cse1l:17, tram1:17, tmpo:16, pabpc3:16, eif4b:14, mfsd1:13, ipo7:13, bzw1:13, itgb1:12, sptlc1:12, rab10:12, psmd7:11, osbpl8:11, arl8b:11, chuk:11, ide:11, akt3:11, rb1:10, ugp2:10, rrm1:10, pdlim5:10, ranbp2:10, riok3:10, ppp2cb:9, ddx21:9, e2f5:8, prkab2:8, slc25a24:8, tgfbr1:8, hipk1:8, mapre2:8, selt:8, cks2:8, bnip2:7, nlk:7, chmp2b:7, ppt…	actr2:31, mapk1:30, ppp1r12a:29, actr3:24, arpc2:23, ruvbl2:23, arpc5:22, mapk14:22, pak2:22, iqgap1:21, arpc3:20, ctnna1:17, cfl1:17, abi1:15, ccna2:14, racgap1p:14, rhoa:13, arpc1b:11, cul3:11, cdc42:10, nf1:10, stat3:10, ect2:9, atf3:8, nme1:8, rock2:8, atf2:8, h2afy:8, stat5a:8, arhgap17:8, rac1:8, crk:7, arhgdib:7, map2k4:7, srf:7, rb1:6, msn:6, arhgdia:6, tiam1:6, map3k1:5, arhgef6:5, arhga…
all	209	33104	il12-mediated_signaling_events	106	20951	0.00030442	0.41564	1	2	chuk:21, ddx3x:18, pik3r1:16, nlk:12, capza1:11, polr1b:11, tram1:10, akt3:10, eif4b:9, spag9:9, actr2:8, hipk1:8, ddx21:8, rb1:7, itgb1:7, ppp2cb:7, fas:7, psmd7:7, bzw1:7, nbn:7, riok3:7, tmpo:6, prkab2:6, pabpc3:6, csnk1g1:6, shox2:6, cse1l:6, e2f5:5, ugp2:5, mef2c:5, sptlc1:5, ikbkap:5, tgfbr1:5, chek1:5, ranbp2:5, ppt1:5, psme4:5, trove2:5, arl8b:5, tomm70a:4, selt:4, osbpl8:4, rab10:4, chmp…	ran:43, xpo1:39, ube2d3:25, rab7a:22, mapk14:22, stat1:19, jak1:13, atm:11, crebbp:10, stat3:10, chuk:10, stat6:9, rela:9, nfkb1:8, ikbkg:8, atf2:8, stat5a:8, arrb2:7, jak2:7, stat4:7, nfkb2:6, ripk2:6, src:6, syk:5, map3k14:5, tyk2:5, nfkbia:5, ikbkb:5, pias2:5, irf1:5, cd4:4, prkca:4, pik3ca:4, rel:4, mapk9:4, faslg:3, tnfrsf1a:3, lck:3, cyld:3, jun:3, malt1:3, traf6:2, relb:2, gata3:2, socs1:2…
down	25	10928	kegg_00670_one_carbon_pool_by_folate	18	3934	0.00030983	0.00022514	0.0172637	1	mthfd2:14, cse1l:5, capza1:3, cks2:3, rrm1:3, dek:2, ugp2:2, ostc:1, actr2:1, tmem66:1, tram1:1, eif4b:1, adh5:1, anln:1	tyms:7, mthfd1:7, gart:6, shmt2:4, atic:3, mthfd2:3, mthfr:1, mtfmt:1, ftcd:1, shmt1:1, mthfd1l:1, mthfs:1, mthfd2l:1, aldh1l1:1, amt:1
up	184	22176	role_of_calcineurin-dependent_nfat_signaling_in_lymphocytes	84	22376	0.00032232	1	1	0	chuk:17, ddx3x:16, tmpo:13, pabpc3:9, psmd7:9, nlk:9, ide:9, akt3:9, rb1:8, mef2c:8, ranbp2:8, psme4:8, zc3hav1:7, prkab2:7, tgfbr1:7, hipk1:7, chek1:7, arl8b:7, ipo7:6, fas:6, sptlc1:6, csnk1g1:6, polr1b:6, ubr7:5, pik3r1:5, shox2:5, ddx21:5, e2f5:4, spag9:4, c9orf72:3, cdca7:3, fubp3:3, cox15:3, senp2:3, cdc40:3, ccdc6:3, ralgps2:3, mapre2:3, wwp1:2, chmp2b:2, nek1:2, ate1:2, tomm70a:2, kat2b:2…	xpo1:28, ran:24, csnk1a1:21, kpna2:16, mapk14:16, kpnb1:15, gsk3b:15, csnk2a1:14, ywhaq:13, crebbp:9, mapk3:9, prkaca:8, e2f1:7, calm1:7, ywhae:6, cdk4:6, egr1:6, calm3:6, prkcd:5, maf:5, calm2:5, mapk9:4, map3k1:4, map3k8:4, faslg:3, mapk8:3, jun:3, nup214:3, prkcz:3, tle4:3, prkcq:3, rcan2:2, egr2:2, egr3:2, cd40lg:2, ifng:2, rcan1:2, gata3:2, casp3:2, crem:2, junb:1, nfatc2:1, ptgs2:1, bcl2l1:…
up	184	22176	kegg_05216_thyroid_cancer	31	10072	0.0003355	0.21572	1	1	nlk:9, pik3r1:7, tgfbr1:6, chuk:5, hipk1:5, osbpl8:5, rb1:4, prkab2:4, ccdc6:4, mef2c:3, ddx3x:3, chek1:3, ranbp2:3, selt:3, psme4:3, csnk1g1:3, cdc14a:3, ddx21:3, tmpo:2, wwp1:2, rhobtb3:2, ubr7:2, dmxl1:2, ipo7:2, nek1:2, pabpc3:2, psmd7:2, mapre2:2, nbn:2, shox2:2, rfx3:2, akt3:2, riok3:2, arl8b:2, polr1b:2, epb41l4b:1, klf3:1, e2f5:1, mfsd1:1, zc3hav1:1, slc25a24:1, cox15:1, c6orf211:1, trim2…	lef1:29, mapk1:22, myc:19, kras:12, mapk3:9, ncoa4:8, tp53:7, tpr:7, map2k1:6, braf:5, ret:4, csde1:4, map2k2:3, ntrk1:3, nras:2, ctnnb1:2, hras:2, tcf7l2:2, ccnd1:2, tcf7l1:1, tcf7:1, tfg:1, cdh1:1, pax8:1
up	184	22176	biocarta_alk_pathway	37	4580	0.00033622	0.0134736	0.219771	2	tgfbr1:8, nlk:7, chuk:3, hipk1:3, prkab2:3, nbn:3, kat2b:2, tead1:2, mapre2:2, akap11:2, zc3hav1:2, ercc8:2, senp2:2, ddx3x:2, fzd3:2, usp25:1, tmpo:1, rb1:1, f2rl1:1, chek1:1, ranbp2:1, samd8:1, cpeb4:1, e2f5:1, pik3r1:1, kitlg:1, dmxl1:1, nin:1, cul4b:1, pqlc3:1, mfsd1:1, ide:1, slc35a1:1, csnk1g1:1, cox15:1, hltf:1, osbpl8:1, shox2:1, mef2c:1, slc30a5:1, akt3:1, tnfrsf19:1, vps41:1, ikbkap:1, …	gsk3b:15, atf2:8, map3k7:7, rfc1:7, gata4:6, apc:5, smad4:5, tgfbr2:4, acvr1:3, ctnnb1:2, dvl1:2, bmpr1a:2, tgfbr1:2, axin1:2, tgfb1:1, smad5:1, tgfb2:1, hnf1a:1, tgfbr3:1, tgfb3:1, wnt1:1, smad1:1
down	25	10928	reactome_regulation_of_glucokinase_by_glucokinase_regulatory_protein	29	12633	0.00033874	1	1	0	cse1l:20, rrm1:17, capza1:8, bzw1:7, actr2:7, dek:6, ugp2:6, anln:6, mthfd2:5, cks2:5, tram1:4, rab10:3, eif4b:2, psip1:2, ubqln1:1, adh5:1, itgb1:1	nup98:11, nup54:10, nup153:9, ranbp2:7, nup37:7, nup93:6, nup85:6, nup107:5, nup160:5, seh1l:5, nup155:4, nup43:4, nup88:3, nup205:3, nup133:3, nup50:3, aaas:2, pom121:2, nup35:2, rae1:2, gck:1, nup210:1
all	209	33104	kegg_04722_neurotrophin_signaling_pathway	121	28673	0.00034588	0.53198	1	2	pik3r1:33, chuk:30, akt3:27, actr2:23, ppp2cb:21, nlk:21, capza1:20, ddx3x:19, cse1l:17, eif4b:14, ugp2:13, hipk1:13, prkab2:12, sptlc1:12, tgfbr1:10, tmpo:9, chek1:9, tram1:8, ranbp2:8, csnk1g1:8, arl8b:8, rb1:7, pabpc3:7, adh5:7, psmd7:7, osbpl8:7, rab10:7, spag9:7, riok3:7, mfsd1:6, itgb1:6, mef2c:6, ikbkap:6, psme4:6, ide:6, polr1b:6, ipo7:5, fas:5, mapre2:5, ddx21:5, chmp2b:4, selt:4, kitlg:…	mapk1:30, ywhaz:28, mapk14:22, ywhaq:21, gsk3b:18, kras:17, raf1:14, rhoa:13, csk:12, rap1b:12, ywhae:12, map2k1:11, calm1:10, cdc42:10, mapk3:10, ptpn11:9, ywhab:9, rela:9, kidins220:9, nfkb1:8, rap1a:8, camk2d:8, rac1:8, grb2:8, shc1:7, atf4:7, crk:7, tp53:7, foxo3:7, arhgdib:7, akt3:7, camk2a:7, map3k3:6, ripk2:6, arhgdia:6, prkcd:6, braf:5, nfkbib:5, akt1:5, map3k1:5, nfkbia:5, ikbkb:5, mapk1…
down	25	10928	reactome_metabolism_of_rna	96	50604	0.00034773	0.036438	0.41197	1	cse1l:59, rrm1:44, capza1:34, actr2:27, bzw1:23, rab10:20, cks2:20, dek:18, eif4b:17, tram1:17, anln:15, ugp2:12, mthfd2:12, adh5:7, ostc:7, ubqln1:4, psip1:3, ppp2cb:2, tmem66:1, bnip2:1, itgb1:1	eif4a2:14, eif4a1:13, snrpf:12, nup98:11, clns1a:11, pabpcp5:10, cnot8:10, lsm5:10, exosc9:10, ac106037.2:10, nup54:10, nup153:9, snrpd3:9, lsm4:8, eif4g1:8, snrpg:8, ncbp2:7, nup37:7, lsm3:7, ranbp2:7, rqcd1:7, nup93:6, snrpd2:6, lsm6:6, snrpb:6, cnot1:6, nup85:6, dcps:5, wdr77:5, nup160:5, nup107:5, prmt5:5, seh1l:5, nup155:4, exosc7:4, eif4e:4, cnot2:4, nup43:4, exosc3:4, paip1:3, ncbp1:3, nup…
up	184	22176	hs_apoptosis_modulation_by_hsp70_wp384_38948.txt	19	3956	0.00035034	0.08507	0.671562	1	casp10:11, chuk:6, rb1:6, ddx3x:5, fas:4, tmpo:3, abhd10:3, akt3:3, bag4:3, pabpc3:2, cox15:2, slc25a24:1, ap3b1:1, swap70:1, psmd7:1, chek1:1, mbnl3:1, mapre2:1, cdca7:1, slc30a5:1, fech:1, nlk:1, cdc40:1, sptlc1:1, spag9:1, znf365:1, mfsd1:1, ide:1, tomm20:1, sgk3:1, polr1b:1, ndufa5:1	aifm1:8, nfkb1:7, hspa1a:6, casp2:5, hspa1b:5, cycs:5, mapk10:4, map3k1:4, casp7:4, casp8:4, tnfrsf1a:3, casp9:3, ripk1:3, fadd:2, casp3:2, casp6:2, bid:1, fas:1
all	209	33104	reactome_processing_of_capped_intron_containing_pre_mrna	138	93319	0.00036293	0.66138	1	2	cse1l:96, ddx3x:90, cdc40:86, ranbp2:76, rrm1:75, psme4:66, pabpc3:64, ddx21:62, capza1:61, actr2:59, tmpo:53, e2f5:53, bzw1:47, tram1:46, psmd7:43, polr1b:43, sptlc1:42, dek:37, rab10:37, cks2:36, eif4b:34, ide:32, ubr7:31, chuk:24, tomm20:24, ipo7:21, ostc:21, ugp2:19, asnsd1:18, fubp3:15, ell2:15, selt:15, riok3:15, anln:14, mthfd2:13, osbpl8:12, zc3hav1:11, cox15:11, senp2:11, adh5:10, nbn:10…	hnrnpu:37, sf3b1:36, sfrs1:32, hnrnpm:28, hnrnpf:28, hnrnpa1p2:28, ac106037.2:28, papola:27, sfrs7:27, nup98:27, hnrnpa2b1:26, hnrnpr:26, ac008073.1:26, nup54:25, polr2b:25, snrpf:24, hnrnpc:24, snrpa1:24, nup153:24, ncbp2:23, sfrs3:23, fus:23, sf3b3:23, smc1a:23, snrpd3:23, snrpb2:22, ranbp2:22, polr2e:22, hnrnpd:21, hnrnpk:21, hnrnph1:20, sfrs2:20, ptbp1:20, polr2c:19, snrpg:19, eftud2:19, cpsf…
up	184	22176	hs_mismatch_repair_wp531_36296.txt	9	6382	0.0003639	1	1	0	nbn:7, chek1:7, ranbp2:7, cul4b:7, psme4:6, tmpo:5, ubr7:5, asnsd1:5, e2f5:5, ercc8:5, polr1b:5, cdc40:4, ap3b1:3, hltf:3, psmd7:3, sptlc1:3, pabpc3:2, ddx3x:2, cdca7:2, plekhf2:2, ide:2, riok3:2, chuk:1, cox15:1, cdc14a:1, ddx21:1, elovl7:1, selt:1, fech:1, prdm1:1, tomm20:1, zc3hav1:1, fubp3:1	rpa1:23, pold1:17, msh6:15, msh2:14, lig1:11, pcna:7, rfc1:7, mlh1:7, exo1:2
all	209	33104	arf6_signaling_events	246	52725	0.00037557	0.81344	1	3	pik3r1:50, actr2:44, capza1:40, eif4b:30, cse1l:29, tram1:29, chuk:29, sptlc1:25, ddx3x:22, itgb1:21, pabpc3:21, akt3:21, ugp2:20, tmpo:20, bzw1:19, ranbp2:18, ide:16, ppp2cb:15, riok3:15, nlk:14, psme4:13, rab10:13, tgfbr1:13, hipk1:13, prkab2:12, ipo7:11, psmd7:11, rrm1:11, fas:10, pdlim5:10, mapre2:10, polr1b:10, osbpl8:9, arl8b:9, wwp1:9, chmp2b:9, selt:9, csnk1g1:9, cox15:8, adh5:8, ap3b1:8,…	sp1:44, mapk1:30, kpnb1:26, kpna2:24, mapk14:22, arf1:21, iqgap1:21, cltc:19, stat1:19, gsk3b:18, ctnna1:17, copa:17, ppp1cc:16, abi1:15, rab11a:15, eif2a:15, uso1:14, clta:14, rhoa:13, jak1:13, ywhae:12, arf6:12, rap1b:12, myb:11, pdpk1:10, calm1:10, cdc42:10, nck1:10, crebbp:10, stat3:10, ptpn11:9, calm2:9, gga3:9, cttn:9, dlg1:9, stat6:9, egfr:9, calm3:9, jup:8, grb2:8, acap2:8, nme1:8, stat5a…
all	209	33104	arf6_trafficking_events	246	52725	0.00037557	0.81344	1	3	pik3r1:50, actr2:44, capza1:40, eif4b:30, cse1l:29, tram1:29, chuk:29, sptlc1:25, ddx3x:22, itgb1:21, pabpc3:21, akt3:21, ugp2:20, tmpo:20, bzw1:19, ranbp2:18, ide:16, ppp2cb:15, riok3:15, nlk:14, psme4:13, rab10:13, tgfbr1:13, hipk1:13, prkab2:12, ipo7:11, psmd7:11, rrm1:11, fas:10, pdlim5:10, mapre2:10, polr1b:10, osbpl8:9, arl8b:9, wwp1:9, chmp2b:9, selt:9, csnk1g1:9, cox15:8, adh5:8, ap3b1:8,…	sp1:44, mapk1:30, kpnb1:26, kpna2:24, mapk14:22, arf1:21, iqgap1:21, cltc:19, stat1:19, gsk3b:18, ctnna1:17, copa:17, ppp1cc:16, abi1:15, rab11a:15, eif2a:15, uso1:14, clta:14, rhoa:13, jak1:13, ywhae:12, arf6:12, rap1b:12, myb:11, pdpk1:10, calm1:10, cdc42:10, nck1:10, crebbp:10, stat3:10, ptpn11:9, calm2:9, gga3:9, cttn:9, dlg1:9, stat6:9, egfr:9, calm3:9, jup:8, grb2:8, acap2:8, nme1:8, stat5a…
all	209	33104	insulin_pathway	246	52725	0.00037557	0.81344	1	3	pik3r1:50, actr2:44, capza1:40, eif4b:30, cse1l:29, tram1:29, chuk:29, sptlc1:25, ddx3x:22, itgb1:21, pabpc3:21, akt3:21, ugp2:20, tmpo:20, bzw1:19, ranbp2:18, ide:16, ppp2cb:15, riok3:15, nlk:14, psme4:13, rab10:13, tgfbr1:13, hipk1:13, prkab2:12, ipo7:11, psmd7:11, rrm1:11, fas:10, pdlim5:10, mapre2:10, polr1b:10, osbpl8:9, arl8b:9, wwp1:9, chmp2b:9, selt:9, csnk1g1:9, cox15:8, adh5:8, ap3b1:8,…	sp1:44, mapk1:30, kpnb1:26, kpna2:24, mapk14:22, arf1:21, iqgap1:21, cltc:19, stat1:19, gsk3b:18, ctnna1:17, copa:17, ppp1cc:16, abi1:15, rab11a:15, eif2a:15, uso1:14, clta:14, rhoa:13, jak1:13, ywhae:12, arf6:12, rap1b:12, myb:11, pdpk1:10, calm1:10, cdc42:10, nck1:10, crebbp:10, stat3:10, ptpn11:9, calm2:9, gga3:9, cttn:9, dlg1:9, stat6:9, egfr:9, calm3:9, jup:8, grb2:8, acap2:8, nme1:8, stat5a…
all	209	33104	reactome_p53_independent_dna_damage_response	43	27668	0.00038001	0.43304	1	1	psme4:42, psmd7:40, cse1l:32, capza1:29, ranbp2:26, ubqln1:25, actr2:24, bzw1:24, pabpc3:20, rrm1:19, ide:18, rab10:18, tram1:18, sptlc1:17, ugp2:14, selt:11, asnsd1:11, ubr7:10, arl8b:10, e2f5:9, tomm70a:9, ddx21:9, cox15:8, cdc40:8, cks2:7, adh5:6, polr1b:6, dek:5, tmpo:5, ostc:5, ap3b1:4, chmp2b:4, nbn:4, plekhf2:4, riok3:4, slc25a24:3, bnip2:3, hipk1:2, ppt1:2, cul4b:2, mfsd1:2, zc3hav1:2, ip…	psma1:29, psmd11:27, psma4:26, psma2:25, psmd14:24, psma6:23, psmc6:22, psma5:22, psmd13:19, psma3:19, psmc2:18, psme3:17, psmd6:17, psmc3:16, psmd10:15, psmb3:15, psmb1:15, psmb7:14, psmc5:14, psmc4:13, psmd8:12, psmd1:12, psmd2:12, psmb4:12, psmd7:11, psmd5:11, psmc1:10, ubb:8, psmd9:8, psmd3:8, cdc25a:7, psmd4:7, psmd12:7, psmb2:5, psme2:4, psmb6:4, psmb5:4, psmb8:3, psmf1:3, psma7:3, psmb9:2,…
all	209	33104	biocarta_eif4_pathway	24	12285	0.00038062	0.171938	1	1	cse1l:11, eif4b:10, ide:9, actr2:8, chuk:8, ppp2cb:7, pabpc3:7, ddx3x:7, sptlc1:7, psmd7:7, capza1:7, ranbp2:7, pik3r1:7, adh5:6, hipk1:6, psme4:6, akt3:6, tmpo:5, fubp3:5, prkab2:5, tram1:5, chek1:5, nlk:5, polr1b:5, e2f5:4, ugp2:4, rrm1:4, bzw1:4, nek1:3, tomm70a:3, cdc40:3, tgfbr1:3, mthfd2:3, selt:3, cks2:3, csnk1g1:3, ubqln1:3, osbpl8:3, riok3:3, rb1:2, ubr7:2, elovl7:2, ipo7:2, itgb1:2, cox…	eif4a1:33, eif4a2:32, mapk1:30, pabpcp5:26, mapk14:22, eif4g1:22, eif4e:13, eif4g3:11, eif4g2:11, pdpk1:10, mapk3:10, rps6kb1:7, prkcb:7, akt1:5, prkca:4, pik3ca:4, pten:3, pik3r1:2, mknk1:2, irs1:2, mtor:2, ghr:1, eif4ebp1:1
down	25	10928	pentose_phosphate_pathway_(non-oxidative_branch)	6	2222	0.00038123	1	1	0	eif4b:4, actr2:3, capza1:3, ugp2:2, ubqln1:2, tram1:2, adh5:2, rab10:2, cse1l:2, dek:1, cks2:1, rrm1:1	tkt:9, rpia:7, taldo1:7, tktl1:1, tktl2:1
all	209	33104	biocarta_ps1_pathway	14	2198	0.00039178	1	1	0	kat2b:3, chuk:3, actr2:3, ide:3, tgfbr1:3, mapre2:2, pik3r1:2, akap11:2, itgb1:2, fzd3:2, tram1:2, cse1l:2, usp25:1, tmpo:1, hipk1:1, f2rl1:1, chek1:1, capza1:1, ppt1:1, mthfd2:1, nlk:1, prdm1:1, kitlg:1, nin:1, zc3hav1:1, ercc8:1, prkab2:1, bzw1:1, csnk1g1:1, ppp2cb:1, ugp2:1, cox15:1, ubqln1:1, senp2:1, adh5:1, fas:1, slc30a5:1, akt3:1, sptlc1:1, sgk3:1, riok3:1, polr1b:1	gsk3b:18, psen1:11, adam17:8, apc:5, rbpsuh:4, axin1:3, notch1:2, ctnnb1:2, dvl1:2, btrc:1, dll1:1, hnf1a:1, wnt1:1
[truncated: 110 more rows]
